# Supplementary material for: Analysis of the Transcriptome of Erigeron breviscapus Uncovers Putative Scutellarin and Chlorogenic Acids Biosynthetic Genes and Genetic Markers
Source: PLoS One. 2014 Jun 23;9(6):e100357. doi: 10.1371/journal.pone.0100357 (PMC4067309; doi:10.1371/journal.pone.0100357)
Supplement: File S1 — Primer pairs validated in this study. (XLSX) [file pone.0100357.s002.xlsx]

## Sheet: Sheet1
Additional File S1 Primer pairs validated in this study
Primer name	Forward primer(5' to 3')	Reverse primer(5' to 3')
P001	ATGGAGCGGCAGTTACTATAATCTT	TCTTCAACTGATCTACGTGTCAAAG
P010	CCGCTTCCCTTTGTAATTAACATTC	CAGAGAGATTTGTACTTGCGAAGAT
P018	AAGATTGAAAGAGGAGCTACAACCT	GAGTTAGATCTGCTGTTCCATTAG
P019	AGACGACCGTAGATCAAATAAGATG	GTAATCAGCAGCACAATCGAAATG
P023	CCTCGATAATATGTGTTTGGTGAAG	GTTGATCAGGAGATCATCATCATTG
P051	TTATCACTTCACTCCCATGGATCT	CACCCATGATCAAATCTGTCTCTAT
P003	CTTGAAGCGAACACACAACATT	GAGAAGCCAGTGAACCCATTC
P108	CATACTCATGTCACTACCAAATCAGAC	GTGTTTGGATGCCAATTGAT
P109	ATATGTATGTATATGGCACGAGGAC	GTCATATAACCACCGTCATAACCAT
P028	TTTACTCTTCTCCACCTTCCTCTAC	CCGTTCTTCTTTGCCTTAATTC
P040	TTACCACCATGTCAACCTATTCAAC	GTACAACCCAAGAACAACACGTC
P049	CCCATATTCCTTGATCGAATTCTTCTG	ATACGAAACCAGGAGTCGTTATTGT
P052	ATTGATCTAATGTGGCGGTGAT	CTGAAGTAAACTCCAGCAACAACTT
P053	CACCGGAGCACTACGAATC	CACTCTTCTCACCACCACTAATTCT
P056	CAGTCCTACTAGTCATTTCCACCAT	AAACCACCCTCTTAACCACTCC
P057	GTTGTTGTTTCGACGACATTTG	CAACTTACAATCTTCGTCCTGATG
P062	GCATGAAAGTGGTGTGAGTGATAGT	ATTCACCCGAATCATACGACAT
P063	CCCTTTGTAAGTTTCTCAGAAGTTG	GGTGGTAGTTATGGGTTTCTTGAGT
P087	ATTTGCGAGCCTTCTCCAATTT	CAAAGATGAGAGAATTATCCGACAC
P090	GTGGTGTGTGGTGTCTTCTATGAT	CTCTCTGTTAATTCCCAACAACAAG
P095	CGGAAACATGCTGCTCTTATTT	AAATGGTCCAGTTGAAAGCTC
P004	GAGAGATCGATCGAGAAAGTAAATG	CGGTGGTGGTTTAGGCTCAG
P009	AGCACCAAGAAACAGCTATCAAAG	GTACTCCTTAGCCGCAGGATCT
P024	GCTCCGAAAGGGTAGGAGAG	AAGATAGTAAGCCTGTAACTCAGGT
P072	GTTTATTGGGTGTGGATTCATGTAG	AACACTCGTGTAGCATAATCGTCTT
P077	TCTAAAGAGCACCAACCAATATGTC	ATAGTAACCGTGGTTCCAGATCTAT
P099	GAGGTTCACTTGATTGTTGTTCAG	ATGTATCATATCAGATGGGAAGGTG
P103	CCCTAATAACTACACCGATGAATCT	GAAGGTTGTCCTTCAACTTTCTTG
P106	CTTTATCAATCGTCAGCTTCTCACT	CGCAACACTACCAGATTCTATTCAT
P107	ATGGTTTACGCATCATCAGATAGAC	CAACCAATGCCTACTTAACTTAACC
P065	GCCAAATCCACTATCCGAATTT	CTTGCATAGCAAAGATCCCAGTAT
P068	AGCACCCAACACCAATCAAAT	GTTGAGACCAGGAACAAGTATGATG
P070	ATATCCAACACCAACACCCAAAC	AGGACGGTGGTGAAGTGGT
P076	GGCGTAAGTTATGGTTAACAACAGG	TCTCACAGATCACTAATCCCTCATT
P080	ACTTGCTTCAGGCGAAGTATTAGAT	ACAAACACCTGCTTACCCTTCTAGT
P083	CATCAACACCACCACTATAGATCC	ACACATACATTCACTCCCGAATATC
