# Supplementary material for: Analysis of the Transcriptome of Erigeron breviscapus Uncovers Putative Scutellarin and Chlorogenic Acids Biosynthetic Genes and Genetic Markers
Source: PLoS One. 2014 Jun 23;9(6):e100357. doi: 10.1371/journal.pone.0100357 (PMC4067309; doi:10.1371/journal.pone.0100357)
Supplement: File S2 — E. breviscapus germplasms for polymorphism validation with EST-SSRs. (XLS) [file pone.0100357.s003.xls]

## Sheet: File . breviscapus germplasms f
Additional file 2. E. breviscapus germplasms for polymorphism validation with EST-SSRs.
Code	Class	Source
YX-1	local species	Yuxi, Yunnan, China
YX-2	local species	Yuxi, Yunnan, China
YX-3	local species	Yuxi, Yunnan, China
YX-4	local species	Yuxi, Yunnan, China
QS-1	cultivated species	Luxi，Yunnan，China
QS-2	cultivated species	Luxi，Yunnan，China
QS-3	cultivated species	Luxi，Yunnan，China
QS-4	cultivated species	Luxi，Yunnan，China
MD-1	wild species	Midu，Yunnan，China
MD-2	wild species	Midu，Yunnan，China
MDY-1	wild species	Midu，Yunnan，China
MDY-2	wild species	Midu，Yunnan，China
MDY-3	wild species	Midu，Yunnan，China
