# Supplementary material for: Analysis of the Transcriptome of Erigeron breviscapus Uncovers Putative Scutellarin and Chlorogenic Acids Biosynthetic Genes and Genetic Markers
Source: PLoS One. 2014 Jun 23;9(6):e100357. doi: 10.1371/journal.pone.0100357 (PMC4067309; doi:10.1371/journal.pone.0100357)
Supplement: File S9 — The main identified scutellarin and chlorogenic acids biosynthetic genes from E. breviscapus unigenes. (XLS) [file pone.0100357.s010.xls]

## Sheet: Sheet1
Additional file 9. The main identified scutellarin and chlorogenic acids biosynthetic genes from E. breviscapus unigenes
Unigene name	Best hits	Annotation
4CL, 4-coumarate:CoA ligase
Unigene0000566	ath:AT1G62940	ACOS5; ACOS5 (ACYL-COA SYNTHETASE 5); 4-coumarate-CoA ligase/ long-chain-fatty-acid-CoA ligase/ medium-chain-fatty-acid-CoA ligase
Unigene0006080	pop:POPTR_827715	4CL1; 4-Coumarate:CoA ligase (EC:6.2.1.12); K01904 4-coumarate--CoA ligase [EC:6.2.1.12]
Unigene0006081	ath:AT1G51680	4CL1; 4CL1 (4-COUMARATE:COA LIGASE 1); 4-coumarate-CoA ligase (EC:6.2.1.12); K01904 4-coumarate--CoA ligase [EC:6.2.1.12]
Unigene0006082	pop:POPTR_827715	4CL1; 4-Coumarate:CoA ligase (EC:6.2.1.12); K01904 4-coumarate--CoA ligase [EC:6.2.1.12]
Unigene0006125	pop:POPTR_834351	Ptr4CL9, ACLL19; 4-coumarate-coa ligase
Unigene0011497	pop:POPTR_827131	Ptr4CL5, ACLL11; 4-coumarate-coa ligase
Unigene0011498	pop:POPTR_827131	Ptr4CL5, ACLL11; 4-coumarate-coa ligase
Unigene0015185	osa:4344576	Os08g0128200
Unigene0029924	pop:POPTR_548019	ACLL14; acyl:coa ligase (EC:6.2.1.12); K01904 4-coumarate--CoA ligase [EC:6.2.1.12]
Unigene0029925	pop:POPTR_548019	ACLL14; acyl:coa ligase (EC:6.2.1.12); K01904 4-coumarate--CoA ligase [EC:6.2.1.12]
Unigene0029926	pop:POPTR_548019	ACLL14; acyl:coa ligase (EC:6.2.1.12); K01904 4-coumarate--CoA ligase [EC:6.2.1.12]
Unigene0029927	pop:POPTR_548019	ACLL14; acyl:coa ligase (EC:6.2.1.12); K01904 4-coumarate--CoA ligase [EC:6.2.1.12]
Unigene0029930	pop:POPTR_548019	ACLL14; acyl:coa ligase (EC:6.2.1.12); K01904 4-coumarate--CoA ligase [EC:6.2.1.12]
Unigene0029932	pop:POPTR_548019	ACLL14; acyl:coa ligase (EC:6.2.1.12); K01904 4-coumarate--CoA ligase [EC:6.2.1.12]
Unigene0029933	pop:POPTR_548019	ACLL14; acyl:coa ligase (EC:6.2.1.12); K01904 4-coumarate--CoA ligase [EC:6.2.1.12]
Unigene0032938	pop:POPTR_805626	ACLL21; acyl:coa ligase
Unigene0050669	pop:POPTR_827715	4CL1; 4-Coumarate:CoA ligase (EC:6.2.1.12); K01904 4-coumarate--CoA ligase [EC:6.2.1.12]
Unigene0052373	pop:POPTR_837028	Ptr4CL6, ACLL12; 4-coumarate-coa ligase; K01904 4-coumarate--CoA ligase [EC:6.2.1.12]
Unigene0061818	pop:POPTR_831184	Ptr4CL8; 4-coumarate-coa ligase; K01904 4-coumarate--CoA ligase [EC:6.2.1.12]
Unigene0067178	pop:POPTR_548019	ACLL14; acyl:coa ligase (EC:6.2.1.12); K01904 4-coumarate--CoA ligase [EC:6.2.1.12]
Unigene0067179	pop:POPTR_548019	ACLL14; acyl:coa ligase (EC:6.2.1.12); K01904 4-coumarate--CoA ligase [EC:6.2.1.12]
Unigene0067180	pop:POPTR_548019	ACLL14; acyl:coa ligase (EC:6.2.1.12); K01904 4-coumarate--CoA ligase [EC:6.2.1.12]
Unigene0067181	pop:POPTR_548019	ACLL14; acyl:coa ligase (EC:6.2.1.12); K01904 4-coumarate--CoA ligase [EC:6.2.1.12]
Unigene0067182	pop:POPTR_548019	ACLL14; acyl:coa ligase (EC:6.2.1.12); K01904 4-coumarate--CoA ligase [EC:6.2.1.12]
Unigene0067183	pop:POPTR_548019	ACLL14; acyl:coa ligase (EC:6.2.1.12); K01904 4-coumarate--CoA ligase [EC:6.2.1.12]
Unigene0067184	pop:POPTR_548019	ACLL14; acyl:coa ligase (EC:6.2.1.12); K01904 4-coumarate--CoA ligase [EC:6.2.1.12]
Unigene0067185	pop:POPTR_548019	ACLL14; acyl:coa ligase (EC:6.2.1.12); K01904 4-coumarate--CoA ligase [EC:6.2.1.12]
Unigene0067186	pop:POPTR_548019	ACLL14; acyl:coa ligase (EC:6.2.1.12); K01904 4-coumarate--CoA ligase [EC:6.2.1.12]
Unigene0067187	pop:POPTR_548019	ACLL14; acyl:coa ligase (EC:6.2.1.12); K01904 4-coumarate--CoA ligase [EC:6.2.1.12]
Unigene0067188	pop:POPTR_548019	ACLL14; acyl:coa ligase (EC:6.2.1.12); K01904 4-coumarate--CoA ligase [EC:6.2.1.12]
Unigene0067189	pop:POPTR_548019	ACLL14; acyl:coa ligase (EC:6.2.1.12); K01904 4-coumarate--CoA ligase [EC:6.2.1.12]
Unigene0070458	pop:POPTR_349958	ACLL18, Ptr4CL13; acyl:coa ligase (EC:6.2.1.12)
Unigene0071146	pop:POPTR_548019	ACLL14; acyl:coa ligase (EC:6.2.1.12); K01904 4-coumarate--CoA ligase [EC:6.2.1.12]
Unigene0071147	pop:POPTR_548019	ACLL14; acyl:coa ligase (EC:6.2.1.12); K01904 4-coumarate--CoA ligase [EC:6.2.1.12]
Unigene0071148	pop:POPTR_548019	ACLL14; acyl:coa ligase (EC:6.2.1.12); K01904 4-coumarate--CoA ligase [EC:6.2.1.12]
Unigene0071149	pop:POPTR_548019	ACLL14; acyl:coa ligase (EC:6.2.1.12); K01904 4-coumarate--CoA ligase [EC:6.2.1.12]
Unigene0071150	pop:POPTR_548019	ACLL14; acyl:coa ligase (EC:6.2.1.12); K01904 4-coumarate--CoA ligase [EC:6.2.1.12]
Unigene0071151	pop:POPTR_548019	ACLL14; acyl:coa ligase (EC:6.2.1.12); K01904 4-coumarate--CoA ligase [EC:6.2.1.12]
Unigene0071152	pop:POPTR_548019	ACLL14; acyl:coa ligase (EC:6.2.1.12); K01904 4-coumarate--CoA ligase [EC:6.2.1.12]
Unigene0071153	pop:POPTR_548019	ACLL14; acyl:coa ligase (EC:6.2.1.12); K01904 4-coumarate--CoA ligase [EC:6.2.1.12]
Unigene0071154	pop:POPTR_548019	ACLL14; acyl:coa ligase (EC:6.2.1.12); K01904 4-coumarate--CoA ligase [EC:6.2.1.12]
Unigene0071155	pop:POPTR_548019	ACLL14; acyl:coa ligase (EC:6.2.1.12); K01904 4-coumarate--CoA ligase [EC:6.2.1.12]
Unigene0071156	pop:POPTR_548019	ACLL14; acyl:coa ligase (EC:6.2.1.12); K01904 4-coumarate--CoA ligase [EC:6.2.1.12]
Unigene0071157	pop:POPTR_548019	ACLL14; acyl:coa ligase (EC:6.2.1.12); K01904 4-coumarate--CoA ligase [EC:6.2.1.12]
C4H, cinnamate 4-hydroxylase
Unigene0024032	pop:POPTR_823837	C4H2, CYP73A42; cytochrome P450 cinnamate 4-hydroxylase (EC:1.14.13.11); K00487 trans-cinnamate 4-monooxygenase [EC:1.14.13.11]
CHI, chalcone isomerase
Unigene0003280	vvi:100233078	CHI, CHI1, CHI2; chalcone isomerase; K01859 chalcone isomerase [EC:5.5.1.6]
Unigene0008486	osa:4349497	Os10g0577400
Unigene0050249	pop:POPTR_836090	CHIL2; chalcone isomerase-like protein (EC:5.5.1.6)
Unigene0054307	ath:AT3G63170	chalcone isomerase
Unigene0055673	osa:4349497	Os10g0577400
Unigene0055674	sp|Q42663|CFI_CALCH	Chalcone--flavonone isomerase (Fragment) OS=Callistephus chinensis GN=CHI PE=2 SV=1
Unigene0064423	zma:100274729	cl3515_2; LOC100274729
Unigene0072482	ath:AT2G26310	chalcone isomerase
CHS, chalcone synthase
Unigene0005407	gi|331272051|gb|AED02599.1|	chalcone synthase [Erigeron breviscapus]
Unigene0006541	pop:POPTR_554828	CHS5; chalcone synthase (EC:2.3.1.74)
Unigene0020801	osa:4335976	Os04g0447700
Unigene0022125	zma:100274415	c2; chalcone synthase (EC:2.3.1.74); K00660 chalcone synthase [EC:2.3.1.74]
Unigene0022126	pop:POPTR_814871	CHS2; chalcone synthase (EC:2.3.1.74); K00660 chalcone synthase [EC:2.3.1.74]
Unigene0038728	pop:POPTR_554829	CHS6; chalcone synthase (EC:2.3.1.74); K00660 chalcone synthase [EC:2.3.1.74]
Unigene0050525	vvi:100263443	CHS; chalcone synthase; K00660 chalcone synthase [EC:2.3.1.74]
Unigene0051730	pop:POPTR_551991	CHSL4; chs-like protein
Unigene0055035	vvi:100263443	CHS; chalcone synthase; K00660 chalcone synthase [EC:2.3.1.74]
Unigene0062391	vvi:100232843	CHS; chalcone synthase
Unigene0062392	ath:AT5G13930	TT4; TT4 (TRANSPARENT TESTA 4); naringenin-chalcone synthase; K00660 chalcone synthase [EC:2.3.1.74]
DFR, dihydroflavonol 4-reductase
Unigene0001228	gi|225470855|ref|XP_002268322.1|	PREDICTED: bifunctional dihydroflavonol 4-reductase/flavanone 4-reductase [Vitis vinifera]
Unigene0006009	gi|225435395|ref|XP_002285368.1|	PREDICTED: bifunctional dihydroflavonol 4-reductase/flavanone 4-reductase [Vitis vinifera]
Unigene0006332	gi|357516575|ref|XP_003628576.1|	Dihydroflavonol-4-reductase [Medicago truncatula]
Unigene0016318	gi|359486994|ref|XP_003633503.1|	PREDICTED: LOW QUALITY PROTEIN: bifunctional dihydroflavonol 4-reductase/flavanone 4-reductase-like [Vitis vinifera]
Unigene0021371	gi|225454724|ref|XP_002272488.1|	PREDICTED: dihydroflavonol-4-reductase isoform 2 [Vitis vinifera] >gi|225454726|ref|XP_002272449.1| PREDICTED: dihydroflavonol-4-reductase isoform 1 [Vitis vinifera]
Unigene0028465	gi|225453897|ref|XP_002278913.1|	PREDICTED: dihydroflavonol-4-reductase [Vitis vinifera]
Unigene0028466	gi|357506851|ref|XP_003623714.1|	Dihydroflavonol-4-reductase [Medicago truncatula]
Unigene0028467	gi|225453897|ref|XP_002278913.1|	PREDICTED: dihydroflavonol-4-reductase [Vitis vinifera]
Unigene0028469	gi|225453897|ref|XP_002278913.1|	PREDICTED: dihydroflavonol-4-reductase [Vitis vinifera]
Unigene0028470	vvi:100267635	similar to dihydroflavonol 4-reductase
Unigene0028477	gi|225453897|ref|XP_002278913.1|	PREDICTED: dihydroflavonol-4-reductase [Vitis vinifera]
Unigene0028478	gi|225453897|ref|XP_002278913.1|	PREDICTED: dihydroflavonol-4-reductase [Vitis vinifera]
Unigene0028480	pop:POPTR_710083	DFR1; dihydroflavonol 4-reductase (EC:1.1.1.219); K13082 bifunctional dihydroflavonol 4-reductase/flavanone 4-reductase [EC:1.1.1.219 1.1.1.234]
Unigene0028481	gi|357506851|ref|XP_003623714.1|	Dihydroflavonol-4-reductase [Medicago truncatula]
Unigene0028483	gi|225453897|ref|XP_002278913.1|	PREDICTED: dihydroflavonol-4-reductase [Vitis vinifera]
Unigene0028529	pop:POPTR_821453	CCRL4; cinnamoyl CoA reductase-like protein (EC:1.1.1.195)
Unigene0028536	gi|359494925|ref|XP_003634872.1|	PREDICTED: LOW QUALITY PROTEIN: bifunctional dihydroflavonol 4-reductase/flavanone 4-reductase-like [Vitis vinifera]
Unigene0034899	gi|225457658|ref|XP_002275562.1|	PREDICTED: bifunctional dihydroflavonol 4-reductase/flavanone 4-reductase [Vitis vinifera]
Unigene0035198	gi|359472960|ref|XP_003631221.1|	PREDICTED: bifunctional dihydroflavonol 4-reductase/flavanone 4-reductase isoform 2 [Vitis vinifera]
Unigene0038510	gi|225457654|ref|XP_002275693.1|	PREDICTED: bifunctional dihydroflavonol 4-reductase/flavanone 4-reductase [Vitis vinifera]
Unigene0038628	zma:100282448	cl42025_1; LOC100282448 (EC:1.1.1.219)
Unigene0041783	pop:POPTR_894597	cinnamyl-alcohol dehydrogenase (EC:1.1.1.219)
Unigene0050032	gi|225457656|ref|XP_002275531.1|	PREDICTED: bifunctional dihydroflavonol 4-reductase/flavanone 4-reductase isoform 1 [Vitis vinifera]
Unigene0050348	gi|225457658|ref|XP_002275562.1|	PREDICTED: bifunctional dihydroflavonol 4-reductase/flavanone 4-reductase [Vitis vinifera]
Unigene0051608	ath:AT4G33360	terpene cyclase/mutase-related; K00091 dihydroflavonol-4-reductase [EC:1.1.1.219]
Unigene0056336	gi|357132215|ref|XP_003567727.1|	PREDICTED: dihydroflavonol-4-reductase-like [Brachypodium distachyon]
Unigene0056337	gi|359487083|ref|XP_003633515.1|	PREDICTED: bifunctional dihydroflavonol 4-reductase/flavanone 4-reductase-like [Vitis vinifera]
Unigene0056535	gi|225453897|ref|XP_002278913.1|	PREDICTED: dihydroflavonol-4-reductase [Vitis vinifera]
Unigene0058483	zma:100283001	dihydroflavonol-4-reductase (EC:1.1.1.219)
Unigene0059782	vvi:100233141	DFR, dfr1; dihydroflavonol reductase; K13082 bifunctional dihydroflavonol 4-reductase/flavanone 4-reductase [EC:1.1.1.219 1.1.1.234]
Unigene0063678	gi|359494923|ref|XP_003634871.1|	PREDICTED: LOW QUALITY PROTEIN: bifunctional dihydroflavonol 4-reductase/flavanone 4-reductase-like [Vitis vinifera]
Unigene0066760	gi|225457658|ref|XP_002275562.1|	PREDICTED: bifunctional dihydroflavonol 4-reductase/flavanone 4-reductase [Vitis vinifera]
Unigene0067837	gi|359494925|ref|XP_003634872.1|	PREDICTED: LOW QUALITY PROTEIN: bifunctional dihydroflavonol 4-reductase/flavanone 4-reductase-like [Vitis vinifera]
Unigene0068861	ath:AT4G35420	dihydroflavonol 4-reductase family / dihydrokaempferol 4-reductase family
Unigene0070739	pop:POPTR_710083	DFR1; dihydroflavonol 4-reductase (EC:1.1.1.219); K13082 bifunctional dihydroflavonol 4-reductase/flavanone 4-reductase [EC:1.1.1.219 1.1.1.234]
Unigene0071092	gi|359494925|ref|XP_003634872.1|	PREDICTED: LOW QUALITY PROTEIN: bifunctional dihydroflavonol 4-reductase/flavanone 4-reductase-like [Vitis vinifera]
Unigene0073061	gi|225453897|ref|XP_002278913.1|	PREDICTED: dihydroflavonol-4-reductase [Vitis vinifera]
F3’5’H flavonoid 3’5’ hydroxylase
Unigene0068755	vvi:100232999	F3'H, VvF3'h4; flavonoid 3' hydroxylase; K05280 flavonoid 3'-monooxygenase [EC:1.14.13.21]
F3’H, flavonoid 3’ hydroxylase
Unigene0014656	vvi:100232999	F3'H, VvF3'h4; flavonoid 3' hydroxylase; K05280 flavonoid 3'-monooxygenase [EC:1.14.13.21]
Unigene0014657	vvi:100232999	F3'H, VvF3'h4; flavonoid 3' hydroxylase; K05280 flavonoid 3'-monooxygenase [EC:1.14.13.21]
Unigene0041960	gi|225444718|ref|XP_002278462.1|	PREDICTED: flavonoid 3'-monooxygenase [Vitis vinifera]
Unigene0043594	gi|225444716|ref|XP_002277926.1|	PREDICTED: flavonoid 3'-monooxygenase [Vitis vinifera]
Unigene0047698	zma:100281181	flavonoid 3-monooxygenase
Unigene0061574	vvi:100232999	F3'H, VvF3'h4; flavonoid 3' hydroxylase; K05280 flavonoid 3'-monooxygenase [EC:1.14.13.21]
UFGT, UDPG-flavonoid glucosyl transferase
Unigene0000585	gi|339715876|gb|AEJ88222.1|	UDP-glucose:flavonoid 3-O-glucosyltransferase [Prunus persica]
Unigene0021010	ath:AT3G21780	UGT71B6 (UDP-glucosyl transferase 71B6); UDP-glycosyltransferase/ abscisic acid glucosyltransferase/ transferase, transferring glycosyl groups
Unigene0041093	ath:AT4G34131	UGT73B3 (UDP-glucosyl transferase 73B3); UDP-glycosyltransferase/ abscisic acid glucosyltransferase/ quercetin 3-O-glucosyltransferase/ transferase, transferring hexosyl groups (EC:2.4.1.91)
Unigene0042217	ath:AT3G21790	UDP-glucoronosyl/UDP-glucosyl transferase family protein
F3H, flavanone 3-hydroxylase
Unigene0015247	gi|359490759|ref|XP_003634159.1|	PREDICTED: flavanone 3-dioxygenase-like [Vitis vinifera]
Unigene0015248	gi|359490759|ref|XP_003634159.1|	PREDICTED: flavanone 3-dioxygenase-like [Vitis vinifera]
Unigene0018748	gi|357467443|ref|XP_003604006.1|	Flavonol synthase/flavanone 3-hydroxylase [Medicago truncatula] >gi|355493054|gb|AES74257.1| Flavonol synthase/flavanone 3-hydroxylase [Medicago truncatula]
Unigene0028906	pop:POPTR_765579	oxidoreductase, 2OG-Fe(II) oxygenase family protein (EC:1.14.11.9)
Unigene0045566	gi|357467443|ref|XP_003604006.1|	Flavonol synthase/flavanone 3-hydroxylase [Medicago truncatula] >gi|355493054|gb|AES74257.1| Flavonol synthase/flavanone 3-hydroxylase [Medicago truncatula]
Unigene0052912	gi|357467443|ref|XP_003604006.1|	Flavonol synthase/flavanone 3-hydroxylase [Medicago truncatula] >gi|355493054|gb|AES74257.1| Flavonol synthase/flavanone 3-hydroxylase [Medicago truncatula]
Unigene0068123	gi|357467443|ref|XP_003604006.1|	Flavonol synthase/flavanone 3-hydroxylase [Medicago truncatula] >gi|355493054|gb|AES74257.1| Flavonol synthase/flavanone 3-hydroxylase [Medicago truncatula]
Unigene0057894	gi|126116624|gb|ABN79672.1|	flavonol synthase [Rudbeckia hirta]
FSII, flavone synthase II
Unigene0014762	gi|171906244|gb|ACB56919.1|	flavone synthase II [Hieracium pilosella]
HQT, hydroxycinnamoyl-CoA quinate hydroxycinnamoyl transferase
Unigene0003075	gi|73671233|gb|AAZ80046.1|	hydroxycinnamoyl-CoA:quinate hydroxycinnamoyltransferase [Cynara cardunculus]
Unigene0034921	gi|73671233|gb|AAZ80046.1|	hydroxycinnamoyl-CoA:quinate hydroxycinnamoyltransferase [Cynara cardunculus]
Unigene0050459	gi|212283268|gb|ACJ23164.1|	hydroxycinnamoyl CoA quinate transferase 2 [Cynara cardunculus var. scolymus]
Unigene0053146	gi|390516325|gb|AFL93687.1|	hydroxycinnamoyl-CoA quinate hydroxycinnamoyl-transferase [Cynara cardunculus var. scolymus]
Unigene0056649	gi|212283268|gb|ACJ23164.1|	hydroxycinnamoyl CoA quinate transferase 2 [Cynara cardunculus var. scolymus]
Unigene0056650	gi|212283268|gb|ACJ23164.1|	hydroxycinnamoyl CoA quinate transferase 2 [Cynara cardunculus var. scolymus]
Unigene0058631	gi|194271142|gb|ACF37072.1|	hydroxycinnamoyl CoA quinate transferase 1 [Cynara cardunculus var. scolymus] >gi|300116340|emb|CAM84302.2| hydroxycinnamoyl CoA quinate transferase [Cynara cardunculus var. scolymus]
Unigene0066785	gi|300116338|emb|CAR92145.1|	hydroxycinnamoyl CoA quinate transferase 2 [Cynara cardunculus var. scolymus]
HCT, hydroxycinnamoyl-CoA shikimate/quinate hydroxycinnamoyl transferase;
Unigene0003371	gi|225433483|ref|XP_002264429.1|	PREDICTED: hydroxycinnamoyl-Coenzyme A shikimate/quinate hydroxycinnamoyltransferase [Vitis vinifera]
Unigene0004061	gi|268326824|emb|CAT00083.1|	hydroxycinnamoyl-CoA shikimate/quinate hydroxycinnamoyl transferase [Coffea arabica]
Unigene0010590	gi|225451306|ref|XP_002273086.1|	PREDICTED: hydroxycinnamoyl-Coenzyme A shikimate/quinate hydroxycinnamoyltransferase [Vitis vinifera]
Unigene0013636	gi|225462588|ref|XP_002270252.1|	PREDICTED: hydroxycinnamoyl-Coenzyme A shikimate/quinate hydroxycinnamoyltransferase [Vitis vinifera]
Unigene0016129	gi|268326824|emb|CAT00083.1|	hydroxycinnamoyl-CoA shikimate/quinate hydroxycinnamoyl transferase [Coffea arabica]
Unigene0019786	gi|225443484|ref|XP_002270251.1|	PREDICTED: hydroxycinnamoyl-Coenzyme A shikimate/quinate hydroxycinnamoyltransferase [Vitis vinifera]
Unigene0019797	gi|225443484|ref|XP_002270251.1|	PREDICTED: hydroxycinnamoyl-Coenzyme A shikimate/quinate hydroxycinnamoyltransferase [Vitis vinifera]
Unigene0019802	gi|225443484|ref|XP_002270251.1|	PREDICTED: hydroxycinnamoyl-Coenzyme A shikimate/quinate hydroxycinnamoyltransferase [Vitis vinifera]
Unigene0024762	gi|359483054|ref|XP_003632893.1|	PREDICTED: LOW QUALITY PROTEIN: hydroxycinnamoyl-Coenzyme A shikimate/quinate hydroxycinnamoyltransferase-like [Vitis vinifera]
Unigene0034404	gi|225433483|ref|XP_002264429.1|	PREDICTED: hydroxycinnamoyl-Coenzyme A shikimate/quinate hydroxycinnamoyltransferase [Vitis vinifera]
Unigene0040232	gi|225446291|ref|XP_002269790.1|	PREDICTED: hydroxycinnamoyl-Coenzyme A shikimate/quinate hydroxycinnamoyltransferase [Vitis vinifera]
Unigene0048294	gi|225462588|ref|XP_002270252.1|	PREDICTED: hydroxycinnamoyl-Coenzyme A shikimate/quinate hydroxycinnamoyltransferase [Vitis vinifera]
Unigene0003371	gi|225462588|ref|XP_002270252.1|	PREDICTED: hydroxycinnamoyl-Coenzyme A shikimate/quinate hydroxycinnamoyltransferase [Vitis vinifera]
Unigene0062232	gi|225462586|ref|XP_002270079.1|	PREDICTED: hydroxycinnamoyl-Coenzyme A shikimate/quinate hydroxycinnamoyltransferase [Vitis vinifera]
Unigene0066420	gi|356569933|ref|XP_003553148.1|	PREDICTED: hydroxycinnamoyl-Coenzyme A shikimate/quinate hydroxycinnamoyltransferase-like [Glycine max]
LDOX, leucoanthocyanidin dioxygenase
Unigene0004430	gi|225448451|ref|XP_002272995.1|	PREDICTED: leucoanthocyanidin dioxygenase [Vitis vinifera]
Unigene0043731	gi|358349115|ref|XP_003638585.1|	Leucoanthocyanidin dioxygenase [Medicago truncatula] >gi|355504520|gb|AES85723.1| Leucoanthocyanidin dioxygenase [Medicago truncatula]
Unigene0058746	gi|225448451|ref|XP_002272995.1|	PREDICTED: leucoanthocyanidin dioxygenase [Vitis vinifera]
Unigene0062398	vvi:100233142	LDOX, ANS; leucoanthocyanidin dioxygenase; K05277 leucoanthocyanidin dioxygenase [EC:1.14.11.19]
PAL, phenylalanine ammonia lyase
Unigene0032485	pop:POPTR_739479	PAL3; phenylalanine amonnia lyase (EC:4.3.1.5 4.3.1.24); K10775 phenylalanine ammonia-lyase [EC:4.3.1.24]
Unigene0032486	pop:POPTR_667815	PAL4; phenylalanine amonnia lyase (EC:4.3.1.5 4.3.1.24); K10775 phenylalanine ammonia-lyase [EC:4.3.1.24]
Unigene0032487	pop:POPTR_822571	PAL5; phenylalanine amonnia lyase (EC:4.3.1.5 4.3.1.24); K10775 phenylalanine ammonia-lyase [EC:4.3.1.24]
Unigene0032488	ath:AT2G37040	pal1; pal1 (Phe ammonia lyase 1); phenylalanine ammonia-lyase (EC:4.3.1.5 4.3.1.24); K10775 phenylalanine ammonia-lyase [EC:4.3.1.24]
Unigene0032489	pop:POPTR_820249	PAL2; phenylalanine amonnia lyase (EC:4.3.1.5 4.3.1.24)
Unigene0032490	pop:POPTR_820249	PAL2; phenylalanine amonnia lyase (EC:4.3.1.5 4.3.1.24)
Unigene0032491	pop:POPTR_822571	PAL4; phenylalanine amonnia lyase (EC:4.3.1.5 4.3.1.24); K10775 phenylalanine ammonia-lyase [EC:4.3.1.24]
Unigene0032492	pop:POPTR_820249	PAL2; phenylalanine amonnia lyase (EC:4.3.1.5 4.3.1.24)
Unigene0032493	pop:POPTR_820249	PAL2; phenylalanine amonnia lyase (EC:4.3.1.5 4.3.1.24)
Unigene0032494	pop:POPTR_820249	PAL2; phenylalanine amonnia lyase (EC:4.3.1.5 4.3.1.24)
Unigene0032495	pop:POPTR_822571	PAL5; phenylalanine amonnia lyase (EC:4.3.1.5 4.3.1.24); K10775 phenylalanine ammonia-lyase [EC:4.3.1.24]
Unigene0034356	pop:POPTR_739479	PAL3; phenylalanine amonnia lyase (EC:4.3.1.5 4.3.1.24); K10775 phenylalanine ammonia-lyase [EC:4.3.1.24]
Unigene0059392	vvi:100233012	phenylalanine ammonia-lyase; K10775 phenylalanine ammonia-lyase [EC:4.3.1.24]
Unigene0060938	ath:AT2G37040	pal1; pal1 (Phe ammonia lyase 1); phenylalanine ammonia-lyase (EC:4.3.1.5 4.3.1.24); K10775 phenylalanine ammonia-lyase [EC:4.3.1.24]
Unigene0061600	pop:POPTR_822571	PAL5; phenylalanine amonnia lyase (EC:4.3.1.5 4.3.1.24); K10775 phenylalanine ammonia-lyase [EC:4.3.1.24]
Unigene0061601	pop:POPTR_820249	PAL2; phenylalanine amonnia lyase (EC:4.3.1.5 4.3.1.24)
Unigene0064030	pop:POPTR_667815	PAL4; phenylalanine amonnia lyase (EC:4.3.1.5 4.3.1.24); K10775 phenylalanine ammonia-lyase [EC:4.3.1.24]
Unigene0069361	pop:POPTR_820249	PAL2; phenylalanine amonnia lyase (EC:4.3.1.5 4.3.1.24)
Unigene0069362	pop:POPTR_820249	PAL2; phenylalanine amonnia lyase (EC:4.3.1.5 4.3.1.24)
Unigene0069363	pop:POPTR_822571	PAL5; phenylalanine amonnia lyase (EC:4.3.1.5 4.3.1.24); K10775 phenylalanine ammonia-lyase [EC:4.3.1.24]
RT, rhamnosyl transferase
Unigene0003666	gi|397567|emb|CAA81057.1|	UDP rhamnose: anthocyanidin-3-glucoside rhamnosyltransferase [Petunia x hybrida]
UGCT, UDP glucose: cinnamate glucosyl transferase
Unigene0001359	gi|359475410|ref|XP_002285412.2|	PREDICTED: cinnamate beta-D-glucosyltransferase-like [Vitis vinifera] >gi|363805190|gb|AEW31189.1| glucosyltransferase [Vitis vinifera]
C3’H, p-coumarate 3-hydroxylase
Unigene0058078	gi|402234623|gb|AFQ37421.1|	p-coumaroyl quinate/shikimate 3-hydroxylase [Lonicera japonica]
