# Supplementary material for: Analysis of the Transcriptome of Erigeron breviscapus Uncovers Putative Scutellarin and Chlorogenic Acids Biosynthetic Genes and Genetic Markers
Source: PLoS One. 2014 Jun 23;9(6):e100357. doi: 10.1371/journal.pone.0100357 (PMC4067309; doi:10.1371/journal.pone.0100357)
Supplement: File S10 — Cytochrome P450 discovery. (XLSX) [file pone.0100357.s011.xlsx]

## Sheet: Sheet1
Additional file 10. The unigenes from E. breviscapus with sequence similarities to cytochrome P450s.
Query_id	Subject_id	Identity	Score	E_value	Subject_annotation
Unigene0019591	pop:POPTR_99472	73.49	130	2e-30	CYP72A43; cytochrome P450
Unigene0019780	ath:AT3G52730	72.41	94.7	1e-19	ubiquinol-cytochrome C reductase UQCRX/QCR9-like family protein; K00419 ubiquinol-cytochrome c reductase subunit 9 [EC:1.10.2.2]
Unigene0019913	zma:542550	71.89	388	3e-107	isp1; iron-sulfur protein1 (EC:1.10.2.2); K00411 ubiquinol-cytochrome c reductase iron-sulfur subunit [EC:1.10.2.2]
Unigene0020135	pop:POPTR_579262	60.12	612	2e-174	CYP81B6v1; cytochrome P450
Unigene0020404	cme:CMC118C	31.03	145	8e-34	similar to oxidase (cytochrome c) assembly OXA1, mitochondrial precursor; K03217 preprotein translocase subunit YidC
Unigene0020508	pop:POPTR_86546	62.12	569	1e-161	CYP704A10; cytochrome P450
Unigene0020515	pop:POPTR_86546	62.61	590	9e-168	CYP704A10; cytochrome P450
Unigene0020516	pop:POPTR_86546	62.61	590	1e-167	CYP704A10; cytochrome P450
Unigene0020657	cme:CMC118C	24.32	61.2	2e-08	similar to oxidase (cytochrome c) assembly OXA1, mitochondrial precursor; K03217 preprotein translocase subunit YidC
Unigene0020925	osa:4327480	40.98	181	2e-44	Os01g0814900; K00326 cytochrome-b5 reductase [EC:1.6.2.2]
Unigene0020926	pop:POPTR_591862	54.32	562	2e-159	CYP82D2; cytochrome P450
Unigene0021048	pop:POPTR_549695	50.88	227	4e-59	CYP94B7; cytochrome P450
Unigene0021203	pop:POPTR_89386	58.53	628	3e-179	CYP93A4; cytochrome P450
Unigene0021493	ath:AT3G15640	38.95	52.4	2e-06	cytochrome c oxidase family protein (EC:1.9.3.1); K02265 cytochrome c oxidase subunit Vb [EC:1.9.3.1]
Unigene0021498	ath:AT3G15640	38.95	52.4	1e-06	cytochrome c oxidase family protein (EC:1.9.3.1); K02265 cytochrome c oxidase subunit Vb [EC:1.9.3.1]
Unigene0021530	pop:POPTR_89386	54.51	575	3e-163	CYP93A4; cytochrome P450
Unigene0021629	pop:POPTR_595797	52.13	213	1e-54	CYP72A47; cytochrome P450
Unigene0021630	pop:POPTR_595797	65.66	280	1e-74	CYP72A47; cytochrome P450
Unigene0021631	pop:POPTR_595797	65.66	280	7e-75	CYP72A47; cytochrome P450
Unigene0022243	ath:AT5G45040	74.42	213	1e-54	cytochrome c6 (ATC6); K08906 cytochrome c6
Unigene0022244	ath:AT5G45040	74.42	213	1e-54	cytochrome c6 (ATC6); K08906 cytochrome c6
Unigene0022370	pop:POPTR_48778	53.4	516	1e-145	CYP76F3; cytochrome P450
Unigene0022831	pop:POPTR_589522	77.4	834	0	CYP97C4; cytochrome P450; K09837 carotenoid epsilon-ring hydroxylase
Unigene0022832	pop:POPTR_589522	49.53	86.3	4e-17	CYP97C4; cytochrome P450; K09837 carotenoid epsilon-ring hydroxylase
Unigene0023046	pop:POPTR_56982	59.64	611	3e-174	cytochrome P450
Unigene0023047	pop:POPTR_56982	60.28	612	2e-174	cytochrome P450
Unigene0023135	pop:POPTR_579262	46.08	278	1e-73	CYP81B6v1; cytochrome P450
Unigene0023137	pop:POPTR_572062	40.96	145	2e-34	CYP81B7; cytochrome P450
Unigene0023408	ath:AT2G30770	46.43	158	4e-38	CYP71A13 (cytochrome P450, family 71, subfamily A, polypeptide 13); indoleacetaldoxime dehydratase/ oxygen binding; K11868 cytochrome P450, family 71, subfamily A, polypeptide 13 (indoleacetaldoxime dehydratase) [EC:4.99.1.6]
Unigene0023672	pop:POPTR_579262	50.39	501	6e-141	CYP81B6v1; cytochrome P450
Unigene0023774	pop:POPTR_549695	56.71	265	2e-70	CYP94B7; cytochrome P450
Unigene0023775	pop:POPTR_560762	57.45	69.3	6e-12	CYP716A8; cytochrome P450
Unigene0023981	pop:POPTR_590131	26.64	59.3	4e-08	CYP89A27P; cytochrome P450
Unigene0023982	pop:POPTR_590131	26.64	59.3	4e-08	CYP89A27P; cytochrome P450
Unigene0023983	pop:POPTR_590131	27.45	59.3	4e-08	CYP89A27P; cytochrome P450
Unigene0023984	pop:POPTR_590131	27.45	59.3	4e-08	CYP89A27P; cytochrome P450
Unigene0024004	pop:POPTR_590131	24.48	77	3e-13	CYP89A27P; cytochrome P450
Unigene0024032	pop:POPTR_823837	88.71	925	0	C4H2, CYP73A42; cytochrome P450 cinnamate 4-hydroxylase (EC:1.14.13.11); K00487 trans-cinnamate 4-monooxygenase [EC:1.14.13.11]
Unigene0024033	pop:POPTR_823837	89.9	933	0	C4H2, CYP73A42; cytochrome P450 cinnamate 4-hydroxylase (EC:1.14.13.11); K00487 trans-cinnamate 4-monooxygenase [EC:1.14.13.11]
Unigene0024094	ppp:PHYPADRAFT_82658	26.35	81.6	7e-15	ferric reductase-like transmembrane component with cytochrome b-245 motif
Unigene0024111	osa:4343570	33.04	57.8	2e-07	Os07g0556200; K02636 cytochrome b6-f complex iron-sulfur subunit [EC:1.10.99.1]
Unigene0024112	osa:4343570	33.04	57.8	8e-08	Os07g0556200; K02636 cytochrome b6-f complex iron-sulfur subunit [EC:1.10.99.1]
Unigene0024179	cre:CHLREDRAFT_138803	29.24	169	7e-41	QCR1; ubiquinol:cytochrome c oxidoreductase 50 kDa core 1 subunit; K01412 mitochondrial processing peptidase [EC:3.4.24.64]
Unigene0024180	cre:CHLREDRAFT_138803	30.13	174	2e-42	QCR1; ubiquinol:cytochrome c oxidoreductase 50 kDa core 1 subunit; K01412 mitochondrial processing peptidase [EC:3.4.24.64]
Unigene0024181	cre:CHLREDRAFT_138803	29.69	168	9e-41	QCR1; ubiquinol:cytochrome c oxidoreductase 50 kDa core 1 subunit; K01412 mitochondrial processing peptidase [EC:3.4.24.64]
Unigene0024182	cre:CHLREDRAFT_138803	29.69	174	1e-42	QCR1; ubiquinol:cytochrome c oxidoreductase 50 kDa core 1 subunit; K01412 mitochondrial processing peptidase [EC:3.4.24.64]
Unigene0024382	pop:POPTR_551333	78.57	139	4e-33	CYP733A1; cytochrome P450
Unigene0024399	pop:POPTR_649118	67.66	250	3e-66	CYP94C5; cytochrome P450
Unigene0024432	pop:POPTR_560762	70.07	250	2e-66	CYP716A8; cytochrome P450
Unigene0024579	pop:POPTR_89386	59.65	139	3e-33	CYP93A4; cytochrome P450
Unigene0024933	pop:POPTR_579262	62.15	248	9e-66	CYP81B6v1; cytochrome P450
Unigene0024970	pop:POPTR_551333	45.83	105	3e-22	CYP733A1; cytochrome P450
Unigene0025106	pop:POPTR_567997	59.79	121	8e-28	CYP728D4; cytochrome P450
Unigene0025319	pop:POPTR_99227	45.32	184	3e-46	CYP716A9; cytochrome P450
Unigene0025320	pop:POPTR_99227	45.81	181	4e-45	CYP716A9; cytochrome P450
Unigene0025322	pop:POPTR_578981	56.52	81.6	9e-16	CYP716A5v2; cytochrome P450
Unigene0025585	pop:POPTR_596410	44.39	174	4e-43	CYP82C9v1; cytochrome P450
Unigene0025586	pop:POPTR_596410	51.43	475	3e-133	CYP82C9v1; cytochrome P450
Unigene0025588	pop:POPTR_596410	63.16	104	1e-22	CYP82C9v1; cytochrome P450
Unigene0025589	pop:POPTR_596410	51.89	482	2e-135	CYP82C9v1; cytochrome P450
Unigene0025590	pop:POPTR_596410	41.56	65.9	6e-11	CYP82C9v1; cytochrome P450
Unigene0025591	pop:POPTR_94072	41.98	69.3	8e-12	CYP82C10v1; cytochrome P450
Unigene0025592	pop:POPTR_94072	49.21	68.9	6e-12	CYP82C10v1; cytochrome P450
Unigene0025593	pop:POPTR_596410	41.56	65.9	5e-11	CYP82C9v1; cytochrome P450
Unigene0025734	osa:6450138	92.55	182	4e-45	cox3, OrsajM_p02; cytochrome c oxidase subunit 3; K02262 cytochrome c oxidase subunit III [EC:1.9.3.1]
Unigene0025740	osa:6450138	92.55	182	5e-45	cox3, OrsajM_p02; cytochrome c oxidase subunit 3; K02262 cytochrome c oxidase subunit III [EC:1.9.3.1]
Unigene0025742	osa:6450138	92.55	182	3e-45	cox3, OrsajM_p02; cytochrome c oxidase subunit 3; K02262 cytochrome c oxidase subunit III [EC:1.9.3.1]
Unigene0025744	osa:6450138	92.55	182	5e-45	cox3, OrsajM_p02; cytochrome c oxidase subunit 3; K02262 cytochrome c oxidase subunit III [EC:1.9.3.1]
Unigene0025747	osa:6450138	92.55	182	4e-45	cox3, OrsajM_p02; cytochrome c oxidase subunit 3; K02262 cytochrome c oxidase subunit III [EC:1.9.3.1]
Unigene0025750	osa:6450138	92.55	182	3e-45	cox3, OrsajM_p02; cytochrome c oxidase subunit 3; K02262 cytochrome c oxidase subunit III [EC:1.9.3.1]
Unigene0025888	pop:POPTR_590131	22.05	64.3	2e-09	CYP89A27P; cytochrome P450
Unigene0026278	pop:POPTR_579262	56.71	532	2e-150	CYP81B6v1; cytochrome P450
Unigene0026281	pop:POPTR_579262	58.42	585	2e-166	CYP81B6v1; cytochrome P450
Unigene0026282	pop:POPTR_579262	57.03	456	1e-127	CYP81B6v1; cytochrome P450
Unigene0026295	ath:AT5G40382	50	55.5	2e-07	cytochrome-c oxidase
Unigene0026352	osa:4326795	79.71	112	1e-40	Os01g0935700; K00413 ubiquinol-cytochrome c reductase cytochrome c1 subunit [EC:1.10.2.2]
Unigene0026353	osa:4326795	79.71	112	7e-45	Os01g0935700; K00413 ubiquinol-cytochrome c reductase cytochrome c1 subunit [EC:1.10.2.2]
Unigene0026811	pop:POPTR_86546	52.54	68.6	7e-11	CYP704A10; cytochrome P450
Unigene0026812	pop:POPTR_663843	47.37	54.7	1e-06	CYP704A11; cytochrome P450
Unigene0026813	pop:POPTR_663843	37.61	57.8	1e-07	CYP704A11; cytochrome P450
Unigene0026814	pop:POPTR_663843	47.37	54.7	5e-07	CYP704A11; cytochrome P450
Unigene0026816	pop:POPTR_663843	37.61	57.8	1e-07	CYP704A11; cytochrome P450
Unigene0027152	pop:POPTR_590131	27.8	62.8	2e-09	CYP89A27P; cytochrome P450
Unigene0027159	pop:POPTR_590131	27.8	62.8	2e-09	CYP89A27P; cytochrome P450
Unigene0027654	cre:CHLREDRAFT_159985	41.67	88.2	7e-17	SCO1; cytochrome c oxidase assembly factor; K07152
Unigene0027657	cre:CHLREDRAFT_159985	44.58	80.5	2e-14	SCO1; cytochrome c oxidase assembly factor; K07152
Unigene0027658	cre:CHLREDRAFT_159985	41.67	88.2	6e-17	SCO1; cytochrome c oxidase assembly factor; K07152
Unigene0027659	cre:CHLREDRAFT_159985	41.67	88.2	3e-16	SCO1; cytochrome c oxidase assembly factor; K07152
Unigene0027662	cre:CHLREDRAFT_159985	48.96	194	1e-48	SCO1; cytochrome c oxidase assembly factor; K07152
Unigene0027663	cre:CHLREDRAFT_159985	44.19	82.8	4e-15	SCO1; cytochrome c oxidase assembly factor; K07152
Unigene0027737	osa:4334266	63.37	130	7e-30	Os03g0772800; K02266 cytochrome c oxidase subunit VIa [EC:1.9.3.1]
Unigene0027982	pop:POPTR_102869	47.85	305	2e-82	CYP706D2; cytochrome P450
Unigene0027983	pop:POPTR_102869	48.94	343	1e-93	CYP706D2; cytochrome P450
Unigene0027987	pop:POPTR_95599	48.01	258	1e-74	CYP706C5; cytochrome P450
Unigene0028096	pop:POPTR_575255	44.06	430	1e-119	CYP71AP4; cytochrome P450
Unigene0028097	pop:POPTR_575255	42.11	417	9e-116	CYP71AP4; cytochrome P450
Unigene0028098	pop:POPTR_575255	44.98	440	1e-122	CYP71AP4; cytochrome P450
Unigene0028099	pop:POPTR_577188	52.75	106	6e-23	CYP71AN2v1; cytochrome P450
Unigene0028100	pop:POPTR_570172	43.26	338	6e-92	CYP71AP2v1; cytochrome P450
Unigene0028101	pop:POPTR_575255	44.98	440	1e-122	CYP71AP4; cytochrome P450
Unigene0028102	pop:POPTR_355968	68.63	75.5	7e-14	CYP71AN4; cytochrome P450
Unigene0028393	pop:POPTR_822158	70.9	191	4e-48	cytochromes b561 family protein (EC:1.16.1.7)
Unigene0028395	pop:POPTR_822158	68.2	326	1e-88	cytochromes b561 family protein (EC:1.16.1.7)
Unigene0028425	ath:AT5G48810	50.77	145	3e-34	CB5-D; CB5-D (CYTOCHROME B5 ISOFORM D); heme binding
Unigene0028492	pop:POPTR_347891	50.5	493	1e-138	CYP76T5; cytochrome P450
Unigene0028493	pop:POPTR_347891	50.69	496	1e-139	CYP76T5; cytochrome P450
Unigene0029453	sbi:SobioMp23	97.94	195	7e-49	cox1; cytochrome c oxidase subunit 1; K02256 cytochrome c oxidase subunit I [EC:1.9.3.1]
Unigene0029455	sbi:SobioMp23	97.94	195	8e-49	cox1; cytochrome c oxidase subunit 1; K02256 cytochrome c oxidase subunit I [EC:1.9.3.1]
Unigene0029457	sbi:SobioMp23	97.94	195	9e-49	cox1; cytochrome c oxidase subunit 1; K02256 cytochrome c oxidase subunit I [EC:1.9.3.1]
Unigene0029460	sbi:SobioMp23	97.94	195	5e-49	cox1; cytochrome c oxidase subunit 1; K02256 cytochrome c oxidase subunit I [EC:1.9.3.1]
Unigene0029900	ath:AT2G47380	79.69	108	3e-23	cytochrome c oxidase subunit Vc family protein / COX5C family protein
Unigene0030607	pop:POPTR_63589	88.24	64.7	3e-18	CYP87A7; cytochrome P450
Unigene0030608	pop:POPTR_63589	88.24	64.7	4e-18	CYP87A7; cytochrome P450
Unigene0030613	pop:POPTR_644172	62.05	667	0	CYP74A1; cytochrome P450 allene oxide synthase (EC:4.2.1.92); K01723 hydroperoxide dehydratase [EC:4.2.1.92]
Unigene0031039	pop:POPTR_767190	86.67	79.7	3e-15	CYP87D8; cytochrome P450
Unigene0031040	pop:POPTR_767190	86.67	79.7	8e-14	CYP87D8; cytochrome P450
Unigene0031041	pop:POPTR_767190	86.67	79.7	5e-14	CYP87D8; cytochrome P450
Unigene0031042	pop:POPTR_767190	86.67	79.7	9e-14	CYP87D8; cytochrome P450
Unigene0031044	pop:POPTR_767190	86.67	79.7	4e-14	CYP87D8; cytochrome P450
Unigene0031046	pop:POPTR_767190	86.67	79.7	8e-15	CYP87D8; cytochrome P450
Unigene0031298	pop:POPTR_590131	23.53	57.8	1e-07	CYP89A27P; cytochrome P450
Unigene0031421	pop:POPTR_590131	22.67	68.2	6e-11	CYP89A27P; cytochrome P450
Unigene0032622	pop:POPTR_100844	55.56	161	2e-39	CYP71D26; cytochrome P450
Unigene0032623	pop:POPTR_100844	44.22	340	7e-93	CYP71D26; cytochrome P450
Unigene0032624	pop:POPTR_550184	44.33	150	3e-36	CYP71D29-1; cytochrome P450
Unigene0032766	pop:POPTR_590131	25.13	82.8	6e-15	CYP89A27P; cytochrome P450
Unigene0033123	pop:POPTR_596410	69.09	80.9	2e-15	CYP82C9v1; cytochrome P450
Unigene0033247	pop:POPTR_552079	62.5	55.1	3e-09	CYP76T2; cytochrome P450
Unigene0033301	pop:POPTR_102869	51.25	87	2e-17	CYP706D2; cytochrome P450
Unigene0033482	pop:POPTR_48778	60.39	271	2e-72	CYP76F3; cytochrome P450
Unigene0033773	ath:AT3G52730	93.33	63.9	4e-10	ubiquinol-cytochrome C reductase UQCRX/QCR9-like family protein; K00419 ubiquinol-cytochrome c reductase subunit 9 [EC:1.10.2.2]
Unigene0033906	pop:POPTR_575264	67.74	99.4	4e-21	CYP96F4; cytochrome P450
Unigene0033926	pop:POPTR_99468	59.38	246	5e-65	CYP72A44; cytochrome P450
Unigene0033942	pop:POPTR_562811	74.51	305	1e-82	CYP86B5; cytochrome P450
Unigene0034038	pop:POPTR_688360	72.48	186	3e-47	CYP724B7; cytochrome P450; K12639 cytochrome P450, family 724, subfamily B, polypeptide 1 [EC:1.14.13.-]
Unigene0034181	pop:POPTR_544831	56.67	110	2e-24	CYP728D8; cytochrome P450
Unigene0034298	cre:CHLREDRAFT_127387	53.42	85.5	2e-16	COX19; cytochrome c oxidase assembly protein
Unigene0034412	osa:4336503	42.92	197	1e-49	Os04g0533500; K08360 cytochrome b-561
Unigene0034673	pop:POPTR_86546	74.19	55.5	7e-08	CYP704A10; cytochrome P450
Unigene0034729	pop:POPTR_89386	65.71	52.4	2e-09	CYP93A4; cytochrome P450
Unigene0034753	pop:POPTR_595588	75	209	3e-54	CYP721A7v1; cytochrome P450
Unigene0035039	pop:POPTR_595797	61.29	167	1e-41	CYP72A47; cytochrome P450
Unigene0035078	pop:POPTR_102869	63.24	105	8e-23	CYP706D2; cytochrome P450
Unigene0035147	pop:POPTR_352119	83.6	323	6e-88	CYP734A9; cytochrome P450
Unigene0035295	pop:POPTR_100601	71.51	258	8e-69	CYP734A10; cytochrome P450
Unigene0035379	pop:POPTR_688360	73.04	429	1e-119	CYP724B7; cytochrome P450; K12639 cytochrome P450, family 724, subfamily B, polypeptide 1 [EC:1.14.13.-]
Unigene0035685	ath:AT1G53030	65.06	108	2e-23	cytochrome c oxidase copper chaperone family protein; K02260 cytochrome c oxidase subunit XVII assembly protein
Unigene0035718	cre:CHLREDRAFT_164824	42.65	69.3	2e-11	PET191; cytochrome c oxidase assembly protein
Unigene0035947	osa:4336116	53.97	63.2	3e-10	Os04g0469800; K12639 cytochrome P450, family 724, subfamily B, polypeptide 1 [EC:1.14.13.-]
Unigene0036165	ath:ArthMp065	100	151	2e-36	cox3; cytochrome c oxidase subunit 3; K02262 cytochrome c oxidase subunit III [EC:1.9.3.1]
Unigene0036174	pop:POPTR_412545	56.48	214	1e-54	CYP701A11; cytochrome P450 ent-kaurene oxidase
Unigene0036269	pop:POPTR_581210	72.15	127	1e-29	CYP706B3; cytochrome P450
Unigene0036409	pop:POPTR_690391	68.42	135	4e-32	CYP85A3; cytochrome P450
Unigene0036522	pop:POPTR_89386	59.26	142	4e-34	CYP93A4; cytochrome P450
Unigene0036559	pop:POPTR_723222	57.6	132	6e-31	CYP707A10; cytochrome P450; K09843 (+)-abscisic acid 8'-hydroxylase [EC:1.14.13.93]
Unigene0036833	pop:POPTR_699290	48.32	471	5e-132	CYP80C1; cytochrome P450
Unigene0036869	pop:POPTR_564227	77.32	150	1e-36	CYP704B3; cytochrome P450
Unigene0036888	pop:POPTR_95599	38.46	64.7	1e-10	CYP706C5; cytochrome P450
Unigene0036978	pop:POPTR_703918	76.76	296	6e-80	CYP90D5; cytochrome P450 probable 6-deoxoteasterone to 3-dehydro 6-deoxoteasterone or teasterone to 3-dehydro teasterone
Unigene0036994	ath:AT2G30750	45.67	362	2e-99	CYP71A12 (cytochrome P450, family 71, subfamily A, polypeptide 12); electron carrier/ heme binding / iron ion binding / monooxygenase/ oxygen binding; K00517 [EC:1.14.-.-]
Unigene0037206	cre:CHLREDRAFT_192806	47.27	94.4	2e-19	CCPR1; cytochrome c peroxidase; K00428 cytochrome c peroxidase [EC:1.11.1.5]
Unigene0037245	pop:POPTR_86546	64.42	147	1e-35	CYP704A10; cytochrome P450
Unigene0037432	osa:6450178	97.58	258	7e-69	cob, OrsajM_p40; apocytochrome b; K00412 ubiquinol-cytochrome c reductase cytochrome b subunit [EC:1.10.2.2]
Unigene0037433	osa:6450178	95.79	195	4e-50	cob, OrsajM_p40; apocytochrome b; K00412 ubiquinol-cytochrome c reductase cytochrome b subunit [EC:1.10.2.2]
Unigene0037451	osa:4343570	72.16	161	7e-40	Os07g0556200; K02636 cytochrome b6-f complex iron-sulfur subunit [EC:1.10.99.1]
Unigene0037497	pop:POPTR_99472	58.18	142	3e-34	CYP72A43; cytochrome P450
Unigene0037548	pop:POPTR_691155	48.39	59.3	5e-09	CYP80E2; cytochrome P450
Unigene0037562	pop:POPTR_573239	54.55	91.3	1e-18	CYP721A8; cytochrome P450
Unigene0037600	pop:POPTR_590131	26.07	94.4	1e-18	CYP89A27P; cytochrome P450
Unigene0037720	pop:POPTR_100844	45.97	100	2e-21	CYP71D26; cytochrome P450
Unigene0037773	pop:POPTR_75847	58.82	70.9	2e-12	CYP96A17; cytochrome P450
Unigene0037813	pop:POPTR_81349	44.87	75.1	9e-14	CYP749A5; cytochrome P450
Unigene0037958	ath:ArthMp015	89.71	132	5e-31	cox2; cytochrome c oxidase subunit 2; K02261 cytochrome c oxidase subunit II [EC:1.9.3.1]
Unigene0037982	pop:POPTR_723222	77.04	231	7e-61	CYP707A10; cytochrome P450; K09843 (+)-abscisic acid 8'-hydroxylase [EC:1.14.13.93]
Unigene0038034	sbi:SobioMp23	60.78	117	1e-26	cox1; cytochrome c oxidase subunit 1; K02256 cytochrome c oxidase subunit I [EC:1.9.3.1]
Unigene0038036	pop:POPTR_63589	52.17	48.9	9e-06	CYP87A7; cytochrome P450
Unigene0038067	pop:POPTR_581210	40	74.3	1e-13	CYP706B3; cytochrome P450
Unigene0038115	pop:POPTR_352660	80.77	186	2e-47	CYP711A8; cytochrome P450
Unigene0038246	ath:AT1G17060	39.37	206	5e-63	CYP72C1 (CYTOCHROME P450 72C1); electron carrier/ heme binding / iron ion binding / monooxygenase/ oxygen binding
Unigene0038263	pop:POPTR_99472	44.92	109	4e-24	CYP72A43; cytochrome P450
Unigene0038266	pop:POPTR_550174	70	44.3	3e-10	CYP71D34; cytochrome P450
Unigene0038301	pop:POPTR_590131	25.14	93.2	2e-18	CYP89A27P; cytochrome P450
Unigene0038652	pop:POPTR_562775	56.25	159	6e-39	CYP71D42; cytochrome P450
Unigene0038662	pop:POPTR_711704	51.89	113	1e-41	CYP76F4; cytochrome P450
Unigene0038715	pop:POPTR_105731	52.08	104	2e-22	CYP704A12v2; cytochrome P450
Unigene0038819	pop:POPTR_107036	60.66	62.8	2e-09	CYP749A1v4; cytochrome P450
Unigene0038828	pop:POPTR_560858	55.68	114	1e-25	CYP76A8; cytochrome P450
Unigene0039367	pop:POPTR_89386	64.77	112	6e-25	CYP93A4; cytochrome P450
Unigene0039428	pop:POPTR_347058	73.53	124	3e-31	CYP718A1; cytochrome P450
Unigene0039445	ath:AT3G50930	27.83	90.1	9e-18	BCS1; BCS1 (CYTOCHROME BC1 SYNTHESIS); ATP binding / ATPase/ nucleoside-triphosphatase/ nucleotide binding
Unigene0039477	ath:ArthCp053	100	258	4e-69	petB; cytochrome b6; K02635 cytochrome b6
Unigene0039563	sbi:SobioMp33	90.32	61.2	2e-09	ccmFC; cytochrome c biogenesis FC
Unigene0039589	pop:POPTR_590131	31.03	54.7	1e-07	CYP89A27P; cytochrome P450
Unigene0039673	ota:OstapMp40	72.45	147	2e-35	Cox1_2; Cox1_2; K02256 cytochrome c oxidase subunit I [EC:1.9.3.1]
Unigene0039896	pop:POPTR_92285	61.76	97.8	1e-20	CYP749A1v2; cytochrome P450
Unigene0040268	vvi:100261728	64.96	162	3e-39	similar to B5 #5 (cytochrome b5 family protein #5); heme binding / transition metal ion binding
Unigene0040407	sbi:SobioMp18	91.07	112	5e-25	cob-1; apocytochrome b; K00412 ubiquinol-cytochrome c reductase cytochrome b subunit [EC:1.10.2.2]
Unigene0040415	pop:POPTR_560762	60.34	155	4e-38	CYP716A8; cytochrome P450
Unigene0040417	ath:AT3G50930	58.43	213	4e-55	BCS1; BCS1 (CYTOCHROME BC1 SYNTHESIS); ATP binding / ATPase/ nucleoside-triphosphatase/ nucleotide binding
Unigene0040494	ath:AT5G06580	26.61	144	2e-33	FAD linked oxidase family protein (EC:1.1.2.4); K00102 D-lactate dehydrogenase (cytochrome) [EC:1.1.2.4]
Unigene0040940	pop:POPTR_290026	49.59	122	4e-28	CYP74C6v1-2; cytochrome P450 (EC:4.2.1.92)
Unigene0041063	pop:POPTR_551333	74.14	91.7	9e-19	CYP733A1; cytochrome P450
Unigene0041074	pop:POPTR_242290	41.89	51.6	1e-06	CYP89A11; cytochrome P450
Unigene0041168	ath:AT3G50930	47.43	171	1e-42	BCS1; BCS1 (CYTOCHROME BC1 SYNTHESIS); ATP binding / ATPase/ nucleoside-triphosphatase/ nucleotide binding
Unigene0041197	pop:POPTR_92285	48.33	64.7	1e-10	CYP749A1v2; cytochrome P450
Unigene0041254	pop:POPTR_89386	50	103	2e-22	CYP93A4; cytochrome P450
Unigene0041423	pop:POPTR_656234	71.24	324	4e-88	CYP90A6v1; cytochrome P450 probable 6-deoxocathasterone to 6-deoxoteasterone or cathasterone to teasterone; K09588 cytochrome P450, family 90, subfamily A, polypeptide 1 [EC:1.14.-.-]
Unigene0041666	pop:POPTR_95599	59.14	119	3e-27	CYP706C5; cytochrome P450
Unigene0041731	osa:6450177	94.37	138	6e-33	ccmB, OrsajM_p55; cytochrome c biogenesis B
Unigene0041743	pop:POPTR_590131	25	57.4	7e-08	CYP89A27P; cytochrome P450
Unigene0041793	pop:POPTR_582241	66.39	181	6e-46	CYP74C6v1-1; cytochrome P450
Unigene0041872	pop:POPTR_81349	54.9	169	6e-42	CYP749A5; cytochrome P450
Unigene0041960	pop:POPTR_553609	65.06	117	2e-26	CYP92A19v1; cytochrome P450
Unigene0042176	pop:POPTR_570494	44.16	69.3	5e-12	CYP80D2; cytochrome P450
Unigene0042214	pop:POPTR_86546	54.93	90.1	3e-18	CYP704A10; cytochrome P450
Unigene0042424	pop:POPTR_544831	57.89	96.3	4e-20	CYP728D8; cytochrome P450
Unigene0042450	pop:POPTR_663843	59.09	103	2e-22	CYP704A11; cytochrome P450
Unigene0042484	pop:POPTR_100601	33.75	53.5	3e-07	CYP734A10; cytochrome P450
Unigene0042499	pop:POPTR_550917	58.76	132	5e-31	CYP83F2; cytochrome P450
Unigene0042544	pop:POPTR_566769	50	130	2e-30	CYP749A9; cytochrome P450
Unigene0042564	pop:POPTR_89386	56.03	157	2e-38	CYP93A4; cytochrome P450
Unigene0042639	osa:6450192	87.78	155	7e-38	ccmFn, OrsajM_p43; cytochrome c biogenesis Fn
Unigene0042848	pop:POPTR_579439	66.67	60.8	2e-09	CYP96F5; cytochrome P450
Unigene0043249	vvi:4025038	89	197	9e-51	ccsA, ycf5; cytochrome c biogenesis protein
Unigene0043355	pop:POPTR_566769	65.45	161	7e-40	CYP749A9; cytochrome P450
Unigene0043370	pop:POPTR_579262	72.5	135	4e-32	CYP81B6v1; cytochrome P450
Unigene0043461	pop:POPTR_350097	59.55	110	1e-24	CYP706D1; cytochrome P450
Unigene0043508	pop:POPTR_81349	57.95	114	2e-25	CYP749A5; cytochrome P450
Unigene0043594	pop:POPTR_584111	54.79	88.6	7e-18	CYP92A17v1; cytochrome P450
Unigene0043666	pop:POPTR_342582	37.27	225	2e-58	CYP81B4; cytochrome P450
Unigene0043718	pop:POPTR_95599	56.9	149	3e-36	CYP706C5; cytochrome P450
Unigene0043810	pop:POPTR_560858	51.06	104	1e-22	CYP76A8; cytochrome P450
Unigene0043975	pop:POPTR_100986	50	99.8	3e-21	CYP72A42v2; cytochrome P450
Unigene0044048	pop:POPTR_345975	43.62	89.4	4e-18	CYP71AP3; cytochrome P450
Unigene0044226	pop:POPTR_590131	37.88	54.7	1e-07	CYP89A27P; cytochrome P450
Unigene0044670	pop:POPTR_347891	48.68	143	3e-34	CYP76T5; cytochrome P450
Unigene0044671	pop:POPTR_552074	47.13	81.6	1e-15	CYP76T1; cytochrome P450
Unigene0044726	pop:POPTR_347891	51.69	520	8e-147	CYP76T5; cytochrome P450
Unigene0045099	ath:AT1G17060	41.27	60.1	3e-09	CYP72C1 (CYTOCHROME P450 72C1); electron carrier/ heme binding / iron ion binding / monooxygenase/ oxygen binding
Unigene0045106	pop:POPTR_551333	66.36	131	1e-30	CYP733A1; cytochrome P450
Unigene0045107	pop:POPTR_551333	81.82	92.8	4e-29	CYP733A1; cytochrome P450
Unigene0045423	pop:POPTR_100844	49.8	479	2e-134	CYP71D26; cytochrome P450
Unigene0045497	pop:POPTR_342582	55.37	138	6e-33	CYP81B4; cytochrome P450
Unigene0045580	pop:POPTR_100986	52.63	51.6	1e-06	CYP72A42v2; cytochrome P450
Unigene0045627	pop:POPTR_581333	45.56	466	2e-130	CYP96A16v2; cytochrome P450
Unigene0045834	pop:POPTR_590131	25.94	103	2e-21	CYP89A27P; cytochrome P450
Unigene0000039	pop:POPTR_590131	25.37	54.7	5e-07	CYP89A27P; cytochrome P450
Unigene0000141	pop:POPTR_352660	84	136	3e-32	CYP711A8; cytochrome P450
Unigene0000142	pop:POPTR_352660	70.89	410	4e-114	CYP711A8; cytochrome P450
Unigene0000152	pop:POPTR_824927	47.12	105	6e-23	carbon-monoxide oxygenase (EC:1.16.1.7); K08360 cytochrome b-561
Unigene0000199	pop:POPTR_554319	56.93	311	1e-90	CYP87A8; cytochrome P450
Unigene0000200	pop:POPTR_554319	55.75	311	6e-84	CYP87A8; cytochrome P450
Unigene0000303	pop:POPTR_89386	57.53	85.9	5e-17	CYP93A4; cytochrome P450
Unigene0000403	pop:POPTR_550176	42.67	63.9	2e-10	CYP71D32P; cytochrome P450
Unigene0000475	pop:POPTR_595797	53.66	175	8e-44	CYP72A47; cytochrome P450
Unigene0000498	ath:AT3G61880	46.09	219	1e-56	CYP78A9 (CYTOCHROME P450 78A9); monooxygenase/ oxygen binding
Unigene0000559	pop:POPTR_217635	47.37	105	4e-23	CYP89A17; cytochrome P450
Unigene0000816	pop:POPTR_567997	52.76	179	4e-45	CYP728D4; cytochrome P450
Unigene0001173	pop:POPTR_207100	36.69	123	4e-28	CYP96F1; cytochrome P450
Unigene0001174	pop:POPTR_581333	40.65	129	1e-29	CYP96A16v2; cytochrome P450
Unigene0001209	pop:POPTR_88916	54.55	216	5e-56	CYP80C2; cytochrome P450
Unigene0001331	pop:POPTR_287247	46.39	85.9	5e-17	CYP81B9P; cytochrome P450
Unigene0001365	pop:POPTR_596410	59.57	173	6e-43	CYP82C9v1; cytochrome P450
Unigene0001398	pop:POPTR_573089	52.73	62.8	7e-10	cytochrome P450
Unigene0001685	pop:POPTR_89386	70	52	8e-07	CYP93A4; cytochrome P450
Unigene0001741	pop:POPTR_590131	27.76	68.2	4e-11	CYP89A27P; cytochrome P450
Unigene0001796	pop:POPTR_63116	74.59	199	5e-51	CYP78D3v1; cytochrome P450
Unigene0001872	pop:POPTR_290026	72.73	177	2e-44	CYP74C6v1-2; cytochrome P450 (EC:4.2.1.92)
Unigene0001914	pop:POPTR_86546	65.62	47.4	1e-10	CYP704A10; cytochrome P450
Unigene0002051	pop:POPTR_555344	54.95	99	6e-21	CYP728D7v1; cytochrome P450
Unigene0002332	pop:POPTR_78934	68.82	258	3e-68	CYP84A12; cytochrome P450 probable 5-hydroxylase for coniferaldehyde, coniferyl alcohol and ferulic acid
Unigene0002333	pop:POPTR_78934	61.7	426	1e-118	CYP84A12; cytochrome P450 probable 5-hydroxylase for coniferaldehyde, coniferyl alcohol and ferulic acid
Unigene0002372	pop:POPTR_596410	52.75	559	2e-158	CYP82C9v1; cytochrome P450
Unigene0002373	pop:POPTR_811113	66.27	128	9e-30	CYP82C14P; cytochrome P450
Unigene0002495	pop:POPTR_592016	51.29	522	3e-147	CYP81T1; cytochrome P450
Unigene0002541	pop:POPTR_217635	48.25	125	7e-29	CYP89A17; cytochrome P450
Unigene0002542	pop:POPTR_558572	66.35	282	1e-75	CYP89A18; cytochrome P450
Unigene0002543	pop:POPTR_558572	50.28	172	1e-42	CYP89A18; cytochrome P450
Unigene0002767	osa:4333018	54.3	197	9e-50	Os03g0390400; K02267 cytochrome c oxidase subunit VIb [EC:1.9.3.1]
Unigene0002811	pop:POPTR_100844	49.8	502	2e-141	CYP71D26; cytochrome P450
Unigene0002988	pop:POPTR_590131	28.38	72	7e-12	CYP89A27P; cytochrome P450
Unigene0002989	pop:POPTR_590131	31.79	60.1	1e-08	CYP89A27P; cytochrome P450
Unigene0002990	pop:POPTR_590131	26.8	95.5	6e-19	CYP89A27P; cytochrome P450
Unigene0002991	pop:POPTR_704322	68.82	683	0	CYP707A12v1; cytochrome P450; K09843 (+)-abscisic acid 8'-hydroxylase [EC:1.14.13.93]
Unigene0002992	pop:POPTR_704322	67.01	676	0	CYP707A12v1; cytochrome P450; K09843 (+)-abscisic acid 8'-hydroxylase [EC:1.14.13.93]
Unigene0003123	pop:POPTR_688325	66.6	648	0	CYP74B7; cytochrome P450 fatty acid hydroperoxide lyase; K10528 hydroperoxide lyase [EC:4.1.2.-]
Unigene0003291	pop:POPTR_346721	52.42	368	1e-110	CYP83F1; cytochrome P450
Unigene0046038	pop:POPTR_86546	65.96	137	1e-32	CYP704A10; cytochrome P450
Unigene0046336	pop:POPTR_86546	65	91.7	9e-19	CYP704A10; cytochrome P450
Unigene0046834	pop:POPTR_574160	64.71	116	3e-26	CYP749A2; cytochrome P450
Unigene0046851	pop:POPTR_572062	66	145	7e-35	CYP81B7; cytochrome P450
Unigene0047011	ath:AT2G30770	44.62	105	6e-23	CYP71A13 (cytochrome P450, family 71, subfamily A, polypeptide 13); indoleacetaldoxime dehydratase/ oxygen binding; K11868 cytochrome P450, family 71, subfamily A, polypeptide 13 (indoleacetaldoxime dehydratase) [EC:4.99.1.6]
Unigene0047029	pop:POPTR_95599	56	65.1	9e-11	CYP706C5; cytochrome P450
Unigene0047078	pop:POPTR_551071	64.75	159	6e-39	CYP94A12; cytochrome P450
Unigene0047529	rcu:RCOM_Mp14	92.24	226	3e-59	ccmFn; cytochrome c biogenesis FN
Unigene0047603	ath:AT2G30770	45.26	87.8	1e-17	CYP71A13 (cytochrome P450, family 71, subfamily A, polypeptide 13); indoleacetaldoxime dehydratase/ oxygen binding; K11868 cytochrome P450, family 71, subfamily A, polypeptide 13 (indoleacetaldoxime dehydratase) [EC:4.99.1.6]
Unigene0047698	pop:POPTR_584111	58.82	119	3e-27	CYP92A17v1; cytochrome P450
Unigene0047889	pop:POPTR_550184	38.1	87	2e-17	CYP71D29-1; cytochrome P450
Unigene0047991	pop:POPTR_677727	54.55	102	5e-22	CYP721A5; cytochrome P450
Unigene0048037	pop:POPTR_100844	46.51	82.8	4e-16	CYP71D26; cytochrome P450
Unigene0048078	pop:POPTR_577188	49.35	79	6e-15	CYP71AN2v1; cytochrome P450
Unigene0048087	pop:POPTR_100601	72.6	112	5e-25	CYP734A10; cytochrome P450
Unigene0048108	pop:POPTR_550184	48	75.1	9e-14	CYP71D29-1; cytochrome P450
Unigene0048263	pop:POPTR_555694	57.33	97.4	2e-20	CYP79D8; cytochrome P450
Unigene0048790	pop:POPTR_99468	43.3	88.2	1e-17	CYP72A44; cytochrome P450
Unigene0049117	pop:POPTR_89386	75	115	8e-26	CYP93A4; cytochrome P450
Unigene0049321	cme:CMW011C	45.16	82.4	5e-16	cytochrome c oxidase polypeptide III; K02262 cytochrome c oxidase subunit III [EC:1.9.3.1]
Unigene0049730	sbi:SobiCp011	100	60.1	3e-09	petN; cytochrome b6/f complex subunit VIII; K03689 cytochrome b6-f complex subunit 8
Unigene0050052	pop:POPTR_688380	69.38	706	0	CYP88A9; cytochrome P450 probable ent-kaurenoic acid oxidase (EC:1.14.13.79); K04123 ent-kaurenoic acid hydroxylase [EC:1.14.13.79]
Unigene0050320	pop:POPTR_581210	42.69	420	1e-116	CYP706B3; cytochrome P450
Unigene0050395	ath:AT4G03280	74.57	368	3e-101	PETC; PETC (PHOTOSYNTHETIC ELECTRON TRANSFER C); electron transporter, transferring electrons from cytochrome b6/f complex of photosystem II; K02636 cytochrome b6-f complex iron-sulfur subunit [EC:1.10.99.1]
Unigene0050423	vvi:100248593	50.23	231	5e-60	similar to cytochrome B561-related
Unigene0050436	ath:AT1G05160	44.05	79	4e-14	CYP88A3 (CYTOCHROME P450 88 A3); ent-kaurenoate oxidase/ oxygen binding (EC:1.14.13.79); K04123 ent-kaurenoic acid hydroxylase [EC:1.14.13.79]
Unigene0050620	ath:AT2G47380	82.22	81.3	1e-15	cytochrome c oxidase subunit Vc family protein / COX5C family protein
Unigene0050737	pop:POPTR_757526	77.09	830	0	CYP86A21; cytochrome P450
Unigene0050972	ath:AT3G52730	79.71	120	9e-27	ubiquinol-cytochrome C reductase UQCRX/QCR9-like family protein; K00419 ubiquinol-cytochrome c reductase subunit 9 [EC:1.10.2.2]
Unigene0051023	vvi:100251589	60.57	203	1e-51	similar to cytochrome c oxidase family protein-like; K02265 cytochrome c oxidase subunit Vb [EC:1.9.3.1]
Unigene0051150	pop:POPTR_555694	52.4	570	1e-161	CYP79D8; cytochrome P450
Unigene0051154	pop:POPTR_581210	48.17	494	8e-139	CYP706B3; cytochrome P450
Unigene0051168	osa:4334266	63.27	129	2e-29	Os03g0772800; K02266 cytochrome c oxidase subunit VIa [EC:1.9.3.1]
Unigene0051205	osa:4338825	88.39	212	2e-54	Os05g0420600; K08738 cytochrome c
Unigene0051381	pop:POPTR_824927	72.61	348	4e-95	carbon-monoxide oxygenase (EC:1.16.1.7); K08360 cytochrome b-561
Unigene0051421	pop:POPTR_651125	57	129	5e-30	CYP81S7; cytochrome P450
Unigene0051445	osa:4349859	72.46	117	8e-26	Os11g0162200; K00416 ubiquinol-cytochrome c reductase subunit 6 [EC:1.10.2.2]
Unigene0051523	ath:AT5G53560	55.97	163	1e-39	CB5-E; CB5-E (CYTOCHROME B5 ISOFORM E); heme binding
Unigene0051575	pop:POPTR_700313	69.45	732	0	CYP78A25; cytochrome P450
Unigene0051615	cme:CMI186C	37.13	104	8e-22	cytochrome c-type biogenesis protein ccmE
Unigene0051702	pop:POPTR_48605	83.23	839	0	CYP51G1; cytochrome P450 obtusifoliol 14-alpha-demethylase; K05917 cytochrome P450, family 51 (sterol 14-demethylase) [EC:1.14.13.70]
Unigene0051987	pop:POPTR_585891	64.63	634	0	CYP720A1; cytochrome P450
Unigene0052095	pop:POPTR_714415	47.41	201	2e-51	CYP82L1; cytochrome P450
Unigene0052709	ath:AT5G48810	43.8	119	6e-27	CB5-D; CB5-D (CYTOCHROME B5 ISOFORM D); heme binding
Unigene0052805	pop:POPTR_89386	77.14	168	8e-42	CYP93A4; cytochrome P450
Unigene0052844	pop:POPTR_82413	49.06	56.6	3e-08	CYP728D2; cytochrome P450
Unigene0052885	pop:POPTR_558572	65.52	90.5	2e-18	CYP89A18; cytochrome P450
Unigene0053074	cre:CHLREDRAFT_138803	60.13	540	9e-153	QCR1; ubiquinol:cytochrome c oxidoreductase 50 kDa core 1 subunit; K01412 mitochondrial processing peptidase [EC:3.4.24.64]
Unigene0053274	ota:Ot04g02660	24.37	67.8	2e-10	Predicted membrane protein, contains DoH and Cytochrome b-561/ferric reductase transmembrane domains (ISS)
Unigene0053480	pop:POPTR_207100	43.97	110	2e-24	CYP96F1; cytochrome P450
Unigene0053822	ath:AT4G21105	73.81	70.5	8e-12	cytochrome-c oxidase/ electron carrier
Unigene0054070	ppp:PhpafMp25	91.82	206	4e-53	cox2; cytochrome oxidase subunit 2; K02261 cytochrome c oxidase subunit II [EC:1.9.3.1]
Unigene0054071	rcu:RCOM_Mp31	92.71	354	2e-97	cox2; cytochrome c oxidase subunit 2; K02261 cytochrome c oxidase subunit II [EC:1.9.3.1]
Unigene0054708	pop:POPTR_595797	68.54	144	1e-34	CYP72A47; cytochrome P450
Unigene0054726	ath:AT5G51220	67.27	158	9e-39	ubiquinol-cytochrome C chaperone family protein
Unigene0054900	pop:POPTR_743744	75.69	804	0	CYP735A5; cytochrome P450; K10717 cytokinin trans-hydroxylase
Unigene0054918	ath:AT5G51220	67.68	143	2e-34	ubiquinol-cytochrome C chaperone family protein
Unigene0055065	pop:POPTR_347891	49.52	290	7e-78	CYP76T5; cytochrome P450
Unigene0055119	pop:POPTR_555353	78.65	292	1e-78	CYP77B3; cytochrome P450
Unigene0055328	pop:POPTR_747882	66.67	288	1e-77	CYP78D3v2; cytochrome P450
Unigene0055412	cre:CHLREDRAFT_138803	25	51.2	3e-06	QCR1; ubiquinol:cytochrome c oxidoreductase 50 kDa core 1 subunit; K01412 mitochondrial processing peptidase [EC:3.4.24.64]
Unigene0055550	pop:POPTR_350097	36.07	85.5	6e-17	CYP706D1; cytochrome P450
Unigene0055551	pop:POPTR_581210	49.61	136	2e-32	CYP706B3; cytochrome P450
Unigene0055716	pop:POPTR_595797	51.71	212	9e-55	CYP72A47; cytochrome P450
Unigene0055717	ath:AT1G17060	59.79	126	3e-29	CYP72C1 (CYTOCHROME P450 72C1); electron carrier/ heme binding / iron ion binding / monooxygenase/ oxygen binding
Unigene0055856	pop:POPTR_580484	80.65	55.1	9e-08	ATR2; nadph-cytochrome P450 oxydoreductase; K00327 NADPH-ferrihemoprotein reductase [EC:1.6.2.4]
Unigene0055943	pop:POPTR_591866	60	88.2	1e-17	CYP82C8v2, CYP82C7Pv1; cytochrome P450
Unigene0056020	ath:AT2G30750	61.97	90.1	3e-18	CYP71A12 (cytochrome P450, family 71, subfamily A, polypeptide 12); electron carrier/ heme binding / iron ion binding / monooxygenase/ oxygen binding; K00517 [EC:1.14.-.-]
Unigene0056031	pop:POPTR_595797	58.71	248	2e-65	CYP72A47; cytochrome P450
Unigene0056032	pop:POPTR_100986	46.99	155	1e-37	CYP72A42v2; cytochrome P450
Unigene0056203	pop:POPTR_350097	44.22	268	5e-71	CYP706D1; cytochrome P450
Unigene0056608	zma:100383068	71.23	229	2e-59	cl61186_-1(463); LOC100383068; K02200 cytochrome c-type biogenesis protein CcmH
Unigene0056618	pop:POPTR_94380	51.87	466	2e-130	CYP716B1; cytochrome P450
Unigene0056783	pop:POPTR_719487	73.88	728	0	CYP90B7v1; cytochrome P450 probable campestanol to 6-deoxocathasterone or 6-oxocampestanol to cathasterone; K09587 cytochrome P450, family 90, subfamily B, polypeptide 1 (steroid 22-alpha-hydroxylase) [EC:1.14.13.-]
Unigene0057085	pop:POPTR_78934	59.09	617	7e-176	CYP84A12; cytochrome P450 probable 5-hydroxylase for coniferaldehyde, coniferyl alcohol and ferulic acid
Unigene0057120	sbi:SobioMp23	99.2	249	3e-66	cox1; cytochrome c oxidase subunit 1; K02256 cytochrome c oxidase subunit I [EC:1.9.3.1]
Unigene0057131	pop:POPTR_703119	57.17	546	2e-154	CYP707A13; cytochrome P450; K09843 (+)-abscisic acid 8'-hydroxylase [EC:1.14.13.93]
Unigene0057164	pop:POPTR_75847	58.51	221	2e-57	CYP96A17; cytochrome P450
Unigene0057539	pop:POPTR_217635	65.31	65.9	5e-11	CYP89A17; cytochrome P450
Unigene0057666	pop:POPTR_656234	67.63	337	4e-92	CYP90A6v1; cytochrome P450 probable 6-deoxocathasterone to 6-deoxoteasterone or cathasterone to teasterone; K09588 cytochrome P450, family 90, subfamily A, polypeptide 1 [EC:1.14.-.-]
Unigene0057748	rcu:RCOM_Mp29	84.95	164	1e-39	cox3; cytochrome c oxidase subunit 3; K02262 cytochrome c oxidase subunit III [EC:1.9.3.1]
Unigene0057798	ota:Ot11g01460	42.65	87.4	1e-16	cytochrome P450-like protein (ISS); K05917 cytochrome P450, family 51 (sterol 14-demethylase) [EC:1.14.13.70]
Unigene0057905	pop:POPTR_571386	64.66	638	0	CYP94C7; cytochrome P450
Unigene0057919	ath:AT5G53560	44.59	65.5	1e-09	CB5-E; CB5-E (CYTOCHROME B5 ISOFORM E); heme binding
Unigene0057920	ath:AT5G53560	44.59	65.5	1e-09	CB5-E; CB5-E (CYTOCHROME B5 ISOFORM E); heme binding
Unigene0058078	pop:POPTR_685839	74.56	797	0	CYP98A27; cytochrome P450; K09754 p-coumarate 3-hydroxylase [EC:1.14.13.-]
Unigene0058088	pop:POPTR_595797	44.82	275	2e-73	CYP72A47; cytochrome P450
Unigene0058089	pop:POPTR_595797	63.64	280	5e-75	CYP72A47; cytochrome P450
Unigene0058195	pop:POPTR_584111	73.61	760	0	CYP92A17v1; cytochrome P450
Unigene0058198	pop:POPTR_100986	44.96	226	8e-59	CYP72A42v2; cytochrome P450
Unigene0058201	pop:POPTR_102869	46.11	161	3e-39	CYP706D2; cytochrome P450
Unigene0058202	pop:POPTR_581210	45.6	351	4e-96	CYP706B3; cytochrome P450
Unigene0058252	pop:POPTR_579262	63.33	131	1e-30	CYP81B6v1; cytochrome P450
Unigene0058433	pop:POPTR_582767	57.5	505	2e-142	CYP82L2; cytochrome P450
Unigene0058434	pop:POPTR_549654	68.42	110	2e-24	CYP82J1v1; cytochrome P450
Unigene0058571	pop:POPTR_551071	62.34	100	3e-21	CYP94A12; cytochrome P450
Unigene0058907	pop:POPTR_562775	55.56	107	2e-23	CYP71D42; cytochrome P450
Unigene0059102	pop:POPTR_355968	57.02	144	2e-34	CYP71AN4; cytochrome P450
Unigene0059103	pop:POPTR_355968	56.2	143	3e-34	CYP71AN4; cytochrome P450
Unigene0059107	pop:POPTR_95599	60.45	605	3e-172	CYP706C5; cytochrome P450
Unigene0059128	ath:AT5G17770	81.55	454	4e-127	ATCBR; ATCBR (ARABIDOPSIS THALIANA NADH:CYTOCHROME B5 REDUCTASE 1); cytochrome-b5 reductase; K00326 cytochrome-b5 reductase [EC:1.6.2.2]
Unigene0059335	pop:POPTR_347615	42.24	85.9	5e-17	CYP81B3v1; cytochrome P450
Unigene0059368	osa:4349859	69.57	119	1e-26	Os11g0162200; K00416 ubiquinol-cytochrome c reductase subunit 6 [EC:1.10.2.2]
Unigene0059606	pop:POPTR_560858	62.5	447	4e-125	CYP76A8; cytochrome P450
Unigene0059607	pop:POPTR_560858	62.5	447	4e-125	CYP76A8; cytochrome P450
Unigene0059608	pop:POPTR_560858	58.7	128	7e-30	CYP76A8; cytochrome P450
Unigene0059741	pop:POPTR_824927	41.75	182	2e-45	carbon-monoxide oxygenase (EC:1.16.1.7); K08360 cytochrome b-561
Unigene0060195	pop:POPTR_590131	28.73	60.1	8e-09	CYP89A27P; cytochrome P450
Unigene0060224	cme:CMC118C	33.66	71.6	2e-12	similar to oxidase (cytochrome c) assembly OXA1, mitochondrial precursor; K03217 preprotein translocase subunit YidC
Unigene0060267	pop:POPTR_63116	75.19	396	9e-110	CYP78D3v1; cytochrome P450
Unigene0060408	pop:POPTR_591862	57.92	484	4e-136	CYP82D2; cytochrome P450
Unigene0060525	ath:AT4G36380	65.56	592	2e-168	ROT3; ROT3 (ROTUNDIFOLIA 3); oxidoreductase, acting on paired donors, with incorporation or reduction of molecular oxygen, NADH or NADPH as one donor, and incorporation of one atom of oxygen / oxygen binding / steroid hydroxylase; K12637 cytochrome P450, family 90, subfamily C, polypeptide 1 [EC:1.14.-.-]
Unigene0060617	pop:POPTR_99227	73.16	437	4e-122	CYP716A9; cytochrome P450
Unigene0060692	pop:POPTR_555353	69.3	468	2e-131	CYP77B3; cytochrome P450
Unigene0060694	pop:POPTR_100844	52.71	273	1e-73	CYP71D26; cytochrome P450
Unigene0060763	pop:POPTR_590131	24.09	64.3	1e-09	CYP89A27P; cytochrome P450
Unigene0060862	ath:AT3G50930	57.92	560	8e-159	BCS1; BCS1 (CYTOCHROME BC1 SYNTHESIS); ATP binding / ATPase/ nucleoside-triphosphatase/ nucleotide binding
Unigene0060874	pop:POPTR_580484	73.02	563	8e-160	ATR2; nadph-cytochrome P450 oxydoreductase; K00327 NADPH-ferrihemoprotein reductase [EC:1.6.2.4]
Unigene0060875	pop:POPTR_580484	56.38	154	5e-37	ATR2; nadph-cytochrome P450 oxydoreductase; K00327 NADPH-ferrihemoprotein reductase [EC:1.6.2.4]
Unigene0060876	pop:POPTR_580484	84.5	231	5e-61	ATR2; nadph-cytochrome P450 oxydoreductase; K00327 NADPH-ferrihemoprotein reductase [EC:1.6.2.4]
Unigene0061057	pop:POPTR_48778	45.92	431	6e-120	CYP76F3; cytochrome P450
Unigene0061156	pop:POPTR_81349	62.69	95.5	6e-20	CYP749A5; cytochrome P450
Unigene0061157	pop:POPTR_769777	54.05	444	5e-124	CYP749A6; cytochrome P450
Unigene0061413	pop:POPTR_100844	49.79	479	2e-134	CYP71D26; cytochrome P450
Unigene0061481	pop:POPTR_88916	64.36	153	2e-37	CYP80C2; cytochrome P450
Unigene0061482	pop:POPTR_570496	49.21	67	2e-11	CYP80D1; cytochrome P450
Unigene0061494	pop:POPTR_743896	65.33	463	2e-129	CYP714A3; cytochrome P450
Unigene0061495	pop:POPTR_743896	64.89	646	0	CYP714A3; cytochrome P450
Unigene0061553	pop:POPTR_591862	53.15	538	4e-152	CYP82D2; cytochrome P450
Unigene0061574	pop:POPTR_54623	47.4	159	5e-39	CYP75A12, F3'5'H1; flavonoid 3',5'-hydroxylase (EC:1.14.13.88); K13083 cytochrome P450, family 75, subfamily A (flavonoid 3',5'-hydroxylase) [EC:1.14.13.88]
Unigene0061697	ath:AT1G26340	61.94	173	9e-43	CB5-A; CB5-A (CYTOCHROME B5 ISOFORM A); heme binding
Unigene0061700	sbi:SobioMp23	100	65.9	5e-11	cox1; cytochrome c oxidase subunit 1; K02256 cytochrome c oxidase subunit I [EC:1.9.3.1]
Unigene0061791	ath:AT5G09680	55.88	225	2e-58	cytochrome b5 domain-containing protein
Unigene0062169	osa:4327126	75	153	7e-37	Os01g0174300; K00326 cytochrome-b5 reductase [EC:1.6.2.2]
Unigene0062170	osa:4327126	70.79	301	2e-81	Os01g0174300; K00326 cytochrome-b5 reductase [EC:1.6.2.2]
Unigene0062178	pop:POPTR_413285	62.82	101	2e-21	CYP78D2; cytochrome P450
Unigene0062179	pop:POPTR_413285	62.82	101	2e-21	CYP78D2; cytochrome P450
Unigene0062180	pop:POPTR_554562	56.14	368	3e-101	CYP78A23; cytochrome P450
Unigene0062442	ath:AT1G26340	44.57	68.9	6e-11	CB5-A; CB5-A (CYTOCHROME B5 ISOFORM A); heme binding
Unigene0062486	pop:POPTR_581210	40.24	54.3	2e-07	CYP706B3; cytochrome P450
Unigene0062487	pop:POPTR_102869	41.67	197	5e-50	CYP706D2; cytochrome P450
Unigene0062678	pop:POPTR_714013	68.45	896	0	ATR3; nadph-cytochrome P450 oxydoreductase
Unigene0062728	pop:POPTR_591162	62.5	91.3	1e-18	CYP78A26P; cytochrome P450
Unigene0062850	pop:POPTR_73008	50.53	113	3e-25	CYP83F5; cytochrome P450
Unigene0063050	cre:CHLREDRAFT_138803	53.78	486	2e-136	QCR1; ubiquinol:cytochrome c oxidoreductase 50 kDa core 1 subunit; K01412 mitochondrial processing peptidase [EC:3.4.24.64]
Unigene0063109	pop:POPTR_73008	59.6	186	6e-47	CYP83F5; cytochrome P450
Unigene0063110	pop:POPTR_550924	70	75.5	7e-14	CYP83F3v1; cytochrome P450
Unigene0063111	pop:POPTR_584186	56.64	128	7e-30	CYP83F4; cytochrome P450
Unigene0063172	pop:POPTR_579262	60.66	524	4e-148	CYP81B6v1; cytochrome P450
Unigene0063173	pop:POPTR_572062	59.34	114	2e-25	CYP81B7; cytochrome P450
Unigene0063338	pop:POPTR_580484	85.71	140	2e-33	ATR2; nadph-cytochrome P450 oxydoreductase; K00327 NADPH-ferrihemoprotein reductase [EC:1.6.2.4]
Unigene0063389	pop:POPTR_355968	46.22	421	7e-117	CYP71AN4; cytochrome P450
Unigene0063391	pop:POPTR_562811	80.85	389	6e-108	CYP86B5; cytochrome P450
Unigene0063478	pop:POPTR_99227	50.63	87.8	1e-17	CYP716A9; cytochrome P450
Unigene0063536	pop:POPTR_89386	69.23	112	6e-25	CYP93A4; cytochrome P450
Unigene0063644	pop:POPTR_649118	64.37	343	5e-94	CYP94C5; cytochrome P450
Unigene0063704	pop:POPTR_580484	49.23	107	3e-23	ATR2; nadph-cytochrome P450 oxydoreductase; K00327 NADPH-ferrihemoprotein reductase [EC:1.6.2.4]
Unigene0063782	pop:POPTR_78934	66.67	650	0	CYP84A12; cytochrome P450 probable 5-hydroxylase for coniferaldehyde, coniferyl alcohol and ferulic acid
Unigene0063902	pop:POPTR_346721	51.19	415	3e-115	CYP83F1; cytochrome P450
Unigene0063903	pop:POPTR_73008	62.82	113	3e-25	CYP83F5; cytochrome P450
Unigene0064045	pop:POPTR_803828	74.07	131	1e-30	CYP86C5v2; cytochrome P450
Unigene0064046	pop:POPTR_803828	58.64	197	1e-50	CYP86C5v2; cytochrome P450
Unigene0064057	pop:POPTR_347060	32.86	74.7	1e-13	CYP78A20; cytochrome P450
Unigene0064058	pop:POPTR_412545	60.56	173	5e-43	CYP701A11; cytochrome P450 ent-kaurene oxidase
Unigene0064059	pop:POPTR_412545	51.06	53.1	4e-07	CYP701A11; cytochrome P450 ent-kaurene oxidase
Unigene0064193	pop:POPTR_595797	60	69.7	4e-12	CYP72A47; cytochrome P450
Unigene0064194	pop:POPTR_595797	47.58	464	5e-130	CYP72A47; cytochrome P450
Unigene0064205	pop:POPTR_674662	45.71	63.9	2e-10	CYP72A42v3; cytochrome P450
Unigene0064206	pop:POPTR_595797	63.58	207	1e-53	CYP72A47; cytochrome P450
Unigene0064207	pop:POPTR_568884	60.87	65.5	7e-11	CYP72D2-1; cytochrome P450
Unigene0064384	pop:POPTR_100844	54.36	428	7e-136	CYP71D26; cytochrome P450
Unigene0064385	pop:POPTR_100844	54.88	539	2e-152	CYP71D26; cytochrome P450
Unigene0064401	zma:100191335	74.52	402	9e-112	fcr1; ferric-chelate reductase (NADH)1; K00326 cytochrome-b5 reductase [EC:1.6.2.2]
Unigene0064419	pop:POPTR_558572	52.85	514	9e-145	CYP89A18; cytochrome P450
Unigene0064420	pop:POPTR_558572	50.9	411	4e-114	CYP89A18; cytochrome P450
Unigene0064516	pop:POPTR_590131	33.02	61.6	4e-09	CYP89A27P; cytochrome P450
Unigene0064673	ath:AT3G50930	44.68	221	2e-57	BCS1; BCS1 (CYTOCHROME BC1 SYNTHESIS); ATP binding / ATPase/ nucleoside-triphosphatase/ nucleotide binding
Unigene0064998	pop:POPTR_102869	47.65	484	4e-136	CYP706D2; cytochrome P450
Unigene0065059	ath:AT3G50930	62.14	239	8e-63	BCS1; BCS1 (CYTOCHROME BC1 SYNTHESIS); ATP binding / ATPase/ nucleoside-triphosphatase/ nucleotide binding
Unigene0065068	sbi:SobiCp040	90.32	55.5	7e-08	petL; cytochrome b6/f complex subunit VI
Unigene0065252	pop:POPTR_564227	92.65	141	9e-33	CYP704B3; cytochrome P450
Unigene0066242	pop:POPTR_685839	84.65	353	4e-97	CYP98A27; cytochrome P450; K09754 p-coumarate 3-hydroxylase [EC:1.14.13.-]
Unigene0066243	pop:POPTR_685839	86.56	556	5e-158	CYP98A27; cytochrome P450; K09754 p-coumarate 3-hydroxylase [EC:1.14.13.-]
Unigene0066361	pop:POPTR_590131	24.25	80.1	4e-14	CYP89A27P; cytochrome P450
Unigene0066873	pop:POPTR_690391	75.24	179	6e-45	CYP85A3; cytochrome P450
Unigene0066919	pop:POPTR_95599	59.09	85.5	6e-17	CYP706C5; cytochrome P450
Unigene0066958	pop:POPTR_100986	43.59	75.9	9e-20	CYP72A42v2; cytochrome P450
Unigene0067006	pop:POPTR_711704	53.12	95.9	5e-20	CYP76F4; cytochrome P450
Unigene0067067	pop:POPTR_568884	69.57	68.2	1e-11	CYP72D2-1; cytochrome P450
Unigene0067114	ath:AT3G50930	36.14	53.1	8e-07	BCS1; BCS1 (CYTOCHROME BC1 SYNTHESIS); ATP binding / ATPase/ nucleoside-triphosphatase/ nucleotide binding
Unigene0067283	pop:POPTR_590131	25.9	52.4	9e-07	CYP89A27P; cytochrome P450
Unigene0067346	pop:POPTR_590131	23.79	56.2	4e-07	CYP89A27P; cytochrome P450
Unigene0067866	pop:POPTR_89386	57.14	51.6	2e-06	CYP93A4; cytochrome P450
Unigene0067902	pop:POPTR_590131	22.22	63.9	2e-09	CYP89A27P; cytochrome P450
Unigene0067916	pop:POPTR_56982	69.61	733	0	cytochrome P450
Unigene0067996	ath:AT3G50930	35.75	226	5e-58	BCS1; BCS1 (CYTOCHROME BC1 SYNTHESIS); ATP binding / ATPase/ nucleoside-triphosphatase/ nucleotide binding
Unigene0068139	pop:POPTR_764221	49.9	501	6e-141	CYP736A5v1; cytochrome P450
Unigene0068662	cre:CHLREDRAFT_159985	55.93	82.4	3e-15	SCO1; cytochrome c oxidase assembly factor; K07152
Unigene0068690	pop:POPTR_590131	25.7	55.5	9e-07	CYP89A27P; cytochrome P450
Unigene0068755	pop:POPTR_54623	48.34	489	1e-137	CYP75A12, F3'5'H1; flavonoid 3',5'-hydroxylase (EC:1.14.13.88); K13083 cytochrome P450, family 75, subfamily A (flavonoid 3',5'-hydroxylase) [EC:1.14.13.88]
Unigene0068809	cme:CMC118C	34.48	112	8e-24	similar to oxidase (cytochrome c) assembly OXA1, mitochondrial precursor; K03217 preprotein translocase subunit YidC
Unigene0068838	pop:POPTR_580484	76.27	276	3e-73	ATR2; nadph-cytochrome P450 oxydoreductase; K00327 NADPH-ferrihemoprotein reductase [EC:1.6.2.4]
Unigene0068873	pop:POPTR_88916	49.44	76.3	9e-13	CYP80C2; cytochrome P450
Unigene0068887	cre:CHLREDRAFT_159985	58.46	167	8e-41	SCO1; cytochrome c oxidase assembly factor; K07152
Unigene0068914	ppp:PHYPADRAFT_82658	30.19	243	4e-63	ferric reductase-like transmembrane component with cytochrome b-245 motif
Unigene0068931	pop:POPTR_590131	22.51	76.3	4e-13	CYP89A27P; cytochrome P450
Unigene0068977	pop:POPTR_820600	79.37	112	3e-24	cytochromes b561 family protein (EC:1.16.1.7)
Unigene0069394	pop:POPTR_767190	86.67	79.7	4e-15	CYP87D8; cytochrome P450
Unigene0069395	pop:POPTR_767190	86.67	79.7	7e-15	CYP87D8; cytochrome P450
Unigene0069408	pop:POPTR_596410	45.79	190	6e-48	CYP82C9v1; cytochrome P450
Unigene0069409	pop:POPTR_596410	51	461	4e-129	CYP82C9v1; cytochrome P450
Unigene0069410	pop:POPTR_596410	50.77	460	1e-128	CYP82C9v1; cytochrome P450
Unigene0069526	pop:POPTR_596410	48.26	355	3e-97	CYP82C9v1; cytochrome P450
Unigene0069547	cre:CHLREDRAFT_159985	53.94	194	1e-48	SCO1; cytochrome c oxidase assembly factor; K07152
Unigene0069548	cre:CHLREDRAFT_159985	53.94	193	2e-48	SCO1; cytochrome c oxidase assembly factor; K07152
Unigene0069656	cre:CHLREDRAFT_159985	48.96	193	2e-48	SCO1; cytochrome c oxidase assembly factor; K07152
Unigene0070089	pop:POPTR_102869	35.95	106	1e-22	CYP706D2; cytochrome P450
Unigene0070188	ath:AT5G56090	77.78	647	0	COX15; COX15 (cytochrome c oxidase 15); K02259 cytochrome c oxidase subunit XV assembly protein
Unigene0070424	pop:POPTR_100986	56.93	160	2e-39	CYP72A42v2; cytochrome P450
Unigene0070488	pop:POPTR_764221	50.72	290	1e-77	CYP736A5v1; cytochrome P450
Unigene0070559	pop:POPTR_562669	49.68	288	6e-77	CYP736A4v1; cytochrome P450
Unigene0070592	ath:AT2G30750	45.38	305	2e-82	CYP71A12 (cytochrome P450, family 71, subfamily A, polypeptide 12); electron carrier/ heme binding / iron ion binding / monooxygenase/ oxygen binding; K00517 [EC:1.14.-.-]
Unigene0070725	cme:CMC118C	34.48	112	8e-24	similar to oxidase (cytochrome c) assembly OXA1, mitochondrial precursor; K03217 preprotein translocase subunit YidC
Unigene0070729	ath:AT5G06580	83.58	475	0	FAD linked oxidase family protein (EC:1.1.2.4); K00102 D-lactate dehydrogenase (cytochrome) [EC:1.1.2.4]
Unigene0070894	ath:AT5G06580	83.58	475	0	FAD linked oxidase family protein (EC:1.1.2.4); K00102 D-lactate dehydrogenase (cytochrome) [EC:1.1.2.4]
Unigene0070952	pop:POPTR_580484	70.87	446	2e-124	ATR2; nadph-cytochrome P450 oxydoreductase; K00327 NADPH-ferrihemoprotein reductase [EC:1.6.2.4]
Unigene0071299	cre:CHLREDRAFT_159985	53.94	193	7e-48	SCO1; cytochrome c oxidase assembly factor; K07152
Unigene0071300	cre:CHLREDRAFT_159985	55.93	82.4	1e-14	SCO1; cytochrome c oxidase assembly factor; K07152
Unigene0071301	cre:CHLREDRAFT_159985	57.14	80.1	8e-15	SCO1; cytochrome c oxidase assembly factor; K07152
Unigene0071302	cre:CHLREDRAFT_159985	53.94	194	4e-48	SCO1; cytochrome c oxidase assembly factor; K07152
Unigene0071392	pop:POPTR_590131	25.81	54.3	1e-06	CYP89A27P; cytochrome P450
Unigene0071410	cre:CHLREDRAFT_159985	53.94	193	2e-48	SCO1; cytochrome c oxidase assembly factor; K07152
Unigene0071411	cre:CHLREDRAFT_159985	53.94	194	1e-48	SCO1; cytochrome c oxidase assembly factor; K07152
Unigene0003433	pop:POPTR_590131	23.79	71.6	1e-11	CYP89A27P; cytochrome P450
Unigene0003434	pop:POPTR_590131	23.79	71.6	1e-11	CYP89A27P; cytochrome P450
Unigene0003679	pop:POPTR_572062	52.86	85.1	2e-16	CYP81B7; cytochrome P450
Unigene0003680	pop:POPTR_347615	45.92	86.7	3e-17	CYP81B3v1; cytochrome P450
Unigene0003706	cre:CHLREDRAFT_159985	41.25	135	4e-31	SCO1; cytochrome c oxidase assembly factor; K07152
Unigene0003707	cre:CHLREDRAFT_159985	41.25	135	3e-31	SCO1; cytochrome c oxidase assembly factor; K07152
Unigene0004191	pop:POPTR_714415	55.34	577	6e-164	CYP82L1; cytochrome P450
Unigene0004249	pop:POPTR_591862	48.42	273	1e-72	CYP82D2; cytochrome P450
Unigene0004273	ota:Ot13g01520	27.63	109	6e-23	Cytochrome b5 (ISS)
Unigene0004306	pop:POPTR_558572	59	580	6e-165	CYP89A18; cytochrome P450
Unigene0004450	pop:POPTR_595797	50.82	68.9	1e-11	CYP72A47; cytochrome P450
Unigene0004452	pop:POPTR_99468	44.74	153	6e-37	CYP72A44; cytochrome P450
Unigene0004453	pop:POPTR_595797	49.13	537	7e-152	CYP72A47; cytochrome P450
Unigene0004848	ath:AT1G22450	86.84	155	2e-37	COX6B; COX6B (CYTOCHROME C OXIDASE 6B); cytochrome-c oxidase; K02267 cytochrome c oxidase subunit VIb [EC:1.9.3.1]
Unigene0004983	osa:4333018	63.28	170	7e-42	Os03g0390400; K02267 cytochrome c oxidase subunit VIb [EC:1.9.3.1]
Unigene0005228	vvi:100248593	56.62	249	2e-65	similar to cytochrome B561-related
Unigene0005236	pop:POPTR_586654	51.72	149	6e-36	FNSII; cytochrome P450 probable flavone synthase
Unigene0005239	pop:POPTR_63116	67.06	123	3e-28	CYP78D3v1; cytochrome P450
Unigene0005260	ath:AT2G30750	45.12	146	5e-35	CYP71A12 (cytochrome P450, family 71, subfamily A, polypeptide 12); electron carrier/ heme binding / iron ion binding / monooxygenase/ oxygen binding; K00517 [EC:1.14.-.-]
Unigene0005312	pop:POPTR_558688	50	69.3	5e-12	CYP86B4; cytochrome P450
Unigene0005352	pop:POPTR_89386	56.63	108	7e-24	CYP93A4; cytochrome P450
Unigene0005413	pop:POPTR_764221	50	59.3	5e-09	CYP736A5v1; cytochrome P450
Unigene0005428	pop:POPTR_48778	47.83	177	3e-44	CYP76F3; cytochrome P450
Unigene0005514	pop:POPTR_56982	66.93	187	9e-48	cytochrome P450
Unigene0005639	osa:4338350	65.71	134	1e-31	Os05g0301700; K00413 ubiquinol-cytochrome c reductase cytochrome c1 subunit [EC:1.10.2.2]
Unigene0005640	osa:4326795	98.31	243	1e-64	Os01g0935700; K00413 ubiquinol-cytochrome c reductase cytochrome c1 subunit [EC:1.10.2.2]
Unigene0005696	pop:POPTR_89386	52.53	109	3e-24	CYP93A4; cytochrome P450
Unigene0005697	pop:POPTR_89386	49.09	162	1e-39	CYP93A4; cytochrome P450
Unigene0071642	pop:POPTR_590131	24.08	77	3e-13	CYP89A27P; cytochrome P450
Unigene0071906	pop:POPTR_590131	24.65	76.6	3e-13	CYP89A27P; cytochrome P450
Unigene0071915	ath:AT1G02410	68.48	342	3e-93	cytochrome c oxidase assembly protein CtaG / Cox11 family; K02258 cytochrome c oxidase subunit XI assembly protein
Unigene0071969	vvi:100248593	69.64	332	4e-90	similar to cytochrome B561-related
Unigene0072011	osa:4326795	79.71	112	7e-44	Os01g0935700; K00413 ubiquinol-cytochrome c reductase cytochrome c1 subunit [EC:1.10.2.2]
Unigene0072052	pop:POPTR_352660	62.16	54.3	5e-07	CYP711A8; cytochrome P450
Unigene0072158	ath:AT5G56090	78.21	662	0	COX15; COX15 (cytochrome c oxidase 15); K02259 cytochrome c oxidase subunit XV assembly protein
Unigene0072182	pop:POPTR_89386	62.76	307	4e-83	CYP93A4; cytochrome P450
Unigene0072375	pop:POPTR_581210	42.05	161	2e-39	CYP706B3; cytochrome P450
Unigene0072444	pop:POPTR_547582	55.93	332	2e-90	CYP716D1; cytochrome P450
Unigene0072580	pop:POPTR_577189	47.03	444	8e-124	CYP71AN3; cytochrome P450
Unigene0072636	pop:POPTR_590131	22.87	62	8e-09	CYP89A27P; cytochrome P450
Unigene0072642	ath:AT1G48510	39.37	204	8e-52	cytochrome c oxidase assembly protein surfeit-related
Unigene0072706	pop:POPTR_89386	54.36	228	1e-58	CYP93A4; cytochrome P450
Unigene0072815	cre:CHLREDRAFT_159985	55.93	82.4	3e-15	SCO1; cytochrome c oxidase assembly factor; K07152
Unigene0072840	pop:POPTR_822158	70.66	247	9e-65	cytochromes b561 family protein (EC:1.16.1.7)
Unigene0072845	pop:POPTR_579439	46.9	221	1e-70	CYP96F5; cytochrome P450
Unigene0072863	ath:AT3G50930	50.74	462	3e-129	BCS1; BCS1 (CYTOCHROME BC1 SYNTHESIS); ATP binding / ATPase/ nucleoside-triphosphatase/ nucleotide binding
Unigene0072896	pop:POPTR_590131	25.39	78.6	8e-14	CYP89A27P; cytochrome P450
Unigene0072901	pop:POPTR_102869	35.95	106	1e-22	CYP706D2; cytochrome P450
Unigene0072910	ppp:PHYPADRAFT_82658	29.77	169	2e-41	ferric reductase-like transmembrane component with cytochrome b-245 motif
Unigene0072943	pop:POPTR_579262	53.89	545	3e-154	CYP81B6v1; cytochrome P450
Unigene0073075	pop:POPTR_353295	49.52	522	3e-147	CYP714E5v2; cytochrome P450
Unigene0005955	pop:POPTR_590131	26.77	62.4	4e-09	CYP89A27P; cytochrome P450
Unigene0006032	pop:POPTR_351364	58.94	601	5e-171	CYP94D22; cytochrome P450
Unigene0006033	pop:POPTR_576119	58.63	603	1e-171	CYP94D23v1; cytochrome P450
Unigene0006369	pop:POPTR_555694	53.38	567	5e-161	CYP79D8; cytochrome P450
Unigene0006428	pop:POPTR_590131	26.43	86.3	4e-16	CYP89A27P; cytochrome P450
Unigene0006550	pop:POPTR_590131	30.23	47.8	4e-06	CYP89A27P; cytochrome P450
Unigene0006554	ath:AT2G44520	58.3	501	4e-141	COX10; COX10 (cytochrome c oxidase 10); prenyltransferase/ protoheme IX farnesyltransferase (EC:1.9.3.1); K02257 protoheme IX farnesyltransferase [EC:2.5.1.-]
Unigene0006624	osa:4326795	80.77	83.6	2e-16	Os01g0935700; K00413 ubiquinol-cytochrome c reductase cytochrome c1 subunit [EC:1.10.2.2]
Unigene0006875	pop:POPTR_656234	70.66	671	0	CYP90A6v1; cytochrome P450 probable 6-deoxocathasterone to 6-deoxoteasterone or cathasterone to teasterone; K09588 cytochrome P450, family 90, subfamily A, polypeptide 1 [EC:1.14.-.-]
Unigene0006876	pop:POPTR_656234	67.24	317	7e-86	CYP90A6v1; cytochrome P450 probable 6-deoxocathasterone to 6-deoxoteasterone or cathasterone to teasterone; K09588 cytochrome P450, family 90, subfamily A, polypeptide 1 [EC:1.14.-.-]
Unigene0006879	vvi:100248593	69.64	332	3e-90	similar to cytochrome B561-related
Unigene0006949	pop:POPTR_89386	52.65	290	8e-78	CYP93A4; cytochrome P450
Unigene0006950	pop:POPTR_89386	64.52	171	7e-43	CYP93A4; cytochrome P450
Unigene0007160	osa:4338350	86.32	533	9e-151	Os05g0301700; K00413 ubiquinol-cytochrome c reductase cytochrome c1 subunit [EC:1.10.2.2]
Unigene0007161	osa:4338350	86.32	533	1e-150	Os05g0301700; K00413 ubiquinol-cytochrome c reductase cytochrome c1 subunit [EC:1.10.2.2]
Unigene0007486	ota:Ot11g01460	45.45	148	7e-35	cytochrome P450-like protein (ISS); K05917 cytochrome P450, family 51 (sterol 14-demethylase) [EC:1.14.13.70]
Unigene0007519	vvi:100248381	81.01	935	0	similar to Cytochrome P450 97B2
Unigene0007571	pop:POPTR_75847	50.37	270	9e-72	CYP96A17; cytochrome P450
Unigene0007572	pop:POPTR_75847	50.37	267	8e-71	CYP96A17; cytochrome P450
Unigene0007916	pop:POPTR_595797	57.17	593	9e-169	CYP72A47; cytochrome P450
Unigene0007917	pop:POPTR_595797	57.17	593	8e-169	CYP72A47; cytochrome P450
Unigene0007956	sbi:SobioMp08	81.25	58.5	5e-08	cox3; cytochrome c oxidase subunit 3; K02262 cytochrome c oxidase subunit III [EC:1.9.3.1]
Unigene0007957	sbi:SobioMp08	81.25	58.5	6e-08	cox3; cytochrome c oxidase subunit 3; K02262 cytochrome c oxidase subunit III [EC:1.9.3.1]
Unigene0008265	pop:POPTR_565129	40.54	394	7e-109	CYP71B41; cytochrome P450
Unigene0008287	ath:AT5G54290	76.25	452	2e-126	cytochrome c biogenesis protein family
Unigene0008422	osa:4333018	79.73	143	5e-34	Os03g0390400; K02267 cytochrome c oxidase subunit VIb [EC:1.9.3.1]
Unigene0008423	osa:4333018	79.73	143	6e-34	Os03g0390400; K02267 cytochrome c oxidase subunit VIb [EC:1.9.3.1]
Unigene0008608	ppp:PHYPADRAFT_82658	29.15	247	2e-64	ferric reductase-like transmembrane component with cytochrome b-245 motif
Unigene0008609	ath:AT3G50930	73.75	128	7e-30	BCS1; BCS1 (CYTOCHROME BC1 SYNTHESIS); ATP binding / ATPase/ nucleoside-triphosphatase/ nucleotide binding
Unigene0008610	ath:AT3G50930	59.7	152	8e-37	BCS1; BCS1 (CYTOCHROME BC1 SYNTHESIS); ATP binding / ATPase/ nucleoside-triphosphatase/ nucleotide binding
Unigene0008611	ath:AT3G50930	45.33	254	4e-67	BCS1; BCS1 (CYTOCHROME BC1 SYNTHESIS); ATP binding / ATPase/ nucleoside-triphosphatase/ nucleotide binding
Unigene0008612	ath:AT3G50930	39.84	268	5e-71	BCS1; BCS1 (CYTOCHROME BC1 SYNTHESIS); ATP binding / ATPase/ nucleoside-triphosphatase/ nucleotide binding
Unigene0008769	pop:POPTR_554319	60.38	223	3e-58	CYP87A8; cytochrome P450
Unigene0008774	pop:POPTR_82413	53.52	165	2e-40	CYP728D2; cytochrome P450
Unigene0008796	pop:POPTR_567997	55.46	146	6e-35	CYP728D4; cytochrome P450
Unigene0008952	pop:POPTR_95599	42.99	87.8	1e-17	CYP706C5; cytochrome P450
Unigene0008973	pop:POPTR_291839	63.19	209	4e-54	CYP76T6; cytochrome P450
Unigene0009011	pop:POPTR_94071	43.2	107	2e-23	CYP82C11v1; cytochrome P450
Unigene0009052	pop:POPTR_355968	46.07	407	9e-113	CYP71AN4; cytochrome P450
Unigene0009057	ath:AT2G30770	43.6	216	1e-55	CYP71A13 (cytochrome P450, family 71, subfamily A, polypeptide 13); indoleacetaldoxime dehydratase/ oxygen binding; K11868 cytochrome P450, family 71, subfamily A, polypeptide 13 (indoleacetaldoxime dehydratase) [EC:4.99.1.6]
Unigene0009125	pop:POPTR_711704	45.21	73.2	3e-13	CYP76F4; cytochrome P450
Unigene0009251	pop:POPTR_723222	50.89	126	3e-29	CYP707A10; cytochrome P450; K09843 (+)-abscisic acid 8'-hydroxylase [EC:1.14.13.93]
Unigene0009370	pop:POPTR_678468	73.11	396	7e-110	CYP90D6; cytochrome P450 probable 6-deoxoteasterone to 3-dehydro 6-deoxoteasterone or teasterone to 3-dehydro teasterone
Unigene0009526	pop:POPTR_591869	42.48	91.7	9e-19	CYP82C6P; cytochrome P450
Unigene0009567	pop:POPTR_690391	62.5	169	4e-42	CYP85A3; cytochrome P450
Unigene0009922	cre:CHLREDRAFT_193612	33.04	55.1	5e-07	COX23; cytochrome c oxidase assembly protein
Unigene0010047	pop:POPTR_595766	64.55	662	0	CYP94A10; cytochrome P450
Unigene0010214	vvi:100255505	70.4	744	0	similar to sterol 22-desaturase; K09832 cytochrome P450, family 710, subfamily A
Unigene0010271	pop:POPTR_581210	44.7	457	1e-127	CYP706B3; cytochrome P450
Unigene0010272	pop:POPTR_581210	44.7	457	1e-127	CYP706B3; cytochrome P450
Unigene0010273	pop:POPTR_102869	46.77	479	2e-134	CYP706D2; cytochrome P450
Unigene0010274	pop:POPTR_581210	47.54	502	3e-141	CYP706B3; cytochrome P450
Unigene0010275	pop:POPTR_581210	47.54	502	3e-141	CYP706B3; cytochrome P450
Unigene0010300	pop:POPTR_580484	74.51	1076	0	ATR2; nadph-cytochrome P450 oxydoreductase; K00327 NADPH-ferrihemoprotein reductase [EC:1.6.2.4]
Unigene0010324	pop:POPTR_743692	72.53	358	2e-98	carbon-monoxide oxygenase; K08360 cytochrome b-561
Unigene0010445	cre:CHLREDRAFT_173136	71.38	488	8e-137	NCPR1; ADPH--cytochrome P450 reductase-related protein
Unigene0010446	cre:CHLREDRAFT_173136	71.38	488	8e-137	NCPR1; ADPH--cytochrome P450 reductase-related protein
Unigene0010607	pop:POPTR_581333	38.16	92.8	6e-19	CYP96A16v2; cytochrome P450
Unigene0010608	pop:POPTR_579439	41.59	173	3e-56	CYP96F5; cytochrome P450
Unigene0010609	pop:POPTR_579439	40.64	164	2e-53	CYP96F5; cytochrome P450
Unigene0010830	pop:POPTR_547582	52.43	514	9e-145	CYP716D1; cytochrome P450
Unigene0010902	pop:POPTR_674662	58.91	346	8e-95	CYP72A42v3; cytochrome P450
Unigene0011019	pop:POPTR_346721	57.46	558	5e-158	CYP83F1; cytochrome P450
Unigene0011138	pop:POPTR_75847	49.56	215	1e-55	CYP96A17; cytochrome P450
Unigene0011139	pop:POPTR_581333	44.62	228	3e-59	CYP96A16v2; cytochrome P450
Unigene0011209	pop:POPTR_590131	24.53	75.5	4e-13	CYP89A27P; cytochrome P450
Unigene0011211	pop:POPTR_590131	25.07	95.5	6e-19	CYP89A27P; cytochrome P450
Unigene0011309	pop:POPTR_572270	80.99	887	0	CYP86A20; cytochrome P450
Unigene0011416	pop:POPTR_89386	54	58.2	8e-08	CYP93A4; cytochrome P450
Unigene0011635	pop:POPTR_703119	75.48	731	0	CYP707A13; cytochrome P450; K09843 (+)-abscisic acid 8'-hydroxylase [EC:1.14.13.93]
Unigene0011689	ath:AT1G49380	66.49	731	0	cytochrome c biogenesis protein family; K07399 cytochrome c biogenesis protein
Unigene0011839	ota:Ot13g01520	26.39	87.4	3e-16	Cytochrome b5 (ISS)
Unigene0011949	ath:AT2G32720	77.17	216	8e-56	CB5-B; CB5-B (CYTOCHROME B5 ISOFORM B); heme binding
Unigene0012133	ath:AT1G26340	36.8	70.9	2e-11	CB5-A; CB5-A (CYTOCHROME B5 ISOFORM A); heme binding
Unigene0012265	pop:POPTR_745537	48.43	459	3e-128	CYP81S3; cytochrome P450
Unigene0012578	pop:POPTR_551333	42.61	105	7e-22	CYP733A1; cytochrome P450
Unigene0012698	ppp:PHYPADRAFT_82658	35.62	355	9e-97	ferric reductase-like transmembrane component with cytochrome b-245 motif
Unigene0012862	osa:4342681	62.68	177	5e-44	Os07g0205000; K00417 ubiquinol-cytochrome c reductase subunit 7 [EC:1.10.2.2]
Unigene0012863	osa:4342681	70.25	173	1e-42	Os07g0205000; K00417 ubiquinol-cytochrome c reductase subunit 7 [EC:1.10.2.2]
Unigene0012891	ath:AT5G53560	75	214	4e-55	CB5-E; CB5-E (CYTOCHROME B5 ISOFORM E); heme binding
Unigene0013353	pop:POPTR_593756	61.54	192	1e-48	CYP704A12v1; cytochrome P450
Unigene0013404	pop:POPTR_565129	44	394	6e-109	CYP71B41; cytochrome P450
Unigene0013536	pop:POPTR_581210	40.59	83.6	2e-16	CYP706B3; cytochrome P450
Unigene0013640	pop:POPTR_566769	55.84	518	2e-146	CYP749A9; cytochrome P450
Unigene0013992	pop:POPTR_567997	53.85	105	6e-22	CYP728D4; cytochrome P450
Unigene0013993	pop:POPTR_567997	53.85	105	3e-22	CYP728D4; cytochrome P450
Unigene0013995	pop:POPTR_82413	50.32	474	8e-133	CYP728D2; cytochrome P450
Unigene0014016	pop:POPTR_555353	45.35	445	3e-124	CYP77B3; cytochrome P450
Unigene0014208	ath:AT2G30750	40.21	231	6e-60	CYP71A12 (cytochrome P450, family 71, subfamily A, polypeptide 12); electron carrier/ heme binding / iron ion binding / monooxygenase/ oxygen binding; K00517 [EC:1.14.-.-]
Unigene0014244	pop:POPTR_690391	79.96	763	0	CYP85A3; cytochrome P450
Unigene0014315	pop:POPTR_86546	56.95	180	2e-45	CYP704A10; cytochrome P450
Unigene0014316	pop:POPTR_86546	58.3	308	2e-83	CYP704A10; cytochrome P450
Unigene0014317	pop:POPTR_80640	57.56	347	6e-95	CYP86C6; cytochrome P450
Unigene0014318	pop:POPTR_583115	54.79	508	5e-143	CYP86C5v1; cytochrome P450
Unigene0014319	pop:POPTR_80640	41.18	49.3	5e-06	CYP86C6; cytochrome P450
Unigene0014320	pop:POPTR_583115	56.73	341	5e-93	CYP86C5v1; cytochrome P450
Unigene0014321	pop:POPTR_583115	58.27	639	0	CYP86C5v1; cytochrome P450
Unigene0014544	pop:POPTR_769777	50.73	449	3e-125	CYP749A6; cytochrome P450
Unigene0014545	pop:POPTR_566769	53.33	311	6e-84	CYP749A9; cytochrome P450
Unigene0014614	pop:POPTR_595797	70.73	64.3	2e-10	CYP72A47; cytochrome P450
Unigene0014642	sbi:SobioMp23	94.44	72.4	7e-12	cox1; cytochrome c oxidase subunit 1; K02256 cytochrome c oxidase subunit I [EC:1.9.3.1]
Unigene0014656	pop:POPTR_54623	49.9	505	3e-142	CYP75A12, F3'5'H1; flavonoid 3',5'-hydroxylase (EC:1.14.13.88); K13083 cytochrome P450, family 75, subfamily A (flavonoid 3',5'-hydroxylase) [EC:1.14.13.88]
Unigene0014657	pop:POPTR_54623	44.53	234	6e-61	CYP75A12, F3'5'H1; flavonoid 3',5'-hydroxylase (EC:1.14.13.88); K13083 cytochrome P450, family 75, subfamily A (flavonoid 3',5'-hydroxylase) [EC:1.14.13.88]
Unigene0014762	pop:POPTR_699776	59.56	609	2e-173	FNSII_1; cytochrome P450 probable flavone synthase
Unigene0014821	ota:Ot12g01860	37.78	146	3e-34	Cytochrome b5 (ISS)
Unigene0014822	ota:Ot12g01860	39.78	174	2e-42	Cytochrome b5 (ISS)
Unigene0014896	pop:POPTR_590131	27.35	68.2	1e-10	CYP89A27P; cytochrome P450
Unigene0014897	pop:POPTR_590131	26.29	65.1	1e-09	CYP89A27P; cytochrome P450
Unigene0014898	pop:POPTR_590131	25.3	66.2	4e-10	CYP89A27P; cytochrome P450
Unigene0015339	pop:POPTR_581210	48.95	495	3e-139	CYP706B3; cytochrome P450
Unigene0015340	pop:POPTR_711704	46.57	189	5e-81	CYP76F4; cytochrome P450
Unigene0015431	pop:POPTR_412545	51.64	203	2e-51	CYP701A11; cytochrome P450 ent-kaurene oxidase
Unigene0015432	pop:POPTR_64620	34.55	73.6	8e-13	CYP75A13; cytochrome P450 flavonoid 3',5'-hydroxylase (EC:1.14.13.88); K13083 cytochrome P450, family 75, subfamily A (flavonoid 3',5'-hydroxylase) [EC:1.14.13.88]
Unigene0015460	ath:AT2G30750	60.61	87.8	1e-17	CYP71A12 (cytochrome P450, family 71, subfamily A, polypeptide 12); electron carrier/ heme binding / iron ion binding / monooxygenase/ oxygen binding; K00517 [EC:1.14.-.-]
Unigene0015461	pop:POPTR_575255	43.45	265	2e-70	CYP71AP4; cytochrome P450
Unigene0015879	pop:POPTR_584186	55.07	533	9e-151	CYP83F4; cytochrome P450
Unigene0016119	pop:POPTR_579262	57.76	300	7e-81	CYP81B6v1; cytochrome P450
Unigene0016120	pop:POPTR_287247	55.94	179	3e-45	CYP81B9P; cytochrome P450
Unigene0016121	pop:POPTR_579262	54.35	99.8	1e-20	CYP81B6v1; cytochrome P450
Unigene0016123	pop:POPTR_342582	43.88	204	3e-52	CYP81B4; cytochrome P450
Unigene0016386	ath:AT5G51220	59.51	338	6e-92	ubiquinol-cytochrome C chaperone family protein
Unigene0016560	pop:POPTR_584081	48.92	147	2e-34	CYP79D6v2; cytochrome P450
Unigene0016562	pop:POPTR_584081	48.92	147	2e-34	CYP79D6v2; cytochrome P450
Unigene0016858	cre:CHLREDRAFT_138803	26.82	57.4	4e-07	QCR1; ubiquinol:cytochrome c oxidoreductase 50 kDa core 1 subunit; K01412 mitochondrial processing peptidase [EC:3.4.24.64]
Unigene0016967	pop:POPTR_107036	41.33	54.3	1e-06	CYP749A1v4; cytochrome P450
Unigene0016968	pop:POPTR_107036	41.33	54.3	1e-06	CYP749A1v4; cytochrome P450
Unigene0017325	pop:POPTR_590131	28.57	70.9	2e-11	CYP89A27P; cytochrome P450
Unigene0017326	pop:POPTR_590131	28.57	70.9	2e-11	CYP89A27P; cytochrome P450
Unigene0017327	pop:POPTR_590131	25	60.8	2e-08	CYP89A27P; cytochrome P450
Unigene0017399	pop:POPTR_89386	55.38	575	2e-163	CYP93A4; cytochrome P450
Unigene0017400	pop:POPTR_89386	61.33	185	7e-47	CYP93A4; cytochrome P450
Unigene0017422	pop:POPTR_101195	68.1	716	0	CYP76G4; cytochrome P450
Unigene0017440	ath:AT3G50930	45.49	423	1e-117	BCS1; BCS1 (CYTOCHROME BC1 SYNTHESIS); ATP binding / ATPase/ nucleoside-triphosphatase/ nucleotide binding
Unigene0017441	ath:AT3G50930	48.78	72.4	8e-13	BCS1; BCS1 (CYTOCHROME BC1 SYNTHESIS); ATP binding / ATPase/ nucleoside-triphosphatase/ nucleotide binding
Unigene0017464	ath:AT1G31800	79.39	803	0	CYP97A3 (CYTOCHROME P450-TYPE MONOOXYGENASE 97A3); carotene beta-ring hydroxylase/ oxygen binding
Unigene0017465	ath:AT1G31800	76.83	882	0	CYP97A3 (CYTOCHROME P450-TYPE MONOOXYGENASE 97A3); carotene beta-ring hydroxylase/ oxygen binding
Unigene0017529	pop:POPTR_555353	44.44	427	7e-119	CYP77B3; cytochrome P450
Unigene0017541	pop:POPTR_565129	41.74	381	6e-105	CYP71B41; cytochrome P450
Unigene0017542	pop:POPTR_565129	40.61	315	5e-85	CYP71B41; cytochrome P450
Unigene0017757	ath:AT3G50930	37.32	318	6e-86	BCS1; BCS1 (CYTOCHROME BC1 SYNTHESIS); ATP binding / ATPase/ nucleoside-triphosphatase/ nucleotide binding
Unigene0017759	ath:AT3G50930	36.89	330	1e-89	BCS1; BCS1 (CYTOCHROME BC1 SYNTHESIS); ATP binding / ATPase/ nucleoside-triphosphatase/ nucleotide binding
Unigene0017957	pop:POPTR_89386	49.68	160	2e-39	CYP93A4; cytochrome P450
Unigene0017981	ota:Ot04g02660	26.76	60.5	1e-08	Predicted membrane protein, contains DoH and Cytochrome b-561/ferric reductase transmembrane domains (ISS)
Unigene0018277	pop:POPTR_597313	41.94	63.9	2e-10	CYP89A19P; cytochrome P450
Unigene0018492	ppp:PHYPADRAFT_82658	42.56	286	3e-76	ferric reductase-like transmembrane component with cytochrome b-245 motif
Unigene0018493	ppp:PHYPADRAFT_82658	33.76	311	1e-83	ferric reductase-like transmembrane component with cytochrome b-245 motif
Unigene0018630	pop:POPTR_352660	62.16	54.3	3e-07	CYP711A8; cytochrome P450
Unigene0018633	pop:POPTR_352660	62.16	54.3	5e-07	CYP711A8; cytochrome P450
Unigene0018665	pop:POPTR_596410	51.28	446	1e-124	CYP82C9v1; cytochrome P450
Unigene0018666	pop:POPTR_591863	60.27	97.1	3e-20	CYP82C9v3; cytochrome P450
Unigene0018667	pop:POPTR_596410	51.4	449	2e-125	CYP82C9v1; cytochrome P450
Unigene0018668	pop:POPTR_291871	50	175	4e-43	CYP82C8v1; cytochrome P450
Unigene0018670	pop:POPTR_591863	59.72	94.7	1e-19	CYP82C9v3; cytochrome P450
Unigene0018777	pop:POPTR_581333	46.61	232	3e-60	CYP96A16v2; cytochrome P450
Unigene0018784	pop:POPTR_723222	78.79	115	2e-25	CYP707A10; cytochrome P450; K09843 (+)-abscisic acid 8'-hydroxylase [EC:1.14.13.93]
Unigene0018785	pop:POPTR_723222	74.88	662	0	CYP707A10; cytochrome P450; K09843 (+)-abscisic acid 8'-hydroxylase [EC:1.14.13.93]
Unigene0018786	pop:POPTR_723222	70.66	610	1e-173	CYP707A10; cytochrome P450; K09843 (+)-abscisic acid 8'-hydroxylase [EC:1.14.13.93]
Unigene0019105	vvi:4025050	95.31	615	3e-175	petA; apocytochrome f precursor; K02634 apocytochrome f
Unigene0019260	pop:POPTR_590131	24.77	77	3e-13	CYP89A27P; cytochrome P450
Unigene0019361	ath:AT3G50930	35.75	226	4e-58	BCS1; BCS1 (CYTOCHROME BC1 SYNTHESIS); ATP binding / ATPase/ nucleoside-triphosphatase/ nucleotide binding
Unigene0019584	pop:POPTR_595797	55.51	550	6e-156	CYP72A47; cytochrome P450
Unigene0019585	pop:POPTR_595797	60.66	159	3e-39	CYP72A47; cytochrome P450
Unigene0019586	pop:POPTR_595797	55.96	595	2e-169	CYP72A47; cytochrome P450
Unigene0019587	pop:POPTR_99468	57.79	310	5e-84	CYP72A44; cytochrome P450
Unigene0019588	pop:POPTR_99468	61.62	269	1e-138	CYP72A44; cytochrome P450
Unigene0019589	ath:AT1G17060	37.24	205	2e-97	CYP72C1 (CYTOCHROME P450 72C1); electron carrier/ heme binding / iron ion binding / monooxygenase/ oxygen binding
Unigene0019590	pop:POPTR_595797	55.96	595	2e-169	CYP72A47; cytochrome P450
Unigene0019591	gi|397771300|gb|AFO64616.1|	0.8	144	6e-34	cytochrome P450 mono-oxygenase [Artemisia annua]
Unigene0019780	gi|357511057|ref|XP_003625817.1|	0.78	102	1e-21	Ubiquinol-cytochrome c reductase complex protein [Medicago truncatula] >gi|355500832|gb|AES82035.1| Ubiquinol-cytochrome c reductase complex protein [Medicago truncatula]
Unigene0019784	gi|358345537|ref|XP_003636833.1|	0.31	374	1e-102	Cytochrome P450 [Medicago truncatula] >gi|355502768|gb|AES83971.1| Cytochrome P450 [Medicago truncatula]
Unigene0019785	gi|358345537|ref|XP_003636833.1|	0.31	331	5e-99	Cytochrome P450 [Medicago truncatula] >gi|355502768|gb|AES83971.1| Cytochrome P450 [Medicago truncatula]
Unigene0019798	gi|358345537|ref|XP_003636833.1|	0.3	374	1e-102	Cytochrome P450 [Medicago truncatula] >gi|355502768|gb|AES83971.1| Cytochrome P450 [Medicago truncatula]
Unigene0019803	gi|358345537|ref|XP_003636833.1|	0.31	331	4e-99	Cytochrome P450 [Medicago truncatula] >gi|355502768|gb|AES83971.1| Cytochrome P450 [Medicago truncatula]
Unigene0019806	gi|358345537|ref|XP_003636833.1|	0.3	374	1e-102	Cytochrome P450 [Medicago truncatula] >gi|355502768|gb|AES83971.1| Cytochrome P450 [Medicago truncatula]
Unigene0019811	gi|358345537|ref|XP_003636833.1|	0.31	331	5e-99	Cytochrome P450 [Medicago truncatula] >gi|355502768|gb|AES83971.1| Cytochrome P450 [Medicago truncatula]
Unigene0019913	gi|225425274|ref|XP_002271311.1|	0.72	408	1e-112	PREDICTED: cytochrome b-c1 complex subunit Rieske-2, mitochondrial [Vitis vinifera]
Unigene0020135	gi|397771302|gb|AFO64617.1|	0.79	810	0	cytochrome P450 mono-oxygenase [Artemisia annua]
Unigene0020404	gi|303280353|ref|XP_003059469.1|	0.35	157	6e-37	cytochrome oxidase biogenesis family [Micromonas pusilla CCMP1545] >gi|226459305|gb|EEH56601.1| cytochrome oxidase biogenesis family [Micromonas pusilla CCMP1545]
Unigene0020407	gi|303280353|ref|XP_003059469.1|	0.3	61.2	3e-08	cytochrome oxidase biogenesis family [Micromonas pusilla CCMP1545] >gi|226459305|gb|EEH56601.1| cytochrome oxidase biogenesis family [Micromonas pusilla CCMP1545]
Unigene0020444	gi|358345537|ref|XP_003636833.1|	0.3	78.2	4e-13	Cytochrome P450 [Medicago truncatula] >gi|355502768|gb|AES83971.1| Cytochrome P450 [Medicago truncatula]
Unigene0020445	gi|358345537|ref|XP_003636833.1|	0.3	78.2	5e-13	Cytochrome P450 [Medicago truncatula] >gi|355502768|gb|AES83971.1| Cytochrome P450 [Medicago truncatula]
Unigene0020508	gi|224127430|ref|XP_002320072.1|	0.62	569	1e-161	cytochrome P450 [Populus trichocarpa] >gi|222860845|gb|EEE98387.1| cytochrome P450 [Populus trichocarpa]
Unigene0020515	gi|224127430|ref|XP_002320072.1|	0.62	590	1e-167	cytochrome P450 [Populus trichocarpa] >gi|222860845|gb|EEE98387.1| cytochrome P450 [Populus trichocarpa]
Unigene0020516	gi|224127430|ref|XP_002320072.1|	0.62	590	1e-167	cytochrome P450 [Populus trichocarpa] >gi|222860845|gb|EEE98387.1| cytochrome P450 [Populus trichocarpa]
Unigene0020657	gi|255078538|ref|XP_002502849.1|	0.29	103	9e-21	cytochrome oxidase biogenesis family [Micromonas sp. RCC299] >gi|226518115|gb|ACO64107.1| cytochrome oxidase biogenesis family [Micromonas sp. RCC299]
Unigene0020740	gi|357471473|ref|XP_003606021.1|	0.26	93.6	1e-17	Cytochrome c biogenesis protein ccsA [Medicago truncatula] >gi|355507076|gb|AES88218.1| Cytochrome c biogenesis protein ccsA [Medicago truncatula]
Unigene0020741	gi|357471473|ref|XP_003606021.1|	0.25	95.5	4e-18	Cytochrome c biogenesis protein ccsA [Medicago truncatula] >gi|355507076|gb|AES88218.1| Cytochrome c biogenesis protein ccsA [Medicago truncatula]
Unigene0020745	gi|357471473|ref|XP_003606021.1|	0.25	95.5	3e-18	Cytochrome c biogenesis protein ccsA [Medicago truncatula] >gi|355507076|gb|AES88218.1| Cytochrome c biogenesis protein ccsA [Medicago truncatula]
Unigene0020753	gi|357471473|ref|XP_003606021.1|	0.26	93.6	1e-17	Cytochrome c biogenesis protein ccsA [Medicago truncatula] >gi|355507076|gb|AES88218.1| Cytochrome c biogenesis protein ccsA [Medicago truncatula]
Unigene0020755	gi|357471473|ref|XP_003606021.1|	0.34	70.9	6e-12	Cytochrome c biogenesis protein ccsA [Medicago truncatula] >gi|355507076|gb|AES88218.1| Cytochrome c biogenesis protein ccsA [Medicago truncatula]
Unigene0020926	gi|225458446|ref|XP_002282035.1|	0.57	588	1e-166	PREDICTED: cytochrome P450 82A3-like [Vitis vinifera]
Unigene0020937	gi|358345537|ref|XP_003636833.1|	0.24	119	1e-25	Cytochrome P450 [Medicago truncatula] >gi|355502768|gb|AES83971.1| Cytochrome P450 [Medicago truncatula]
Unigene0021044	gi|358345537|ref|XP_003636833.1|	0.27	125	1e-27	Cytochrome P450 [Medicago truncatula] >gi|355502768|gb|AES83971.1| Cytochrome P450 [Medicago truncatula]
Unigene0021048	gi|356494939|ref|XP_003516338.1|	0.52	247	2e-64	PREDICTED: cytochrome P450 94A2-like [Glycine max]
Unigene0021203	gi|336462654|gb|AEI59768.1|	0.61	641	0	cytochrome P450 [Helianthus annuus]
Unigene0021493	gi|356519389|ref|XP_003528355.1|	0.65	56.6	3e-07	PREDICTED: cytochrome c oxidase subunit 5b-2, mitochondrial-like isoform 1 [Glycine max] >gi|356519391|ref|XP_003528356.1| PREDICTED: cytochrome c oxidase subunit 5b-2, mitochondrial-like isoform 2 [Glycine max]
Unigene0021498	gi|356519389|ref|XP_003528355.1|	0.65	56.6	2e-07	PREDICTED: cytochrome c oxidase subunit 5b-2, mitochondrial-like isoform 1 [Glycine max] >gi|356519391|ref|XP_003528356.1| PREDICTED: cytochrome c oxidase subunit 5b-2, mitochondrial-like isoform 2 [Glycine max]
Unigene0021530	gi|336462654|gb|AEI59768.1|	0.67	689	0	cytochrome P450 [Helianthus annuus]
Unigene0021629	gi|336462662|gb|AEI59772.1|	0.65	304	2e-81	cytochrome P450 [Helianthus annuus]
Unigene0021630	gi|336462662|gb|AEI59772.1|	0.74	307	3e-82	cytochrome P450 [Helianthus annuus]
Unigene0021631	gi|336462662|gb|AEI59772.1|	0.74	307	2e-82	cytochrome P450 [Helianthus annuus]
Unigene0021652	gi|357519279|ref|XP_003629928.1|	0.4	225	2e-57	Cytochrome P450 [Medicago truncatula] >gi|355523950|gb|AET04404.1| Cytochrome P450 [Medicago truncatula]
Unigene0022243	gi|359473056|ref|XP_002277599.2|	0.76	234	2e-60	PREDICTED: cytochrome c6, chloroplastic isoform 1 [Vitis vinifera]
Unigene0022244	gi|359473056|ref|XP_002277599.2|	0.76	234	1e-60	PREDICTED: cytochrome c6, chloroplastic isoform 1 [Vitis vinifera]
Unigene0022254	gi|358345537|ref|XP_003636833.1|	0.3	161	3e-38	Cytochrome P450 [Medicago truncatula] >gi|355502768|gb|AES83971.1| Cytochrome P450 [Medicago truncatula]
Unigene0022275	gi|358345537|ref|XP_003636833.1|	0.27	484	1e-135	Cytochrome P450 [Medicago truncatula] >gi|355502768|gb|AES83971.1| Cytochrome P450 [Medicago truncatula]
Unigene0022370	gi|3929333|sp|O23976.1|C76B1_HELTU	0.69	688	0	RecName: Full=7-ethoxycoumarin O-deethylase; Short=ECOD; AltName: Full=Cytochrome P450 76B1; AltName: Full=Phenylurea dealkylase >gi|2370230|emb|CAA71054.1| 7-ethoxycoumarin O-deethylase [Helianthus tuberosus]
Unigene0022831	gi|224069636|ref|XP_002326389.1|	0.77	834	0	cytochrome P450 [Populus trichocarpa] >gi|222833582|gb|EEE72059.1| cytochrome P450 [Populus trichocarpa]
Unigene0022832	gi|350537859|ref|NP_001234058.1|	0.5	92.4	2e-18	cytochrome P450-type monooxygenase 97C11 [Solanum lycopersicum] >gi|212421882|gb|ACJ25967.1| cytochrome P450-type monooxygenase 97C11 [Solanum lycopersicum] >gi|212421903|gb|ACJ25968.1| cytochrome P450-type monooxygenase 97C11 [Solanum lycopersicum]
Unigene0023046	gi|225455608|ref|XP_002270428.1|	0.68	749	0	PREDICTED: cytochrome P450 704C1-like [Vitis vinifera]
Unigene0023047	gi|225455608|ref|XP_002270428.1|	0.66	728	0	PREDICTED: cytochrome P450 704C1-like [Vitis vinifera]
Unigene0023135	gi|397771302|gb|AFO64617.1|	0.49	303	9e-81	cytochrome P450 mono-oxygenase [Artemisia annua]
Unigene0023137	gi|397771302|gb|AFO64617.1|	0.48	170	2e-41	cytochrome P450 mono-oxygenase [Artemisia annua]
Unigene0023408	gi|336462676|gb|AEI59779.1|	0.55	169	6e-41	cytochrome P450 [Helianthus annuus]
Unigene0023548	gi|358345537|ref|XP_003636833.1|	0.3	86.3	2e-15	Cytochrome P450 [Medicago truncatula] >gi|355502768|gb|AES83971.1| Cytochrome P450 [Medicago truncatula]
Unigene0023550	gi|358345537|ref|XP_003636833.1|	0.3	86.3	1e-15	Cytochrome P450 [Medicago truncatula] >gi|355502768|gb|AES83971.1| Cytochrome P450 [Medicago truncatula]
Unigene0023554	gi|358345537|ref|XP_003636833.1|	0.29	84.7	5e-15	Cytochrome P450 [Medicago truncatula] >gi|355502768|gb|AES83971.1| Cytochrome P450 [Medicago truncatula]
Unigene0023556	gi|358345537|ref|XP_003636833.1|	0.29	84.7	4e-15	Cytochrome P450 [Medicago truncatula] >gi|355502768|gb|AES83971.1| Cytochrome P450 [Medicago truncatula]
Unigene0023672	gi|224103363|ref|XP_002334060.1|	0.5	501	1e-140	cytochrome P450 [Populus trichocarpa] >gi|222869629|gb|EEF06760.1| cytochrome P450 [Populus trichocarpa]
Unigene0023686	gi|358345537|ref|XP_003636833.1|	0.27	163	3e-54	Cytochrome P450 [Medicago truncatula] >gi|355502768|gb|AES83971.1| Cytochrome P450 [Medicago truncatula]
Unigene0023774	gi|225456303|ref|XP_002279981.1|	0.61	294	1e-78	PREDICTED: cytochrome P450 94A1-like [Vitis vinifera]
Unigene0023775	gi|218764507|gb|ACL10147.1|	0.72	82.4	2e-15	cytochrome P450 monooxygenase [Stevia rebaudiana]
Unigene0023776	gi|357519279|ref|XP_003629928.1|	0.36	95.1	3e-19	Cytochrome P450 [Medicago truncatula] >gi|355523950|gb|AET04404.1| Cytochrome P450 [Medicago truncatula]
Unigene0023777	gi|358345537|ref|XP_003636833.1|	0.3	59.7	5e-08	Cytochrome P450 [Medicago truncatula] >gi|355502768|gb|AES83971.1| Cytochrome P450 [Medicago truncatula]
Unigene0023778	gi|358345537|ref|XP_003636833.1|	0.33	273	8e-72	Cytochrome P450 [Medicago truncatula] >gi|355502768|gb|AES83971.1| Cytochrome P450 [Medicago truncatula]
Unigene0023815	gi|357519279|ref|XP_003629928.1|	0.42	176	2e-56	Cytochrome P450 [Medicago truncatula] >gi|355523950|gb|AET04404.1| Cytochrome P450 [Medicago truncatula]
Unigene0024032	gi|417863|sp|Q04468.1|TCMO_HELTU	0.94	973	0	RecName: Full=Trans-cinnamate 4-monooxygenase; AltName: Full=Cinnamic acid 4-hydroxylase; Short=C4H; Short=CA4H; AltName: Full=Cytochrome P450 73; AltName: Full=Cytochrome P450C4H >gi|18859|emb|CAA78982.1| trans-cinnamate 4-monooxygenase [Helianthus tuberosus]
Unigene0024033	gi|308190432|gb|ADO16181.1|	0.95	988	0	cytochrome P450 mono-oxygenase [Artemisia annua]
Unigene0024111	gi|356549980|ref|XP_003543368.1|	0.37	70.9	7e-11	PREDICTED: cytochrome b6-f complex iron-sulfur subunit, chloroplastic-like [Glycine max]
Unigene0024112	gi|356549980|ref|XP_003543368.1|	0.37	70.9	3e-11	PREDICTED: cytochrome b6-f complex iron-sulfur subunit, chloroplastic-like [Glycine max]
Unigene0024179	gi|266567|sp|P29677.1|MPPA_SOLTU	0.72	736	0	RecName: Full=Mitochondrial-processing peptidase subunit alpha; AltName: Full=Alpha-MPP; AltName: Full=Ubiquinol-cytochrome-c reductase subunit II; Flags: Precursor >gi|21493|emb|CAA46990.1| mitochondrial processing peptidase [Solanum tuberosum]
Unigene0024180	gi|266567|sp|P29677.1|MPPA_SOLTU	0.71	720	0	RecName: Full=Mitochondrial-processing peptidase subunit alpha; AltName: Full=Alpha-MPP; AltName: Full=Ubiquinol-cytochrome-c reductase subunit II; Flags: Precursor >gi|21493|emb|CAA46990.1| mitochondrial processing peptidase [Solanum tuberosum]
Unigene0024181	gi|266567|sp|P29677.1|MPPA_SOLTU	0.71	724	0	RecName: Full=Mitochondrial-processing peptidase subunit alpha; AltName: Full=Alpha-MPP; AltName: Full=Ubiquinol-cytochrome-c reductase subunit II; Flags: Precursor >gi|21493|emb|CAA46990.1| mitochondrial processing peptidase [Solanum tuberosum]
Unigene0024182	gi|266567|sp|P29677.1|MPPA_SOLTU	0.72	732	0	RecName: Full=Mitochondrial-processing peptidase subunit alpha; AltName: Full=Alpha-MPP; AltName: Full=Ubiquinol-cytochrome-c reductase subunit II; Flags: Precursor >gi|21493|emb|CAA46990.1| mitochondrial processing peptidase [Solanum tuberosum]
Unigene0024296	gi|357518199|ref|XP_003629388.1|	0.31	58.2	1e-07	Cytochrome P450 [Medicago truncatula] >gi|355523410|gb|AET03864.1| Cytochrome P450 [Medicago truncatula]
Unigene0024358	gi|358345537|ref|XP_003636833.1|	0.28	114	4e-24	Cytochrome P450 [Medicago truncatula] >gi|355502768|gb|AES83971.1| Cytochrome P450 [Medicago truncatula]
Unigene0024382	gi|224062902|ref|XP_002300926.1|	0.78	139	1e-32	cytochrome P450 [Populus trichocarpa] >gi|222842652|gb|EEE80199.1| cytochrome P450 [Populus trichocarpa]
Unigene0024399	gi|225449669|ref|XP_002264292.1|	0.68	241	3e-68	PREDICTED: cytochrome P450 94A1-like [Vitis vinifera]
Unigene0024412	gi|358345537|ref|XP_003636833.1|	0.27	138	3e-31	Cytochrome P450 [Medicago truncatula] >gi|355502768|gb|AES83971.1| Cytochrome P450 [Medicago truncatula]
Unigene0024426	gi|358345537|ref|XP_003636833.1|	0.29	73.2	2e-12	Cytochrome P450 [Medicago truncatula] >gi|355502768|gb|AES83971.1| Cytochrome P450 [Medicago truncatula]
Unigene0024432	gi|365927742|gb|AEX07772.1|	0.78	263	1e-69	cytochrome P450 [Catharanthus roseus] >gi|365927744|gb|AEX07773.1| cytochrome P450 [Catharanthus roseus]
Unigene0024482	gi|358345537|ref|XP_003636833.1|	0.28	84.7	1e-15	Cytochrome P450 [Medicago truncatula] >gi|355502768|gb|AES83971.1| Cytochrome P450 [Medicago truncatula]
Unigene0024553	gi|357519279|ref|XP_003629928.1|	0.34	110	1e-23	Cytochrome P450 [Medicago truncatula] >gi|355523950|gb|AET04404.1| Cytochrome P450 [Medicago truncatula]
Unigene0024579	gi|336462654|gb|AEI59768.1|	0.67	165	2e-40	cytochrome P450 [Helianthus annuus]
Unigene0024588	gi|358345537|ref|XP_003636833.1|	0.29	89.7	4e-17	Cytochrome P450 [Medicago truncatula] >gi|355502768|gb|AES83971.1| Cytochrome P450 [Medicago truncatula]
Unigene0024933	gi|3059129|emb|CAA04116.1|	0.7	281	6e-75	cytochrome P450 [Helianthus tuberosus]
Unigene0024965	gi|357502803|ref|XP_003621690.1|	0.35	55.5	5e-07	Cytochrome c biogenesis protein ccsA [Medicago truncatula] >gi|355496705|gb|AES77908.1| Cytochrome c biogenesis protein ccsA [Medicago truncatula]
Unigene0024970	gi|297722679|ref|NP_001173703.1|	0.72	67.8	1e-23	Os03g0836100 [Oryza sativa Japonica Group] >gi|108711960|gb|ABF99755.1| Cytochrome P450 family protein, expressed [Oryza sativa Japonica Group] >gi|255675031|dbj|BAH92431.1| Os03g0836100 [Oryza sativa Japonica Group]
Unigene0024985	gi|357519279|ref|XP_003629928.1|	0.47	92.4	2e-18	Cytochrome P450 [Medicago truncatula] >gi|355523950|gb|AET04404.1| Cytochrome P450 [Medicago truncatula]
Unigene0025106	gi|359494123|ref|XP_002278616.2|	0.58	126	1e-28	PREDICTED: cytochrome P450 716B1-like [Vitis vinifera]
Unigene0025162	gi|358345537|ref|XP_003636833.1|	0.33	139	3e-37	Cytochrome P450 [Medicago truncatula] >gi|355502768|gb|AES83971.1| Cytochrome P450 [Medicago truncatula]
Unigene0025217	gi|358345537|ref|XP_003636833.1|	0.33	83.6	1e-15	Cytochrome P450 [Medicago truncatula] >gi|355502768|gb|AES83971.1| Cytochrome P450 [Medicago truncatula]
Unigene0025258	gi|357470609|ref|XP_003605589.1|	0.98	109	2e-23	Cytochrome b559 subunit alpha [Medicago truncatula] >gi|355506644|gb|AES87786.1| Cytochrome b559 subunit alpha [Medicago truncatula]
Unigene0025271	gi|357519279|ref|XP_003629928.1|	0.32	146	6e-34	Cytochrome P450 [Medicago truncatula] >gi|355523950|gb|AET04404.1| Cytochrome P450 [Medicago truncatula]
Unigene0025319	gi|218764507|gb|ACL10147.1|	0.77	334	7e-91	cytochrome P450 monooxygenase [Stevia rebaudiana]
Unigene0025320	gi|218764507|gb|ACL10147.1|	0.75	325	5e-88	cytochrome P450 monooxygenase [Stevia rebaudiana]
Unigene0025322	gi|218764507|gb|ACL10147.1|	0.79	107	6e-23	cytochrome P450 monooxygenase [Stevia rebaudiana]
Unigene0025584	gi|351721241|ref|NP_001236179.1|	0.37	42	4e-06	cytochrome P450 CYP82C1 [Glycine max] >gi|2739004|gb|AAB94590.1| CYP82C1p [Glycine max]
Unigene0025585	gi|359492645|ref|XP_002281995.2|	0.44	183	2e-45	PREDICTED: cytochrome P450 82A3 [Vitis vinifera]
Unigene0025586	gi|359492645|ref|XP_002281995.2|	0.52	499	1e-140	PREDICTED: cytochrome P450 82A3 [Vitis vinifera]
Unigene0025587	gi|308190446|gb|ADO16188.1|	0.68	54.7	5e-07	cytochrome P450 mono-oxygenase, partial [Artemisia annua]
Unigene0025588	gi|224112939|ref|XP_002332682.1|	0.63	104	4e-22	cytochrome P450 [Populus trichocarpa] >gi|222838808|gb|EEE77159.1| cytochrome P450 [Populus trichocarpa]
Unigene0025589	gi|359492645|ref|XP_002281995.2|	0.52	496	1e-139	PREDICTED: cytochrome P450 82A3 [Vitis vinifera]
Unigene0025590	gi|225458444|ref|XP_002282014.1|	0.45	69.7	1e-11	PREDICTED: cytochrome P450 82A3-like [Vitis vinifera]
Unigene0025591	gi|224137290|ref|XP_002327089.1|	0.41	69.3	3e-11	cytochrome P450 [Populus trichocarpa] >gi|222835404|gb|EEE73839.1| cytochrome P450 [Populus trichocarpa]
Unigene0025592	gi|224137290|ref|XP_002327089.1|	0.49	68.9	2e-11	cytochrome P450 [Populus trichocarpa] >gi|222835404|gb|EEE73839.1| cytochrome P450 [Populus trichocarpa]
Unigene0025593	gi|225458444|ref|XP_002282014.1|	0.45	70.5	8e-12	PREDICTED: cytochrome P450 82A3-like [Vitis vinifera]
Unigene0025734	gi|357497451|ref|XP_003619014.1|	0.58	192	2e-47	Cytochrome c oxidase subunit [Medicago truncatula] >gi|355494029|gb|AES75232.1| Cytochrome c oxidase subunit [Medicago truncatula]
Unigene0025740	gi|357497451|ref|XP_003619014.1|	0.58	192	3e-47	Cytochrome c oxidase subunit [Medicago truncatula] >gi|355494029|gb|AES75232.1| Cytochrome c oxidase subunit [Medicago truncatula]
Unigene0025744	gi|357497451|ref|XP_003619014.1|	0.95	187	1e-47	Cytochrome c oxidase subunit [Medicago truncatula] >gi|355494029|gb|AES75232.1| Cytochrome c oxidase subunit [Medicago truncatula]
Unigene0025747	gi|357497451|ref|XP_003619014.1|	0.95	187	9e-48	Cytochrome c oxidase subunit [Medicago truncatula] >gi|355494029|gb|AES75232.1| Cytochrome c oxidase subunit [Medicago truncatula]
Unigene0026278	gi|3059131|emb|CAA04117.1|	0.65	627	1e-178	cytochrome P450 [Helianthus tuberosus]
Unigene0026281	gi|397771302|gb|AFO64617.1|	0.68	690	0	cytochrome P450 mono-oxygenase [Artemisia annua]
Unigene0026282	gi|397771302|gb|AFO64617.1|	0.69	557	1e-157	cytochrome P450 mono-oxygenase [Artemisia annua]
Unigene0026295	gi|195605218|gb|ACG24439.1|	0.55	57.8	1e-07	cytochrome c oxidase polypeptide Vc [Zea mays] >gi|195608682|gb|ACG26171.1| cytochrome c oxidase polypeptide Vc [Zea mays] >gi|195610044|gb|ACG26852.1| cytochrome c oxidase polypeptide Vc [Zea mays] >gi|195618014|gb|ACG30837.1| cytochrome c oxidase polypeptide Vc [Zea mays] >gi|195655785|gb|ACG47360.1| cytochrome c oxidase polypeptide Vc [Zea mays] >gi|414868438|tpg|DAA46995.1| TPA: cytochrome c …
Unigene0026352	gi|357497037|ref|XP_003618807.1|	0.78	111	1e-40	Cytochrome c1 heme protein [Medicago truncatula] >gi|355493822|gb|AES75025.1| Cytochrome c1 heme protein [Medicago truncatula]
Unigene0026353	gi|357497037|ref|XP_003618807.1|	0.78	111	7e-45	Cytochrome c1 heme protein [Medicago truncatula] >gi|355493822|gb|AES75025.1| Cytochrome c1 heme protein [Medicago truncatula]
Unigene0026811	gi|359489500|ref|XP_002270594.2|	0.62	75.9	2e-12	PREDICTED: cytochrome P450 704C1-like [Vitis vinifera]
Unigene0026812	gi|359489500|ref|XP_002270594.2|	0.6	41.6	6e-08	PREDICTED: cytochrome P450 704C1-like [Vitis vinifera]
Unigene0026813	gi|224127438|ref|XP_002320074.1|	0.37	57.8	4e-07	cytochrome P450 [Populus trichocarpa] >gi|222860847|gb|EEE98389.1| cytochrome P450 [Populus trichocarpa]
Unigene0026814	gi|224127438|ref|XP_002320074.1|	0.47	54.7	2e-06	cytochrome P450 [Populus trichocarpa] >gi|222860847|gb|EEE98389.1| cytochrome P450 [Populus trichocarpa]
Unigene0026816	gi|224127438|ref|XP_002320074.1|	0.37	57.8	3e-07	cytochrome P450 [Populus trichocarpa] >gi|222860847|gb|EEE98389.1| cytochrome P450 [Populus trichocarpa]
Unigene0026844	gi|358345537|ref|XP_003636833.1|	0.31	68.9	4e-10	Cytochrome P450 [Medicago truncatula] >gi|355502768|gb|AES83971.1| Cytochrome P450 [Medicago truncatula]
Unigene0026852	gi|358345537|ref|XP_003636833.1|	0.26	79	8e-24	Cytochrome P450 [Medicago truncatula] >gi|355502768|gb|AES83971.1| Cytochrome P450 [Medicago truncatula]
Unigene0027416	gi|357491037|ref|XP_003615806.1|	0.6	512	1e-143	Cytochrome P450 [Medicago truncatula] >gi|355517141|gb|AES98764.1| Cytochrome P450 [Medicago truncatula]
Unigene0027417	gi|357491037|ref|XP_003615806.1|	0.6	512	1e-143	Cytochrome P450 [Medicago truncatula] >gi|355517141|gb|AES98764.1| Cytochrome P450 [Medicago truncatula]
Unigene0027654	gi|298705593|emb|CBJ28844.1|	0.36	92	2e-17	SCO1 homolog, cytochrome c oxidase copper chaperone [Ectocarpus siliculosus]
Unigene0027657	gi|298705593|emb|CBJ28844.1|	0.6	80.9	6e-14	SCO1 homolog, cytochrome c oxidase copper chaperone [Ectocarpus siliculosus]
Unigene0027658	gi|298705593|emb|CBJ28844.1|	0.39	92.4	1e-17	SCO1 homolog, cytochrome c oxidase copper chaperone [Ectocarpus siliculosus]
Unigene0027662	gi|159486938|ref|XP_001701493.1|	0.48	194	4e-48	cytochrome c oxidase assembly factor [Chlamydomonas reinhardtii] >gi|158271554|gb|EDO97370.1| cytochrome c oxidase assembly factor [Chlamydomonas reinhardtii]
Unigene0027663	gi|159486938|ref|XP_001701493.1|	0.44	82.8	1e-14	cytochrome c oxidase assembly factor [Chlamydomonas reinhardtii] >gi|158271554|gb|EDO97370.1| cytochrome c oxidase assembly factor [Chlamydomonas reinhardtii]
Unigene0027737	gi|225438196|ref|XP_002264013.1|	0.66	136	3e-31	PREDICTED: cytochrome c oxidase subunit 6a, mitochondrial [Vitis vinifera]
Unigene0027982	gi|359478224|ref|XP_003632089.1|	0.5	323	3e-87	PREDICTED: cytochrome P450 76C1-like [Vitis vinifera]
Unigene0027983	gi|359478224|ref|XP_003632089.1|	0.51	363	3e-99	PREDICTED: cytochrome P450 76C1-like [Vitis vinifera]
Unigene0027987	gi|359497661|ref|XP_002263737.2|	0.5	278	4e-80	PREDICTED: cytochrome P450 93A3-like, partial [Vitis vinifera]
Unigene0028096	gi|336462672|gb|AEI59777.1|	0.55	554	1e-156	cytochrome P450 [Helianthus annuus]
Unigene0028097	gi|336462672|gb|AEI59777.1|	0.52	517	1e-145	cytochrome P450 [Helianthus annuus]
Unigene0028098	gi|336462672|gb|AEI59777.1|	0.53	550	1e-155	cytochrome P450 [Helianthus annuus]
Unigene0028099	gi|3582021|emb|CAA70575.1|	0.63	125	2e-28	cytochrome P450 [Nepeta racemosa]
Unigene0028100	gi|336462676|gb|AEI59779.1|	0.55	415	1e-114	cytochrome P450 [Helianthus annuus]
Unigene0028101	gi|336462672|gb|AEI59777.1|	0.53	549	1e-155	cytochrome P450 [Helianthus annuus]
Unigene0028102	gi|336462672|gb|AEI59777.1|	0.63	87.4	7e-17	cytochrome P450 [Helianthus annuus]
Unigene0028393	gi|357488235|ref|XP_003614405.1|	0.64	186	5e-46	Cytochrome b reductase [Medicago truncatula] >gi|355515740|gb|AES97363.1| Cytochrome b reductase [Medicago truncatula]
Unigene0028395	gi|357488235|ref|XP_003614405.1|	0.72	332	4e-90	Cytochrome b reductase [Medicago truncatula] >gi|355515740|gb|AES97363.1| Cytochrome b reductase [Medicago truncatula]
Unigene0028425	gi|76781152|gb|ABA54491.1|	0.81	230	2e-59	cytochrome b5 type 28 [Crepis alpina]
Unigene0028492	gi|84578869|dbj|BAE72877.1|	0.53	545	1e-153	cytochrome P450 [Verbena x hybrida]
Unigene0028493	gi|84578869|dbj|BAE72877.1|	0.53	546	1e-154	cytochrome P450 [Verbena x hybrida]
Unigene0029453	gi|74100226|gb|AAZ99388.1|	0.97	195	2e-48	cytochrome c oxidase subunit 1 (mitochondrion) [Oryza sativa Japonica Group]
Unigene0029455	gi|74100226|gb|AAZ99388.1|	0.97	195	3e-48	cytochrome c oxidase subunit 1 (mitochondrion) [Oryza sativa Japonica Group]
Unigene0029457	gi|74100226|gb|AAZ99388.1|	0.97	195	3e-48	cytochrome c oxidase subunit 1 (mitochondrion) [Oryza sativa Japonica Group]
Unigene0029460	gi|74100226|gb|AAZ99388.1|	0.97	195	2e-48	cytochrome c oxidase subunit 1 (mitochondrion) [Oryza sativa Japonica Group]
Unigene0029480	gi|115449183|ref|NP_001048371.1|	0.69	147	2e-34	Os02g0793700 [Oryza sativa Japonica Group] >gi|47497145|dbj|BAD19194.1| cytochrome b5 domain-containing protein-like [Oryza sativa Japonica Group] >gi|47497592|dbj|BAD19662.1| cytochrome b5 domain-containing protein-like [Oryza sativa Japonica Group] >gi|113537902|dbj|BAF10285.1| Os02g0793700 [Oryza sativa Japonica Group]
Unigene0029597	gi|358345537|ref|XP_003636833.1|	0.35	227	6e-77	Cytochrome P450 [Medicago truncatula] >gi|355502768|gb|AES83971.1| Cytochrome P450 [Medicago truncatula]
Unigene0029598	gi|358345537|ref|XP_003636833.1|	0.35	227	2e-81	Cytochrome P450 [Medicago truncatula] >gi|355502768|gb|AES83971.1| Cytochrome P450 [Medicago truncatula]
Unigene0029853	gi|225434303|ref|XP_002264389.1|	0.68	113	4e-24	PREDICTED: cytochrome b-c1 complex subunit 8 [Vitis vinifera]
Unigene0029900	gi|48428106|sp|Q8VY39.1|CX5C2_HELAN	0.93	127	2e-28	RecName: Full=Cytochrome c oxidase subunit 5C-2; AltName: Full=Cytochrome c oxidase polypeptide Vc-2 >gi|18409602|gb|AAL67939.1| cytochrome c oxidase subunit 5c [Helianthus annuus]
Unigene0030607	gi|357481709|ref|XP_003611140.1|	0.79	60.8	1e-19	Cytochrome P450 [Medicago truncatula] >gi|355512475|gb|AES94098.1| Cytochrome P450 [Medicago truncatula]
Unigene0030608	gi|357481709|ref|XP_003611140.1|	0.79	60.8	2e-19	Cytochrome P450 [Medicago truncatula] >gi|355512475|gb|AES94098.1| Cytochrome P450 [Medicago truncatula]
Unigene0030613	gi|218511958|sp|Q40778.2|C74A2_PARAR	0.74	743	0	RecName: Full=Allene oxide synthase; AltName: Full=Cytochrome P450 74A2; AltName: Full=Rubber particle protein; Short=RPP >gi|206582008|pdb|3DAM|A Chain A, Crystal Structure Of Allene Oxide Synthase >gi|206582009|pdb|3DAN|A Chain A, Crystal Structure Of Allene Oxide Synthase >gi|206582010|pdb|3DBM|A Chain A, Crystal Structure Of Allene Oxide Synthase >gi|198446807|emb|CAA55025.2| rubber particle …
Unigene0030662	gi|358345537|ref|XP_003636833.1|	0.34	63.2	2e-09	Cytochrome P450 [Medicago truncatula] >gi|355502768|gb|AES83971.1| Cytochrome P450 [Medicago truncatula]
Unigene0030665	gi|357519279|ref|XP_003629928.1|	0.5	62	3e-09	Cytochrome P450 [Medicago truncatula] >gi|355523950|gb|AET04404.1| Cytochrome P450 [Medicago truncatula]
Unigene0030666	gi|357519279|ref|XP_003629928.1|	0.38	252	2e-65	Cytochrome P450 [Medicago truncatula] >gi|355523950|gb|AET04404.1| Cytochrome P450 [Medicago truncatula]
Unigene0030667	gi|358345537|ref|XP_003636833.1|	0.32	65.5	5e-14	Cytochrome P450 [Medicago truncatula] >gi|355502768|gb|AES83971.1| Cytochrome P450 [Medicago truncatula]
Unigene0030824	gi|358345537|ref|XP_003636833.1|	0.41	128	3e-65	Cytochrome P450 [Medicago truncatula] >gi|355502768|gb|AES83971.1| Cytochrome P450 [Medicago truncatula]
Unigene0032125	gi|358345537|ref|XP_003636833.1|	0.29	53.1	9e-06	Cytochrome P450 [Medicago truncatula] >gi|355502768|gb|AES83971.1| Cytochrome P450 [Medicago truncatula]
Unigene0032476	gi|357519279|ref|XP_003629928.1|	0.36	132	2e-29	Cytochrome P450 [Medicago truncatula] >gi|355523950|gb|AET04404.1| Cytochrome P450 [Medicago truncatula]
Unigene0032477	gi|358345537|ref|XP_003636833.1|	0.28	50.4	2e-08	Cytochrome P450 [Medicago truncatula] >gi|355502768|gb|AES83971.1| Cytochrome P450 [Medicago truncatula]
Unigene0032622	gi|359494297|ref|XP_002264048.2|	0.56	173	2e-42	PREDICTED: cytochrome P450 71D11-like [Vitis vinifera]
Unigene0032623	gi|359494295|ref|XP_003634756.1|	0.5	367	1e-100	PREDICTED: LOW QUALITY PROTEIN: cytochrome P450 71D10-like [Vitis vinifera]
Unigene0032624	gi|359494295|ref|XP_003634756.1|	0.43	155	6e-37	PREDICTED: LOW QUALITY PROTEIN: cytochrome P450 71D10-like [Vitis vinifera]
Unigene0033114	gi|358345537|ref|XP_003636833.1|	0.35	55.8	2e-07	Cytochrome P450 [Medicago truncatula] >gi|355502768|gb|AES83971.1| Cytochrome P450 [Medicago truncatula]
Unigene0033123	gi|359475127|ref|XP_002281431.2|	0.57	80.9	6e-15	PREDICTED: cytochrome P450 82C4 [Vitis vinifera]
Unigene0033171	gi|358345537|ref|XP_003636833.1|	0.28	59.7	1e-12	Cytochrome P450 [Medicago truncatula] >gi|355502768|gb|AES83971.1| Cytochrome P450 [Medicago truncatula]
Unigene0033200	gi|357519279|ref|XP_003629928.1|	0.32	142	6e-33	Cytochrome P450 [Medicago truncatula] >gi|355523950|gb|AET04404.1| Cytochrome P450 [Medicago truncatula]
Unigene0033247	gi|75161264|sp|Q8VWZ7.1|C76B6_CATRO	0.65	54.7	7e-10	RecName: Full=Geraniol 8-hydroxylase; AltName: Full=Cytochrome P450 76B6; AltName: Full=Geraniol 10-hydroxylase; Short=CrG10H >gi|17065916|emb|CAC80883.1| geraniol 10-hydroxylase [Catharanthus roseus]
Unigene0033296	gi|358345537|ref|XP_003636833.1|	0.27	51.6	5e-06	Cytochrome P450 [Medicago truncatula] >gi|355502768|gb|AES83971.1| Cytochrome P450 [Medicago truncatula]
Unigene0033301	gi|359478224|ref|XP_003632089.1|	0.61	97.1	8e-20	PREDICTED: cytochrome P450 76C1-like [Vitis vinifera]
Unigene0033444	gi|357518199|ref|XP_003629388.1|	0.3	56.2	2e-07	Cytochrome P450 [Medicago truncatula] >gi|355523410|gb|AET03864.1| Cytochrome P450 [Medicago truncatula]
Unigene0033482	gi|3929333|sp|O23976.1|C76B1_HELTU	0.65	301	5e-81	RecName: Full=7-ethoxycoumarin O-deethylase; Short=ECOD; AltName: Full=Cytochrome P450 76B1; AltName: Full=Phenylurea dealkylase >gi|2370230|emb|CAA71054.1| 7-ethoxycoumarin O-deethylase [Helianthus tuberosus]
Unigene0033773	gi|15231675|ref|NP_190841.1|	0.93	63.9	1e-09	ubiquinol-cytochrome c reductase subunit 9 [Arabidopsis thaliana] >gi|7669947|emb|CAB89234.1| ubiquinol--cytochrome-c reductase-like protein [Arabidopsis thaliana] >gi|332645466|gb|AEE78987.1| ubiquinol-cytochrome c reductase subunit 9 [Arabidopsis thaliana]
Unigene0033796	gi|225454551|ref|XP_002263013.1|	0.68	115	3e-25	PREDICTED: cytochrome b-c1 complex subunit 8 [Vitis vinifera]
Unigene0033906	gi|336462666|gb|AEI59774.1|	0.72	109	1e-23	cytochrome P450 [Helianthus annuus]
Unigene0033926	gi|397771300|gb|AFO64616.1|	0.79	312	3e-84	cytochrome P450 mono-oxygenase [Artemisia annua]
Unigene0033942	gi|225423739|ref|XP_002277006.1|	0.75	313	1e-84	PREDICTED: cytochrome P450 86B1 [Vitis vinifera]
Unigene0034034	gi|30680365|ref|NP_566313.2|	0.48	254	1e-66	Cytochrome b561/ferric reductase transmembrane with DOMON related domain [Arabidopsis thaliana] >gi|332641046|gb|AEE74567.1| Cytochrome b561/ferric reductase transmembrane with DOMON related domain [Arabidopsis thaliana]
Unigene0034038	gi|225447454|ref|XP_002266691.1|	0.73	186	8e-47	PREDICTED: cytochrome P450 724B1 [Vitis vinifera]
Unigene0034072	gi|358345537|ref|XP_003636833.1|	0.23	80.1	5e-14	Cytochrome P450 [Medicago truncatula] >gi|355502768|gb|AES83971.1| Cytochrome P450 [Medicago truncatula]
Unigene0034181	gi|224076293|ref|XP_002304921.1|	0.56	110	1e-23	cytochrome P450 [Populus trichocarpa] >gi|222847885|gb|EEE85432.1| cytochrome P450 [Populus trichocarpa]
Unigene0034298	gi|357513395|ref|XP_003626986.1|	0.75	150	2e-35	Cytochrome c oxidase assembly protein COX19 [Medicago truncatula] >gi|355521008|gb|AET01462.1| Cytochrome c oxidase assembly protein COX19 [Medicago truncatula]
Unigene0034365	gi|22327930|ref|NP_680453.1|	0.64	154	1e-36	Cytochrome c oxidase, subunit Vib family protein [Arabidopsis thaliana] >gi|79331263|ref|NP_001032092.1| Cytochrome c oxidase, subunit Vib family protein [Arabidopsis thaliana] >gi|222423651|dbj|BAH19793.1| AT5G58005 [Arabidopsis thaliana] >gi|332009602|gb|AED96985.1| Cytochrome c oxidase, subunit Vib family protein [Arabidopsis thaliana] >gi|332009603|gb|AED96986.1| Cytochrome c oxidase, subunit…
Unigene0034412	gi|385178608|sp|A3A9H6.1|ACET1_ORYSJ	0.43	206	6e-52	RecName: Full=Probable ascorbate-specific transmembrane electron transporter 1; AltName: Full=Cytochrome b561-1
Unigene0034531	gi|358345537|ref|XP_003636833.1|	0.4	67.8	5e-11	Cytochrome P450 [Medicago truncatula] >gi|355502768|gb|AES83971.1| Cytochrome P450 [Medicago truncatula]
Unigene0034667	gi|108862162|gb|ABA95747.2|	0.46	91.3	5e-18	Cytochrome P450 family protein [Oryza sativa Japonica Group]
Unigene0034673	gi|356520545|ref|XP_003528922.1|	0.74	58.2	4e-08	PREDICTED: cytochrome P450 704C1-like isoform 1 [Glycine max]
Unigene0034729	gi|336462656|gb|AEI59769.1|	0.91	67.8	6e-14	cytochrome P450 [Helianthus annuus]
Unigene0034753	gi|224131024|ref|XP_002328434.1|	0.75	209	1e-53	cytochrome P450 [Populus trichocarpa] >gi|222838149|gb|EEE76514.1| cytochrome P450 [Populus trichocarpa]
Unigene0034772	gi|358345537|ref|XP_003636833.1|	0.39	125	3e-28	Cytochrome P450 [Medicago truncatula] >gi|355502768|gb|AES83971.1| Cytochrome P450 [Medicago truncatula]
Unigene0034781	gi|358345537|ref|XP_003636833.1|	0.25	70.9	2e-11	Cytochrome P450 [Medicago truncatula] >gi|355502768|gb|AES83971.1| Cytochrome P450 [Medicago truncatula]
Unigene0035039	gi|397771300|gb|AFO64616.1|	0.7	187	6e-47	cytochrome P450 mono-oxygenase [Artemisia annua]
Unigene0035078	gi|359497661|ref|XP_002263737.2|	0.65	108	4e-23	PREDICTED: cytochrome P450 93A3-like, partial [Vitis vinifera]
Unigene0035147	gi|144905179|dbj|BAF56240.1|	0.83	330	2e-89	cytochrome P450 enzyme [Pisum sativum]
Unigene0035163	gi|358345537|ref|XP_003636833.1|	0.44	62.4	5e-16	Cytochrome P450 [Medicago truncatula] >gi|355502768|gb|AES83971.1| Cytochrome P450 [Medicago truncatula]
Unigene0035230	gi|358345537|ref|XP_003636833.1|	0.33	50.1	6e-12	Cytochrome P450 [Medicago truncatula] >gi|355502768|gb|AES83971.1| Cytochrome P450 [Medicago truncatula]
Unigene0035295	gi|225445412|ref|XP_002285021.1|	0.75	270	1e-71	PREDICTED: cytochrome P450 734A1-like [Vitis vinifera]
Unigene0035297	gi|358345537|ref|XP_003636833.1|	0.29	63.5	2e-09	Cytochrome P450 [Medicago truncatula] >gi|355502768|gb|AES83971.1| Cytochrome P450 [Medicago truncatula]
Unigene0035354	gi|358345537|ref|XP_003636833.1|	0.34	75.5	3e-13	Cytochrome P450 [Medicago truncatula] >gi|355502768|gb|AES83971.1| Cytochrome P450 [Medicago truncatula]
Unigene0035379	gi|225447454|ref|XP_002266691.1|	0.74	441	1e-123	PREDICTED: cytochrome P450 724B1 [Vitis vinifera]
Unigene0035397	gi|358345537|ref|XP_003636833.1|	0.28	56.6	1e-07	Cytochrome P450 [Medicago truncatula] >gi|355502768|gb|AES83971.1| Cytochrome P450 [Medicago truncatula]
Unigene0035402	gi|358345537|ref|XP_003636833.1|	0.27	47	3e-10	Cytochrome P450 [Medicago truncatula] >gi|355502768|gb|AES83971.1| Cytochrome P450 [Medicago truncatula]
Unigene0035554	gi|358345537|ref|XP_003636833.1|	0.35	85.1	8e-16	Cytochrome P450 [Medicago truncatula] >gi|355502768|gb|AES83971.1| Cytochrome P450 [Medicago truncatula]
Unigene0035624	gi|358345537|ref|XP_003636833.1|	0.39	99	5e-20	Cytochrome P450 [Medicago truncatula] >gi|355502768|gb|AES83971.1| Cytochrome P450 [Medicago truncatula]
Unigene0035685	gi|356543317|ref|XP_003540108.1|	0.65	112	3e-24	PREDICTED: cytochrome c oxidase copper chaperone-like [Glycine max]
Unigene0035718	gi|225443162|ref|XP_002264124.1|	0.9	137	2e-31	PREDICTED: cytochrome c oxidase assembly factor 5 [Vitis vinifera]
Unigene0035786	gi|358345537|ref|XP_003636833.1|	0.31	66.6	5e-16	Cytochrome P450 [Medicago truncatula] >gi|355502768|gb|AES83971.1| Cytochrome P450 [Medicago truncatula]
Unigene0035947	gi|225447454|ref|XP_002266691.1|	0.64	77.4	7e-14	PREDICTED: cytochrome P450 724B1 [Vitis vinifera]
Unigene0035976	gi|358345537|ref|XP_003636833.1|	0.45	64.3	6e-10	Cytochrome P450 [Medicago truncatula] >gi|355502768|gb|AES83971.1| Cytochrome P450 [Medicago truncatula]
Unigene0036152	gi|357519279|ref|XP_003629928.1|	0.37	71.6	4e-12	Cytochrome P450 [Medicago truncatula] >gi|355523950|gb|AET04404.1| Cytochrome P450 [Medicago truncatula]
Unigene0036174	gi|356550677|ref|XP_003543711.1|	0.61	645	0	PREDICTED: ent-kaurene oxidase, chloroplastic-like [Glycine max] >gi|85001715|gb|ABC68411.1| cytochrome P450 monooxygenase CYP701A16 [Glycine max]
Unigene0036269	gi|359478224|ref|XP_003632089.1|	0.71	128	3e-29	PREDICTED: cytochrome P450 76C1-like [Vitis vinifera]
Unigene0036347	gi|358345537|ref|XP_003636833.1|	0.28	75.5	4e-13	Cytochrome P450 [Medicago truncatula] >gi|355502768|gb|AES83971.1| Cytochrome P450 [Medicago truncatula]
Unigene0036409	gi|225451804|ref|XP_002281338.1|	0.7	145	2e-34	PREDICTED: cytochrome P450 85A [Vitis vinifera]
Unigene0036522	gi|336462654|gb|AEI59768.1|	0.6	142	2e-33	cytochrome P450 [Helianthus annuus]
Unigene0036559	gi|3046815|emb|CAA16713.1|	0.76	184	3e-46	cytochrome P450 [Arabidopsis thaliana] >gi|7268718|emb|CAB78925.1| cytochrome P450 [Arabidopsis thaliana]
Unigene0036568	gi|358345537|ref|XP_003636833.1|	0.25	81.3	2e-14	Cytochrome P450 [Medicago truncatula] >gi|355502768|gb|AES83971.1| Cytochrome P450 [Medicago truncatula]
Unigene0036608	gi|358345537|ref|XP_003636833.1|	0.27	80.1	3e-14	Cytochrome P450 [Medicago truncatula] >gi|355502768|gb|AES83971.1| Cytochrome P450 [Medicago truncatula]
Unigene0036636	gi|358345537|ref|XP_003636833.1|	0.26	85.5	8e-16	Cytochrome P450 [Medicago truncatula] >gi|355502768|gb|AES83971.1| Cytochrome P450 [Medicago truncatula]
Unigene0036810	gi|15231624|ref|NP_191466.1|	0.37	105	4e-22	Cytochrome b561/ferric reductase transmembrane with DOMON related domain [Arabidopsis thaliana] >gi|332646351|gb|AEE79872.1| Cytochrome b561/ferric reductase transmembrane with DOMON related domain [Arabidopsis thaliana]
Unigene0036833	gi|224122432|ref|XP_002318833.1|	0.48	471	1e-131	cytochrome P450 [Populus trichocarpa] >gi|222859506|gb|EEE97053.1| cytochrome P450 [Populus trichocarpa]
Unigene0036869	gi|224101381|ref|XP_002312255.1|	0.77	150	5e-36	cytochrome P450 [Populus trichocarpa] >gi|222852075|gb|EEE89622.1| cytochrome P450 [Populus trichocarpa]
Unigene0036888	gi|359497035|ref|XP_002263860.2|	0.39	69.7	1e-11	PREDICTED: cytochrome P450 93A1-like [Vitis vinifera]
Unigene0036978	gi|224128516|ref|XP_002329023.1|	0.76	296	2e-79	cytochrome P450 probable 6-deoxoteasterone to 3-dehydro 6-deoxoteasterone or teasterone to 3-dehydro teasterone [Populus trichocarpa] >gi|222839694|gb|EEE78017.1| cytochrome P450 probable 6-deoxoteasterone to 3-dehydro 6-deoxoteasterone or teasterone to 3-dehydro teasterone [Populus trichocarpa]
Unigene0036994	gi|359491192|ref|XP_003634238.1|	0.53	426	1e-118	PREDICTED: LOW QUALITY PROTEIN: cytochrome P450 71A4-like [Vitis vinifera]
Unigene0037015	gi|110736782|dbj|BAF00352.1|	0.54	59.3	2e-08	cytochrome b245 beta chain homolog RbohAp108 [Arabidopsis thaliana]
Unigene0037057	gi|358345537|ref|XP_003636833.1|	0.25	56.6	2e-07	Cytochrome P450 [Medicago truncatula] >gi|355502768|gb|AES83971.1| Cytochrome P450 [Medicago truncatula]
Unigene0037059	gi|358345537|ref|XP_003636833.1|	0.31	69.7	1e-11	Cytochrome P450 [Medicago truncatula] >gi|355502768|gb|AES83971.1| Cytochrome P450 [Medicago truncatula]
Unigene0037081	gi|358345537|ref|XP_003636833.1|	0.29	74.7	2e-23	Cytochrome P450 [Medicago truncatula] >gi|355502768|gb|AES83971.1| Cytochrome P450 [Medicago truncatula]
Unigene0037082	gi|357519279|ref|XP_003629928.1|	0.39	74.7	4e-13	Cytochrome P450 [Medicago truncatula] >gi|355523950|gb|AET04404.1| Cytochrome P450 [Medicago truncatula]
Unigene0037084	gi|358345537|ref|XP_003636833.1|	0.34	70.1	1e-11	Cytochrome P450 [Medicago truncatula] >gi|355502768|gb|AES83971.1| Cytochrome P450 [Medicago truncatula]
Unigene0037237	gi|358345537|ref|XP_003636833.1|	0.3	177	7e-60	Cytochrome P450 [Medicago truncatula] >gi|355502768|gb|AES83971.1| Cytochrome P450 [Medicago truncatula]
Unigene0037245	gi|359489502|ref|XP_002270628.2|	0.62	150	8e-36	PREDICTED: cytochrome P450 704C1-like [Vitis vinifera]
Unigene0037390	gi|357519279|ref|XP_003629928.1|	0.41	103	4e-21	Cytochrome P450 [Medicago truncatula] >gi|355523950|gb|AET04404.1| Cytochrome P450 [Medicago truncatula]
Unigene0037432	gi|257853199|gb|ACV71610.1|	0.98	258	2e-68	apocytochrome b [Spathiostemon javensis]
Unigene0037433	gi|56791528|gb|AAW30302.1|	0.96	197	6e-50	apocytochrome b [Calycanthus floridus]
Unigene0037451	gi|68566175|sp|Q69GY7.1|UCRIA_SOLTU	0.78	174	4e-43	RecName: Full=Cytochrome b6-f complex iron-sulfur subunit, chloroplastic; AltName: Full=Plastohydroquinone:plastocyanin oxidoreductase iron-sulfur protein; AltName: Full=Rieske iron-sulfur protein; Short=ISP; Short=RISP; Flags: Precursor
Unigene0037497	gi|308190438|gb|ADO16184.1|	0.75	186	8e-47	cytochrome P450 mono-oxygenase [Artemisia annua]
Unigene0037548	gi|224053959|ref|XP_002298058.1|	0.48	59.3	2e-08	cytochrome P450 [Populus trichocarpa] >gi|222845316|gb|EEE82863.1| cytochrome P450 [Populus trichocarpa]
Unigene0037551	gi|357519279|ref|XP_003629928.1|	0.39	63.9	8e-10	Cytochrome P450 [Medicago truncatula] >gi|355523950|gb|AET04404.1| Cytochrome P450 [Medicago truncatula]
Unigene0037562	gi|225458344|ref|XP_002281661.1|	0.54	93.2	1e-18	PREDICTED: cytochrome P450 734A1 isoform 1 [Vitis vinifera]
Unigene0037720	gi|58397702|gb|AAW73042.1|	0.6	112	2e-24	cytochrome P450 [Artemisia vulgaris]
Unigene0037773	gi|225438541|ref|XP_002279531.1|	0.64	74.3	6e-13	PREDICTED: cytochrome P450 86B1 [Vitis vinifera]
Unigene0037813	gi|224111864|ref|XP_002316007.1|	0.44	75.1	3e-13	cytochrome P450 [Populus trichocarpa] >gi|222865047|gb|EEF02178.1| cytochrome P450 [Populus trichocarpa]
Unigene0037838	gi|358345537|ref|XP_003636833.1|	0.29	50.8	6e-10	Cytochrome P450 [Medicago truncatula] >gi|355502768|gb|AES83971.1| Cytochrome P450 [Medicago truncatula]
Unigene0037939	gi|358345537|ref|XP_003636833.1|	0.4	65.9	2e-10	Cytochrome P450 [Medicago truncatula] >gi|355502768|gb|AES83971.1| Cytochrome P450 [Medicago truncatula]
Unigene0037958	gi|404481707|ref|YP_006666139.1|	0.86	175	2e-43	cytochrome c oxidase subunit II (mitochondrion) [Malus x domestica] >gi|401661942|emb|CBX33403.1| cox2 (mitochondrion) [Malus x domestica]
Unigene0037982	gi|15227033|ref|NP_180473.1|	0.79	235	2e-61	abscisic acid 8'-hydroxylase 2 [Arabidopsis thaliana] >gi|334184553|ref|NP_001189629.1| abscisic acid 8'-hydroxylase 2 [Arabidopsis thaliana] >gi|75278888|sp|O81077.1|ABAH2_ARATH RecName: Full=Abscisic acid 8'-hydroxylase 2; Short=ABA 8'-hydroxylase 2; AltName: Full=Cytochrome P450 707A2 >gi|330253115|gb|AEC08209.1| abscisic acid 8'-hydroxylase 2 [Arabidopsis thaliana] >gi|330253116|gb|AEC08210.1…
Unigene0037999	gi|357518199|ref|XP_003629388.1|	0.29	52.4	5e-06	Cytochrome P450 [Medicago truncatula] >gi|355523410|gb|AET03864.1| Cytochrome P450 [Medicago truncatula]
Unigene0038034	gi|320336064|gb|ADW24531.1|	0.65	129	1e-29	cytochrome oxidase subunit 1 [Albugo candida] >gi|320336066|gb|ADW24532.1| cytochrome oxidase subunit 1 [Albugo candida]
Unigene0038036	gi|356495655|ref|XP_003516690.1|	0.56	52	3e-06	PREDICTED: cytochrome P450 87A3-like [Glycine max]
Unigene0038067	gi|359497661|ref|XP_002263737.2|	0.46	87.8	5e-17	PREDICTED: cytochrome P450 93A3-like, partial [Vitis vinifera]
Unigene0038115	gi|224092168|ref|XP_002309491.1|	0.8	186	8e-47	cytochrome P450 [Populus trichocarpa] >gi|222855467|gb|EEE93014.1| cytochrome P450 [Populus trichocarpa]
Unigene0038202	gi|358345537|ref|XP_003636833.1|	0.28	65.1	1e-09	Cytochrome P450 [Medicago truncatula] >gi|355502768|gb|AES83971.1| Cytochrome P450 [Medicago truncatula]
Unigene0038246	gi|308190438|gb|ADO16184.1|	0.57	278	4e-89	cytochrome P450 mono-oxygenase [Artemisia annua]
Unigene0038263	gi|371940448|dbj|BAL45198.1|	0.58	144	6e-34	cytochrome P450 monooxygenase [Medicago truncatula]
Unigene0038266	gi|224061184|ref|XP_002300364.1|	0.7	44.3	1e-09	cytochrome P450 [Populus trichocarpa] >gi|222847622|gb|EEE85169.1| cytochrome P450 [Populus trichocarpa]
Unigene0038384	gi|358345537|ref|XP_003636833.1|	0.32	87.4	1e-16	Cytochrome P450 [Medicago truncatula] >gi|355502768|gb|AES83971.1| Cytochrome P450 [Medicago truncatula]
Unigene0038397	gi|358345537|ref|XP_003636833.1|	0.39	60.8	7e-09	Cytochrome P450 [Medicago truncatula] >gi|355502768|gb|AES83971.1| Cytochrome P450 [Medicago truncatula]
Unigene0038470	gi|357519279|ref|XP_003629928.1|	0.41	116	1e-25	Cytochrome P450 [Medicago truncatula] >gi|355523950|gb|AET04404.1| Cytochrome P450 [Medicago truncatula]
Unigene0038609	gi|358345537|ref|XP_003636833.1|	0.35	54.3	6e-07	Cytochrome P450 [Medicago truncatula] >gi|355502768|gb|AES83971.1| Cytochrome P450 [Medicago truncatula]
Unigene0038629	gi|358345537|ref|XP_003636833.1|	0.37	68.6	3e-11	Cytochrome P450 [Medicago truncatula] >gi|355502768|gb|AES83971.1| Cytochrome P450 [Medicago truncatula]
Unigene0038652	gi|356495436|ref|XP_003516583.1|	0.55	172	2e-42	PREDICTED: cytochrome P450 71D8-like [Glycine max]
Unigene0038662	gi|359489376|ref|XP_002271420.2|	0.52	120	4e-45	PREDICTED: LOW QUALITY PROTEIN: cytochrome P450 76C4-like [Vitis vinifera]
Unigene0038663	gi|358345537|ref|XP_003636833.1|	0.27	64.3	6e-10	Cytochrome P450 [Medicago truncatula] >gi|355502768|gb|AES83971.1| Cytochrome P450 [Medicago truncatula]
Unigene0038715	gi|225455608|ref|XP_002270428.1|	0.48	108	3e-23	PREDICTED: cytochrome P450 704C1-like [Vitis vinifera]
Unigene0038753	gi|358345537|ref|XP_003636833.1|	0.28	146	7e-34	Cytochrome P450 [Medicago truncatula] >gi|355502768|gb|AES83971.1| Cytochrome P450 [Medicago truncatula]
Unigene0038804	gi|358345537|ref|XP_003636833.1|	0.31	65.1	4e-10	Cytochrome P450 [Medicago truncatula] >gi|355502768|gb|AES83971.1| Cytochrome P450 [Medicago truncatula]
Unigene0038819	gi|224154748|ref|XP_002337511.1|	0.6	62.8	6e-09	cytochrome P450 [Populus trichocarpa] >gi|222839495|gb|EEE77832.1| cytochrome P450 [Populus trichocarpa]
Unigene0038823	gi|358345537|ref|XP_003636833.1|	0.32	59.3	2e-08	Cytochrome P450 [Medicago truncatula] >gi|355502768|gb|AES83971.1| Cytochrome P450 [Medicago truncatula]
Unigene0038828	gi|336462668|gb|AEI59775.1|	0.74	161	4e-39	cytochrome P450 [Helianthus annuus]
Unigene0038829	gi|357519279|ref|XP_003629928.1|	0.39	55.1	1e-12	Cytochrome P450 [Medicago truncatula] >gi|355523950|gb|AET04404.1| Cytochrome P450 [Medicago truncatula]
Unigene0038843	gi|358345537|ref|XP_003636833.1|	0.31	57.4	7e-08	Cytochrome P450 [Medicago truncatula] >gi|355502768|gb|AES83971.1| Cytochrome P450 [Medicago truncatula]
Unigene0038850	gi|358345537|ref|XP_003636833.1|	0.34	64.3	6e-10	Cytochrome P450 [Medicago truncatula] >gi|355502768|gb|AES83971.1| Cytochrome P450 [Medicago truncatula]
Unigene0038948	gi|358345537|ref|XP_003636833.1|	0.31	58.5	3e-08	Cytochrome P450 [Medicago truncatula] >gi|355502768|gb|AES83971.1| Cytochrome P450 [Medicago truncatula]
Unigene0039014	gi|358345537|ref|XP_003636833.1|	0.26	43.5	4e-06	Cytochrome P450 [Medicago truncatula] >gi|355502768|gb|AES83971.1| Cytochrome P450 [Medicago truncatula]
Unigene0039199	gi|358345537|ref|XP_003636833.1|	0.32	55.8	2e-07	Cytochrome P450 [Medicago truncatula] >gi|355502768|gb|AES83971.1| Cytochrome P450 [Medicago truncatula]
Unigene0039219	gi|357519279|ref|XP_003629928.1|	0.42	90.5	8e-18	Cytochrome P450 [Medicago truncatula] >gi|355523950|gb|AET04404.1| Cytochrome P450 [Medicago truncatula]
Unigene0039231	gi|357519279|ref|XP_003629928.1|	0.42	105	3e-22	Cytochrome P450 [Medicago truncatula] >gi|355523950|gb|AET04404.1| Cytochrome P450 [Medicago truncatula]
Unigene0039260	gi|357488225|ref|XP_003614400.1|	0.49	85.1	3e-16	Cytochrome P450 likeTBP [Medicago truncatula] >gi|355515735|gb|AES97358.1| Cytochrome P450 likeTBP [Medicago truncatula]
Unigene0039262	gi|357519279|ref|XP_003629928.1|	0.47	104	4e-22	Cytochrome P450 [Medicago truncatula] >gi|355523950|gb|AET04404.1| Cytochrome P450 [Medicago truncatula]
Unigene0039307	gi|357519279|ref|XP_003629928.1|	0.36	78.2	4e-14	Cytochrome P450 [Medicago truncatula] >gi|355523950|gb|AET04404.1| Cytochrome P450 [Medicago truncatula]
Unigene0039354	gi|357502211|ref|XP_003621394.1|	0.34	52.4	2e-06	Cytochrome P450 2E1, partial [Medicago truncatula] >gi|355496409|gb|AES77612.1| Cytochrome P450 2E1, partial [Medicago truncatula]
Unigene0039367	gi|225441676|ref|XP_002277107.1|	0.66	114	4e-25	PREDICTED: cytochrome P450 93A1 [Vitis vinifera]
Unigene0039390	gi|358345537|ref|XP_003636833.1|	0.27	42.7	4e-09	Cytochrome P450 [Medicago truncatula] >gi|355502768|gb|AES83971.1| Cytochrome P450 [Medicago truncatula]
Unigene0039428	gi|224066581|ref|XP_002302147.1|	0.73	124	1e-30	cytochrome P450 [Populus trichocarpa] >gi|222843873|gb|EEE81420.1| cytochrome P450 [Populus trichocarpa]
Unigene0039465	gi|358345537|ref|XP_003636833.1|	0.31	90.5	3e-17	Cytochrome P450 [Medicago truncatula] >gi|355502768|gb|AES83971.1| Cytochrome P450 [Medicago truncatula]
Unigene0039477	gi|428697476|ref|YP_007025748.1|	1	258	2e-68	cytochrome b6 [California macrophylla] >gi|367056606|gb|AEX10215.1| cytochrome b6 [California macrophylla]
Unigene0039563	gi|386799234|ref|YP_006291801.1|	0.64	67.8	7e-11	ccmFc gene product (mitochondrion) [Daucus carota subsp. sativus] >gi|374081937|gb|AEY81129.1| cytochrome c biogenesis FC (mitochondrion) [Daucus carota subsp. sativus]
Unigene0039597	gi|358345537|ref|XP_003636833.1|	0.35	77.8	5e-14	Cytochrome P450 [Medicago truncatula] >gi|355502768|gb|AES83971.1| Cytochrome P450 [Medicago truncatula]
Unigene0039673	gi|333796920|gb|AEF98125.1|	0.77	153	8e-37	cytochrome c oxidase subunit I [Lingulodinium polyedrum]
Unigene0039874	gi|126566038|gb|ABO20848.1|	0.67	72.8	2e-17	cytochrome P450-like TBP protein [Lilium longiflorum]
Unigene0039896	gi|224144535|ref|XP_002325324.1|	0.61	97.8	5e-20	cytochrome P450 [Populus trichocarpa] >gi|222862199|gb|EEE99705.1| cytochrome P450 [Populus trichocarpa]
Unigene0039908	gi|357519279|ref|XP_003629928.1|	0.41	60.5	8e-09	Cytochrome P450 [Medicago truncatula] >gi|355523950|gb|AET04404.1| Cytochrome P450 [Medicago truncatula]
Unigene0039971	gi|358345537|ref|XP_003636833.1|	0.31	60.8	7e-09	Cytochrome P450 [Medicago truncatula] >gi|355502768|gb|AES83971.1| Cytochrome P450 [Medicago truncatula]
Unigene0040098	gi|358345537|ref|XP_003636833.1|	0.48	86.7	1e-16	Cytochrome P450 [Medicago truncatula] >gi|355502768|gb|AES83971.1| Cytochrome P450 [Medicago truncatula]
Unigene0040268	gi|225442456|ref|XP_002283614.1|	0.64	162	1e-38	PREDICTED: cytochrome b5-like [Vitis vinifera]
Unigene0040401	gi|303280353|ref|XP_003059469.1|	0.32	57.8	6e-08	cytochrome oxidase biogenesis family [Micromonas pusilla CCMP1545] >gi|226459305|gb|EEH56601.1| cytochrome oxidase biogenesis family [Micromonas pusilla CCMP1545]
Unigene0040407	gi|1928878|gb|AAB51379.1|	0.94	114	7e-25	apocytochrome b [Nicotiana tabacum]
Unigene0040415	gi|332071098|gb|AED99868.1|	0.67	172	2e-42	cytochrome P450 [Panax notoginseng]
Unigene0040434	gi|358345537|ref|XP_003636833.1|	0.32	67.4	7e-11	Cytochrome P450 [Medicago truncatula] >gi|355502768|gb|AES83971.1| Cytochrome P450 [Medicago truncatula]
Unigene0040462	gi|358345537|ref|XP_003636833.1|	0.3	67.4	8e-11	Cytochrome P450 [Medicago truncatula] >gi|355502768|gb|AES83971.1| Cytochrome P450 [Medicago truncatula]
Unigene0040467	gi|357518199|ref|XP_003629388.1|	0.34	50.8	7e-06	Cytochrome P450 [Medicago truncatula] >gi|355523410|gb|AET03864.1| Cytochrome P450 [Medicago truncatula]
Unigene0040494	gi|225439315|ref|XP_002267321.1|	0.27	145	2e-33	PREDICTED: D-lactate dehydrogenase [cytochrome], mitochondrial [Vitis vinifera]
Unigene0040538	gi|358345537|ref|XP_003636833.1|	0.45	127	1e-28	Cytochrome P450 [Medicago truncatula] >gi|355502768|gb|AES83971.1| Cytochrome P450 [Medicago truncatula]
Unigene0040692	gi|195648989|gb|ACG43962.1|	0.77	345	1e-93	cytochrome c biogenesis ATP-binding export protein ccmA-like [Zea mays] >gi|413919602|gb|AFW59534.1| cytochrome c biogenesis ATP-binding export protein ccmA-like protein [Zea mays]
Unigene0040801	gi|357519279|ref|XP_003629928.1|	0.43	85.9	2e-16	Cytochrome P450 [Medicago truncatula] >gi|355523950|gb|AET04404.1| Cytochrome P450 [Medicago truncatula]
Unigene0040857	gi|358345537|ref|XP_003636833.1|	0.34	57	9e-08	Cytochrome P450 [Medicago truncatula] >gi|355502768|gb|AES83971.1| Cytochrome P450 [Medicago truncatula]
Unigene0040940	gi|85720841|gb|ABC75838.1|	0.55	132	1e-30	cytochrome P450 CYP74C9 [Petunia integrifolia subsp. inflata] >gi|85720843|gb|ABC75839.1| cytochrome P450 CYP74C9 [Petunia integrifolia subsp. inflata]
Unigene0041039	gi|357502803|ref|XP_003621690.1|	0.34	50.8	7e-06	Cytochrome c biogenesis protein ccsA [Medicago truncatula] >gi|355496705|gb|AES77908.1| Cytochrome c biogenesis protein ccsA [Medicago truncatula]
Unigene0041063	gi|224062902|ref|XP_002300926.1|	0.74	91.7	3e-18	cytochrome P450 [Populus trichocarpa] >gi|222842652|gb|EEE80199.1| cytochrome P450 [Populus trichocarpa]
Unigene0041065	gi|358345537|ref|XP_003636833.1|	0.37	80.9	6e-15	Cytochrome P450 [Medicago truncatula] >gi|355502768|gb|AES83971.1| Cytochrome P450 [Medicago truncatula]
Unigene0041074	gi|225454627|ref|XP_002266611.1|	0.42	55.1	4e-07	PREDICTED: cytochrome P450 89A2-like [Vitis vinifera]
Unigene0041103	gi|358345537|ref|XP_003636833.1|	0.32	57.8	1e-07	Cytochrome P450 [Medicago truncatula] >gi|355502768|gb|AES83971.1| Cytochrome P450 [Medicago truncatula]
Unigene0041109	gi|357519279|ref|XP_003629928.1|	0.41	68.2	4e-11	Cytochrome P450 [Medicago truncatula] >gi|355523950|gb|AET04404.1| Cytochrome P450 [Medicago truncatula]
Unigene0041169	gi|358345537|ref|XP_003636833.1|	0.34	50.8	7e-06	Cytochrome P450 [Medicago truncatula] >gi|355502768|gb|AES83971.1| Cytochrome P450 [Medicago truncatula]
Unigene0041197	gi|224144535|ref|XP_002325324.1|	0.48	64.7	5e-10	cytochrome P450 [Populus trichocarpa] >gi|222862199|gb|EEE99705.1| cytochrome P450 [Populus trichocarpa]
Unigene0041254	gi|356537345|ref|XP_003537188.1|	0.48	104	5e-22	PREDICTED: cytochrome P450 93A2-like [Glycine max]
Unigene0041273	gi|358345537|ref|XP_003636833.1|	0.44	97.8	5e-20	Cytochrome P450 [Medicago truncatula] >gi|355502768|gb|AES83971.1| Cytochrome P450 [Medicago truncatula]
Unigene0041286	gi|358345537|ref|XP_003636833.1|	0.34	55.1	4e-07	Cytochrome P450 [Medicago truncatula] >gi|355502768|gb|AES83971.1| Cytochrome P450 [Medicago truncatula]
Unigene0041338	gi|358345537|ref|XP_003636833.1|	0.4	52.4	2e-06	Cytochrome P450 [Medicago truncatula] >gi|355502768|gb|AES83971.1| Cytochrome P450 [Medicago truncatula]
Unigene0041423	gi|71725821|gb|AAZ39038.1|	0.75	346	3e-94	cytochrome P450 90A2 [Camellia japonica]
Unigene0041666	gi|359478224|ref|XP_003632089.1|	0.63	133	1e-30	PREDICTED: cytochrome P450 76C1-like [Vitis vinifera]
Unigene0041731	gi|316996029|dbj|BAD83549.2|	0.98	148	3e-35	cytochrome c maturation protein CcmB (mitochondrion) [Nicotiana tabacum]
Unigene0041774	gi|357519279|ref|XP_003629928.1|	0.38	116	2e-25	Cytochrome P450 [Medicago truncatula] >gi|355523950|gb|AET04404.1| Cytochrome P450 [Medicago truncatula]
Unigene0041793	gi|224102745|ref|XP_002334134.1|	0.66	181	3e-45	cytochrome P450 [Populus trichocarpa] >gi|222871910|gb|EEF09041.1| cytochrome P450 [Populus trichocarpa]
Unigene0041864	gi|358345537|ref|XP_003636833.1|	0.3	61.6	4e-09	Cytochrome P450 [Medicago truncatula] >gi|355502768|gb|AES83971.1| Cytochrome P450 [Medicago truncatula]
Unigene0041872	gi|224111864|ref|XP_002316007.1|	0.54	169	2e-41	cytochrome P450 [Populus trichocarpa] >gi|222865047|gb|EEF02178.1| cytochrome P450 [Populus trichocarpa]
Unigene0041874	gi|336462666|gb|AEI59774.1|	0.4	57.8	5e-08	cytochrome P450 [Helianthus annuus]
Unigene0041904	gi|358345537|ref|XP_003636833.1|	0.24	48.1	3e-10	Cytochrome P450 [Medicago truncatula] >gi|355502768|gb|AES83971.1| Cytochrome P450 [Medicago truncatula]
Unigene0041960	gi|12004682|gb|AAG44132.1|AF218296_1	0.74	126	1e-28	cytochrome P450 [Pisum sativum]
Unigene0042003	gi|358345537|ref|XP_003636833.1|	0.27	55.8	2e-07	Cytochrome P450 [Medicago truncatula] >gi|355502768|gb|AES83971.1| Cytochrome P450 [Medicago truncatula]
Unigene0042136	gi|357519279|ref|XP_003629928.1|	0.43	40	2e-08	Cytochrome P450 [Medicago truncatula] >gi|355523950|gb|AET04404.1| Cytochrome P450 [Medicago truncatula]
Unigene0042176	gi|224122436|ref|XP_002318835.1|	0.44	69.3	2e-11	cytochrome P450 [Populus trichocarpa] >gi|222859508|gb|EEE97055.1| cytochrome P450 [Populus trichocarpa]
Unigene0042214	gi|359489500|ref|XP_002270594.2|	0.61	94.7	4e-19	PREDICTED: cytochrome P450 704C1-like [Vitis vinifera]
Unigene0042311	gi|358345537|ref|XP_003636833.1|	0.5	73.2	1e-12	Cytochrome P450 [Medicago truncatula] >gi|355502768|gb|AES83971.1| Cytochrome P450 [Medicago truncatula]
Unigene0042331	gi|358345537|ref|XP_003636833.1|	0.36	58.2	4e-08	Cytochrome P450 [Medicago truncatula] >gi|355502768|gb|AES83971.1| Cytochrome P450 [Medicago truncatula]
Unigene0042350	gi|358345537|ref|XP_003636833.1|	0.37	67	9e-11	Cytochrome P450 [Medicago truncatula] >gi|355502768|gb|AES83971.1| Cytochrome P450 [Medicago truncatula]
Unigene0042424	gi|224076293|ref|XP_002304921.1|	0.57	96.3	1e-19	cytochrome P450 [Populus trichocarpa] >gi|222847885|gb|EEE85432.1| cytochrome P450 [Populus trichocarpa]
Unigene0042450	gi|359489500|ref|XP_002270594.2|	0.6	106	1e-22	PREDICTED: cytochrome P450 704C1-like [Vitis vinifera]
Unigene0042484	gi|308190438|gb|ADO16184.1|	0.41	72.8	2e-12	cytochrome P450 mono-oxygenase [Artemisia annua]
Unigene0042499	gi|308190436|gb|ADO16183.1|	0.74	164	6e-40	cytochrome P450 mono-oxygenase [Artemisia annua]
Unigene0042544	gi|373501790|gb|AEY75214.1|	0.56	141	4e-33	cytochrome P450 CYP749A20 [Panax ginseng]
Unigene0042564	gi|225441680|ref|XP_002277152.1|	0.53	157	4e-38	PREDICTED: cytochrome P450 93A1 [Vitis vinifera]
Unigene0042639	gi|162279910|ref|NP_063987.2|	0.93	167	5e-41	ccb577 gene product (mitochondrion) [Beta vulgaris subsp. vulgaris] >gi|323435171|ref|YP_004222389.1| cytochrome c maturation protein CcmFN [Beta vulgaris subsp. maritima] >gi|346683263|ref|YP_004842195.1| cytochrome c maturation protein CcmFN [Beta macrocarpa] >gi|87250875|gb|ABD36064.1| cytochrome c biogenesis Fn [Beta vulgaris subsp. vulgaris] >gi|148491412|dbj|BAA99299.2| cytochrome c biogene…
Unigene0042799	gi|108862162|gb|ABA95747.2|	0.31	66.6	1e-10	Cytochrome P450 family protein [Oryza sativa Japonica Group]
Unigene0042848	gi|359488805|ref|XP_003633824.1|	0.7	62.8	2e-09	PREDICTED: LOW QUALITY PROTEIN: cytochrome P450 86B1-like [Vitis vinifera]
Unigene0043238	gi|358345537|ref|XP_003636833.1|	0.46	65.5	1e-12	Cytochrome P450 [Medicago truncatula] >gi|355502768|gb|AES83971.1| Cytochrome P450 [Medicago truncatula]
Unigene0043249	gi|334702382|ref|YP_004465244.1|	0.98	211	4e-54	cytochrome c heme attachment protein [Jacobaea vulgaris] >gi|308156140|gb|ADO15468.1| cytochrome c heme attachment protein [Jacobaea vulgaris]
Unigene0043322	gi|357519279|ref|XP_003629928.1|	0.46	83.6	9e-16	Cytochrome P450 [Medicago truncatula] >gi|355523950|gb|AET04404.1| Cytochrome P450 [Medicago truncatula]
Unigene0043355	gi|224111880|ref|XP_002316010.1|	0.65	161	3e-39	cytochrome P450 [Populus trichocarpa] >gi|222865050|gb|EEF02181.1| cytochrome P450 [Populus trichocarpa]
Unigene0043370	gi|397771302|gb|AFO64617.1|	0.86	156	1e-37	cytochrome P450 mono-oxygenase [Artemisia annua]
Unigene0043461	gi|359478224|ref|XP_003632089.1|	0.51	115	2e-25	PREDICTED: cytochrome P450 76C1-like [Vitis vinifera]
Unigene0043488	gi|357488225|ref|XP_003614400.1|	0.57	53.5	1e-06	Cytochrome P450 likeTBP [Medicago truncatula] >gi|355515735|gb|AES97358.1| Cytochrome P450 likeTBP [Medicago truncatula]
Unigene0043508	gi|224111864|ref|XP_002316007.1|	0.57	114	7e-25	cytochrome P450 [Populus trichocarpa] >gi|222865047|gb|EEF02178.1| cytochrome P450 [Populus trichocarpa]
Unigene0043547	gi|358345537|ref|XP_003636833.1|	0.31	79	5e-14	Cytochrome P450 [Medicago truncatula] >gi|355502768|gb|AES83971.1| Cytochrome P450 [Medicago truncatula]
Unigene0043594	gi|224119574|ref|XP_002331194.1|	0.54	88.6	3e-17	cytochrome P450 [Populus trichocarpa] >gi|222873315|gb|EEF10446.1| cytochrome P450 [Populus trichocarpa]
Unigene0043666	gi|397771302|gb|AFO64617.1|	0.43	276	3e-73	cytochrome P450 mono-oxygenase [Artemisia annua]
Unigene0043718	gi|359478224|ref|XP_003632089.1|	0.63	163	7e-40	PREDICTED: cytochrome P450 76C1-like [Vitis vinifera]
Unigene0043795	gi|357502803|ref|XP_003621690.1|	0.36	51.2	5e-06	Cytochrome c biogenesis protein ccsA [Medicago truncatula] >gi|355496705|gb|AES77908.1| Cytochrome c biogenesis protein ccsA [Medicago truncatula]
Unigene0043810	gi|27529726|dbj|BAC53892.1|	0.54	108	2e-23	cytochrome P450 [Petunia x hybrida]
Unigene0043894	gi|358345537|ref|XP_003636833.1|	0.37	50.8	7e-06	Cytochrome P450 [Medicago truncatula] >gi|355502768|gb|AES83971.1| Cytochrome P450 [Medicago truncatula]
Unigene0043975	gi|308190438|gb|ADO16184.1|	0.6	129	1e-29	cytochrome P450 mono-oxygenase [Artemisia annua]
Unigene0044020	gi|357519279|ref|XP_003629928.1|	0.39	59.3	2e-08	Cytochrome P450 [Medicago truncatula] >gi|355523950|gb|AET04404.1| Cytochrome P450 [Medicago truncatula]
Unigene0044048	gi|350539956|ref|NP_001234847.1|	0.52	104	5e-22	cytochrome P450 71 family protein [Solanum lycopersicum] >gi|255762735|gb|ACU33178.1| cytochrome P450 71 family protein [Solanum lycopersicum]
Unigene0044051	gi|357519279|ref|XP_003629928.1|	0.34	72	3e-12	Cytochrome P450 [Medicago truncatula] >gi|355523950|gb|AET04404.1| Cytochrome P450 [Medicago truncatula]
Unigene0044152	gi|357519279|ref|XP_003629928.1|	0.47	124	6e-28	Cytochrome P450 [Medicago truncatula] >gi|355523950|gb|AET04404.1| Cytochrome P450 [Medicago truncatula]
Unigene0044221	gi|357519279|ref|XP_003629928.1|	0.37	114	4e-25	Cytochrome P450 [Medicago truncatula] >gi|355523950|gb|AET04404.1| Cytochrome P450 [Medicago truncatula]
Unigene0044226	gi|224138400|ref|XP_002326593.1|	0.37	54.7	5e-07	cytochrome P450 [Populus trichocarpa] >gi|222833915|gb|EEE72392.1| cytochrome P450 [Populus trichocarpa]
Unigene0044316	gi|358345537|ref|XP_003636833.1|	0.31	50.8	7e-06	Cytochrome P450 [Medicago truncatula] >gi|355502768|gb|AES83971.1| Cytochrome P450 [Medicago truncatula]
Unigene0044670	gi|356505481|ref|XP_003521519.1|	0.5	165	3e-40	PREDICTED: cytochrome P450 76C4-like [Glycine max]
Unigene0044671	gi|84578869|dbj|BAE72877.1|	0.51	95.5	3e-19	cytochrome P450 [Verbena x hybrida]
Unigene0044726	gi|225453812|ref|XP_002276576.1|	0.54	549	1e-155	PREDICTED: cytochrome P450 76C4 [Vitis vinifera]
Unigene0044750	gi|358345537|ref|XP_003636833.1|	0.3	90.5	2e-17	Cytochrome P450 [Medicago truncatula] >gi|355502768|gb|AES83971.1| Cytochrome P450 [Medicago truncatula]
Unigene0044886	gi|358345537|ref|XP_003636833.1|	0.61	63.5	1e-09	Cytochrome P450 [Medicago truncatula] >gi|355502768|gb|AES83971.1| Cytochrome P450 [Medicago truncatula]
Unigene0044998	gi|357519279|ref|XP_003629928.1|	0.37	128	2e-30	Cytochrome P450 [Medicago truncatula] >gi|355523950|gb|AET04404.1| Cytochrome P450 [Medicago truncatula]
Unigene0045019	gi|307136277|gb|ADN34104.1|	0.4	155	2e-36	cytochrome p450 [Cucumis melo subsp. melo]
Unigene0045099	gi|336462662|gb|AEI59772.1|	0.61	84	7e-16	cytochrome P450 [Helianthus annuus]
Unigene0045106	gi|224062902|ref|XP_002300926.1|	0.66	131	4e-30	cytochrome P450 [Populus trichocarpa] >gi|222842652|gb|EEE80199.1| cytochrome P450 [Populus trichocarpa]
Unigene0045107	gi|224062902|ref|XP_002300926.1|	0.81	92.8	1e-28	cytochrome P450 [Populus trichocarpa] >gi|222842652|gb|EEE80199.1| cytochrome P450 [Populus trichocarpa]
Unigene0045160	gi|357518199|ref|XP_003629388.1|	0.29	48.5	1e-09	Cytochrome P450 [Medicago truncatula] >gi|355523410|gb|AET03864.1| Cytochrome P450 [Medicago truncatula]
Unigene0045168	gi|358345537|ref|XP_003636833.1|	0.33	53.9	2e-06	Cytochrome P450 [Medicago truncatula] >gi|355502768|gb|AES83971.1| Cytochrome P450 [Medicago truncatula]
Unigene0045249	gi|358345537|ref|XP_003636833.1|	0.36	132	6e-57	Cytochrome P450 [Medicago truncatula] >gi|355502768|gb|AES83971.1| Cytochrome P450 [Medicago truncatula]
Unigene0045423	gi|334305730|sp|A6YIH8.1|C7D55_HYOMU	0.52	532	1e-150	RecName: Full=Premnaspirodiene oxygenase; Short=HPO; AltName: Full=Cytochrome P450 71D55 >gi|151335776|gb|ABS00393.1| cytochrome P450 hydroxylase [Hyoscyamus muticus]
Unigene0045497	gi|397771302|gb|AFO64617.1|	0.73	185	2e-46	cytochrome P450 mono-oxygenase [Artemisia annua]
Unigene0045580	gi|397771300|gb|AFO64616.1|	0.56	61.6	4e-09	cytochrome P450 mono-oxygenase [Artemisia annua]
Unigene0045627	gi|336462666|gb|AEI59774.1|	0.63	654	0	cytochrome P450 [Helianthus annuus]
Unigene0045744	gi|357519279|ref|XP_003629928.1|	0.44	52.4	2e-06	Cytochrome P450 [Medicago truncatula] >gi|355523950|gb|AET04404.1| Cytochrome P450 [Medicago truncatula]
Unigene0045928	gi|357519279|ref|XP_003629928.1|	0.39	72.8	2e-12	Cytochrome P450 [Medicago truncatula] >gi|355523950|gb|AET04404.1| Cytochrome P450 [Medicago truncatula]
Unigene0000141	gi|356562171|ref|XP_003549345.1|	0.85	137	4e-32	PREDICTED: cytochrome P450 3A13-like [Glycine max]
Unigene0000142	gi|224092168|ref|XP_002309491.1|	0.7	410	1e-113	cytochrome P450 [Populus trichocarpa] >gi|222855467|gb|EEE93014.1| cytochrome P450 [Populus trichocarpa]
Unigene0000147	gi|357519279|ref|XP_003629928.1|	0.39	145	5e-34	Cytochrome P450 [Medicago truncatula] >gi|355523950|gb|AET04404.1| Cytochrome P450 [Medicago truncatula]
Unigene0000148	gi|357519279|ref|XP_003629928.1|	0.39	99.8	6e-24	Cytochrome P450 [Medicago truncatula] >gi|355523950|gb|AET04404.1| Cytochrome P450 [Medicago truncatula]
Unigene0000152	gi|18416576|ref|NP_567723.1|	0.52	112	2e-24	cytochrome b561/ferric reductase transmembrane family protein [Arabidopsis thaliana] >gi|75154291|sp|Q8L856.1|ACFR1_ARATH RecName: Full=Transmembrane ascorbate ferrireductase 1; AltName: Full=Cytochrome b561; Short=Artb561-1; Short=AtCytb561; AltName: Full=Tonoplast Cyt-b561; Short=TCytb >gi|332659678|gb|AEE85078.1| cytochrome b561/ferric reductase transmembrane family protein [Arabidopsis thalia…
Unigene0000199	gi|225426840|ref|XP_002283337.1|	0.57	310	1e-90	PREDICTED: cytochrome P450 87A3 [Vitis vinifera]
Unigene0000200	gi|224071740|ref|XP_002303566.1|	0.55	311	2e-83	cytochrome P450 [Populus trichocarpa] >gi|222840998|gb|EEE78545.1| cytochrome P450 [Populus trichocarpa]
Unigene0000303	gi|336462656|gb|AEI59769.1|	0.61	95.5	2e-19	cytochrome P450 [Helianthus annuus]
Unigene0000380	gi|358345537|ref|XP_003636833.1|	0.3	82.4	2e-17	Cytochrome P450 [Medicago truncatula] >gi|355502768|gb|AES83971.1| Cytochrome P450 [Medicago truncatula]
Unigene0000403	gi|336462674|gb|AEI59778.1|	0.48	75.1	3e-13	cytochrome P450 [Helianthus annuus]
Unigene0000475	gi|397771300|gb|AFO64616.1|	0.71	247	5e-65	cytochrome P450 mono-oxygenase [Artemisia annua]
Unigene0000498	gi|225456567|ref|XP_002265348.1|	0.72	371	1e-101	PREDICTED: cytochrome P450 78A4 isoform 2 [Vitis vinifera]
Unigene0000559	gi|359489951|ref|XP_002268614.2|	0.46	112	1e-24	PREDICTED: cytochrome P450 89A2 [Vitis vinifera]
Unigene0000579	gi|358345537|ref|XP_003636833.1|	0.37	83.6	1e-15	Cytochrome P450 [Medicago truncatula] >gi|355502768|gb|AES83971.1| Cytochrome P450 [Medicago truncatula]
Unigene0000610	gi|357519279|ref|XP_003629928.1|	0.4	68.9	2e-11	Cytochrome P450 [Medicago truncatula] >gi|355523950|gb|AET04404.1| Cytochrome P450 [Medicago truncatula]
Unigene0000647	gi|357460047|ref|XP_003600305.1|	0.34	88.6	3e-17	Cytochrome P450 [Medicago truncatula] >gi|355489353|gb|AES70556.1| Cytochrome P450 [Medicago truncatula]
Unigene0000797	gi|357519279|ref|XP_003629928.1|	0.39	109	4e-29	Cytochrome P450 [Medicago truncatula] >gi|355523950|gb|AET04404.1| Cytochrome P450 [Medicago truncatula]
Unigene0000809	gi|358345537|ref|XP_003636833.1|	0.28	61.6	4e-09	Cytochrome P450 [Medicago truncatula] >gi|355502768|gb|AES83971.1| Cytochrome P450 [Medicago truncatula]
Unigene0000816	gi|224115704|ref|XP_002317101.1|	0.52	179	1e-44	cytochrome P450 [Populus trichocarpa] >gi|222860166|gb|EEE97713.1| cytochrome P450 [Populus trichocarpa]
Unigene0000884	gi|357519279|ref|XP_003629928.1|	0.51	88.2	4e-17	Cytochrome P450 [Medicago truncatula] >gi|355523950|gb|AET04404.1| Cytochrome P450 [Medicago truncatula]
Unigene0000885	gi|358345537|ref|XP_003636833.1|	0.54	85.1	3e-16	Cytochrome P450 [Medicago truncatula] >gi|355502768|gb|AES83971.1| Cytochrome P450 [Medicago truncatula]
Unigene0000998	gi|357502803|ref|XP_003621690.1|	0.5	70.9	1e-11	Cytochrome c biogenesis protein ccsA [Medicago truncatula] >gi|355496705|gb|AES77908.1| Cytochrome c biogenesis protein ccsA [Medicago truncatula]
Unigene0001075	gi|358345537|ref|XP_003636833.1|	0.4	57.4	7e-08	Cytochrome P450 [Medicago truncatula] >gi|355502768|gb|AES83971.1| Cytochrome P450 [Medicago truncatula]
Unigene0001165	gi|124359647|gb|ABN06020.1|	0.49	75.1	2e-12	Cytochrome cd1-nitrite reductase-like, C-terminal haem d1 [Medicago truncatula]
Unigene0001173	gi|336462666|gb|AEI59774.1|	0.45	149	2e-35	cytochrome P450 [Helianthus annuus]
Unigene0001174	gi|336462666|gb|AEI59774.1|	0.5	185	4e-46	cytochrome P450 [Helianthus annuus]
Unigene0001200	gi|358345537|ref|XP_003636833.1|	0.34	83.2	4e-15	Cytochrome P450 [Medicago truncatula] >gi|355502768|gb|AES83971.1| Cytochrome P450 [Medicago truncatula]
Unigene0001209	gi|224136932|ref|XP_002322452.1|	0.54	216	2e-55	cytochrome P450 [Populus trichocarpa] >gi|222869448|gb|EEF06579.1| cytochrome P450 [Populus trichocarpa]
Unigene0001331	gi|164604830|dbj|BAF98467.1|	0.5	92.4	2e-18	cytochrome P450 [Coptis japonica var. dissecta]
Unigene0001343	gi|357519279|ref|XP_003629928.1|	0.43	178	6e-44	Cytochrome P450 [Medicago truncatula] >gi|355523950|gb|AET04404.1| Cytochrome P450 [Medicago truncatula]
Unigene0001365	gi|224163958|ref|XP_002338622.1|	0.59	173	2e-42	cytochrome P450 [Populus trichocarpa] >gi|222873041|gb|EEF10172.1| cytochrome P450 [Populus trichocarpa]
Unigene0001392	gi|358345537|ref|XP_003636833.1|	0.5	42	3e-08	Cytochrome P450 [Medicago truncatula] >gi|355502768|gb|AES83971.1| Cytochrome P450 [Medicago truncatula]
Unigene0001398	gi|252972605|dbj|BAH84782.1|	0.77	73.9	1e-12	cytochrome P450 [Nicotiana tabacum] >gi|291277951|gb|ADD91443.1| cytochrome P450 [Nicotiana tabacum]
Unigene0001428	gi|358345537|ref|XP_003636833.1|	0.48	85.5	1e-28	Cytochrome P450 [Medicago truncatula] >gi|355502768|gb|AES83971.1| Cytochrome P450 [Medicago truncatula]
Unigene0001459	gi|358345537|ref|XP_003636833.1|	0.36	50.1	7e-12	Cytochrome P450 [Medicago truncatula] >gi|355502768|gb|AES83971.1| Cytochrome P450 [Medicago truncatula]
Unigene0001479	gi|358345537|ref|XP_003636833.1|	0.24	84	4e-15	Cytochrome P450 [Medicago truncatula] >gi|355502768|gb|AES83971.1| Cytochrome P450 [Medicago truncatula]
Unigene0001533	gi|358345537|ref|XP_003636833.1|	0.27	115	2e-24	Cytochrome P450 [Medicago truncatula] >gi|355502768|gb|AES83971.1| Cytochrome P450 [Medicago truncatula]
Unigene0001540	gi|358345537|ref|XP_003636833.1|	0.33	74.7	2e-12	Cytochrome P450 [Medicago truncatula] >gi|355502768|gb|AES83971.1| Cytochrome P450 [Medicago truncatula]
Unigene0001592	gi|358345537|ref|XP_003636833.1|	0.34	66.2	8e-19	Cytochrome P450 [Medicago truncatula] >gi|355502768|gb|AES83971.1| Cytochrome P450 [Medicago truncatula]
Unigene0001642	gi|357519279|ref|XP_003629928.1|	0.38	150	5e-35	Cytochrome P450 [Medicago truncatula] >gi|355523950|gb|AET04404.1| Cytochrome P450 [Medicago truncatula]
Unigene0001648	gi|358345537|ref|XP_003636833.1|	0.27	123	1e-26	Cytochrome P450 [Medicago truncatula] >gi|355502768|gb|AES83971.1| Cytochrome P450 [Medicago truncatula]
Unigene0001685	gi|336462654|gb|AEI59768.1|	0.82	54.3	6e-07	cytochrome P450 [Helianthus annuus]
Unigene0001699	gi|358345537|ref|XP_003636833.1|	0.32	59.7	1e-08	Cytochrome P450 [Medicago truncatula] >gi|355502768|gb|AES83971.1| Cytochrome P450 [Medicago truncatula]
Unigene0001741	gi|224138400|ref|XP_002326593.1|	0.27	68.2	2e-10	cytochrome P450 [Populus trichocarpa] >gi|222833915|gb|EEE72392.1| cytochrome P450 [Populus trichocarpa]
Unigene0001772	gi|358345537|ref|XP_003636833.1|	0.45	146	4e-51	Cytochrome P450 [Medicago truncatula] >gi|355502768|gb|AES83971.1| Cytochrome P450 [Medicago truncatula]
Unigene0001796	gi|225456567|ref|XP_002265348.1|	0.76	208	3e-53	PREDICTED: cytochrome P450 78A4 isoform 2 [Vitis vinifera]
Unigene0001853	gi|358345537|ref|XP_003636833.1|	0.31	93.2	3e-18	Cytochrome P450 [Medicago truncatula] >gi|355502768|gb|AES83971.1| Cytochrome P450 [Medicago truncatula]
Unigene0001872	gi|224148020|ref|XP_002336576.1|	0.72	177	6e-44	cytochrome P450 [Populus trichocarpa] >gi|222836229|gb|EEE74650.1| cytochrome P450 [Populus trichocarpa]
Unigene0001876	gi|357519279|ref|XP_003629928.1|	0.41	107	6e-23	Cytochrome P450 [Medicago truncatula] >gi|355523950|gb|AET04404.1| Cytochrome P450 [Medicago truncatula]
Unigene0001914	gi|356520545|ref|XP_003528922.1|	0.75	54.3	3e-13	PREDICTED: cytochrome P450 704C1-like isoform 1 [Glycine max]
Unigene0001927	gi|357519279|ref|XP_003629928.1|	0.41	127	8e-29	Cytochrome P450 [Medicago truncatula] >gi|355523950|gb|AET04404.1| Cytochrome P450 [Medicago truncatula]
Unigene0001939	gi|357518199|ref|XP_003629388.1|	0.27	72.8	3e-12	Cytochrome P450 [Medicago truncatula] >gi|355523410|gb|AET03864.1| Cytochrome P450 [Medicago truncatula]
Unigene0001978	gi|358345537|ref|XP_003636833.1|	0.35	35.4	6e-06	Cytochrome P450 [Medicago truncatula] >gi|355502768|gb|AES83971.1| Cytochrome P450 [Medicago truncatula]
Unigene0001979	gi|357519279|ref|XP_003629928.1|	0.44	116	1e-25	Cytochrome P450 [Medicago truncatula] >gi|355523950|gb|AET04404.1| Cytochrome P450 [Medicago truncatula]
Unigene0001988	gi|358345537|ref|XP_003636833.1|	0.27	103	5e-21	Cytochrome P450 [Medicago truncatula] >gi|355502768|gb|AES83971.1| Cytochrome P450 [Medicago truncatula]
Unigene0001989	gi|358345537|ref|XP_003636833.1|	0.32	60.1	2e-08	Cytochrome P450 [Medicago truncatula] >gi|355502768|gb|AES83971.1| Cytochrome P450 [Medicago truncatula]
Unigene0002018	gi|357519279|ref|XP_003629928.1|	0.35	87.4	2e-16	Cytochrome P450 [Medicago truncatula] >gi|355523950|gb|AET04404.1| Cytochrome P450 [Medicago truncatula]
Unigene0002051	gi|224076285|ref|XP_002304920.1|	0.54	99	2e-20	cytochrome P450 [Populus trichocarpa] >gi|222847884|gb|EEE85431.1| cytochrome P450 [Populus trichocarpa]
Unigene0002082	gi|15231624|ref|NP_191466.1|	0.44	90.1	3e-17	Cytochrome b561/ferric reductase transmembrane with DOMON related domain [Arabidopsis thaliana] >gi|332646351|gb|AEE79872.1| Cytochrome b561/ferric reductase transmembrane with DOMON related domain [Arabidopsis thaliana]
Unigene0002202	gi|357465729|ref|XP_003603149.1|	0.53	386	1e-106	Cytochrome c oxidase subunit [Medicago truncatula] >gi|355492197|gb|AES73400.1| Cytochrome c oxidase subunit [Medicago truncatula]
Unigene0002332	gi|224134158|ref|XP_002327770.1|	0.74	289	3e-77	cytochrome P450 5-hydroxylase for coniferaldehyde, coniferyl alcohol and ferulic acid [Populus trichocarpa] >gi|222836855|gb|EEE75248.1| cytochrome P450 5-hydroxylase for coniferaldehyde, coniferyl alcohol and ferulic acid [Populus trichocarpa]
Unigene0002333	gi|225431217|ref|XP_002272644.1|	0.71	488	1e-137	PREDICTED: cytochrome P450 84A1 [Vitis vinifera]
Unigene0002372	gi|359492645|ref|XP_002281995.2|	0.55	615	1e-175	PREDICTED: cytochrome P450 82A3 [Vitis vinifera]
Unigene0002373	gi|359492645|ref|XP_002281995.2|	0.7	139	1e-32	PREDICTED: cytochrome P450 82A3 [Vitis vinifera]
Unigene0002495	gi|225466862|ref|XP_002265855.1|	0.51	536	1e-151	PREDICTED: cytochrome P450 81D1-like [Vitis vinifera]
Unigene0002541	gi|356576183|ref|XP_003556213.1|	0.49	130	5e-30	PREDICTED: cytochrome P450 89A2-like [Glycine max]
Unigene0002542	gi|225454627|ref|XP_002266611.1|	0.66	289	4e-77	PREDICTED: cytochrome P450 89A2-like [Vitis vinifera]
Unigene0002543	gi|357446105|ref|XP_003593330.1|	0.51	182	4e-45	Cytochrome P450 89A2 [Medicago truncatula] >gi|355482378|gb|AES63581.1| Cytochrome P450 89A2 [Medicago truncatula]
Unigene0002740	gi|358345537|ref|XP_003636833.1|	0.33	274	3e-72	Cytochrome P450 [Medicago truncatula] >gi|355502768|gb|AES83971.1| Cytochrome P450 [Medicago truncatula]
Unigene0002767	gi|356552918|ref|XP_003544809.1|	0.56	206	5e-52	PREDICTED: cytochrome c oxidase subunit 6b-1-like [Glycine max]
Unigene0002793	gi|357519279|ref|XP_003629928.1|	0.41	126	1e-27	Cytochrome P450 [Medicago truncatula] >gi|355523950|gb|AET04404.1| Cytochrome P450 [Medicago truncatula]
Unigene0002794	gi|358345537|ref|XP_003636833.1|	0.3	109	1e-34	Cytochrome P450 [Medicago truncatula] >gi|355502768|gb|AES83971.1| Cytochrome P450 [Medicago truncatula]
Unigene0002811	gi|356522069|ref|XP_003529672.1|	0.54	551	1e-155	PREDICTED: cytochrome P450 71D8-like [Glycine max]
Unigene0002840	gi|357439121|ref|XP_003589837.1|	0.71	63.9	5e-09	Cytochrome P450 [Medicago truncatula] >gi|355478885|gb|AES60088.1| Cytochrome P450 [Medicago truncatula]
Unigene0002842	gi|357439121|ref|XP_003589837.1|	0.71	62.4	5e-09	Cytochrome P450 [Medicago truncatula] >gi|355478885|gb|AES60088.1| Cytochrome P450 [Medicago truncatula]
Unigene0002961	gi|357519279|ref|XP_003629928.1|	0.44	138	2e-54	Cytochrome P450 [Medicago truncatula] >gi|355523950|gb|AET04404.1| Cytochrome P450 [Medicago truncatula]
Unigene0002989	gi|224138400|ref|XP_002326593.1|	0.31	60.1	5e-08	cytochrome P450 [Populus trichocarpa] >gi|222833915|gb|EEE72392.1| cytochrome P450 [Populus trichocarpa]
Unigene0002991	gi|224123490|ref|XP_002330327.1|	0.68	683	0	cytochrome P450 [Populus trichocarpa] >gi|222871362|gb|EEF08493.1| cytochrome P450 [Populus trichocarpa]
Unigene0002992	gi|224123490|ref|XP_002330327.1|	0.67	676	0	cytochrome P450 [Populus trichocarpa] >gi|222871362|gb|EEF08493.1| cytochrome P450 [Populus trichocarpa]
Unigene0003123	gi|332071102|gb|AED99870.1|	0.68	665	0	cytochrome P450 [Panax notoginseng]
Unigene0003178	gi|358345537|ref|XP_003636833.1|	0.25	80.5	3e-14	Cytochrome P450 [Medicago truncatula] >gi|355502768|gb|AES83971.1| Cytochrome P450 [Medicago truncatula]
Unigene0003291	gi|308190434|gb|ADO16182.1|	0.58	436	1e-132	cytochrome P450 mono-oxygenase [Artemisia annua]
Unigene0003324	gi|225448725|ref|XP_002280954.1|	0.69	81.3	2e-14	PREDICTED: ubiquinol-cytochrome c reductase complex 6.7 kDa protein [Vitis vinifera]
Unigene0046038	gi|358345531|ref|XP_003636830.1|	0.67	150	8e-36	Cytochrome P450 monooxygenase CYP704G7 [Medicago truncatula] >gi|355502765|gb|AES83968.1| Cytochrome P450 monooxygenase CYP704G7 [Medicago truncatula]
Unigene0046202	gi|357519279|ref|XP_003629928.1|	0.36	113	1e-24	Cytochrome P450 [Medicago truncatula] >gi|355523950|gb|AET04404.1| Cytochrome P450 [Medicago truncatula]
Unigene0046336	gi|224127430|ref|XP_002320072.1|	0.65	91.7	3e-18	cytochrome P450 [Populus trichocarpa] >gi|222860845|gb|EEE98387.1| cytochrome P450 [Populus trichocarpa]
Unigene0046413	gi|357519279|ref|XP_003629928.1|	0.36	77.8	5e-14	Cytochrome P450 [Medicago truncatula] >gi|355523950|gb|AET04404.1| Cytochrome P450 [Medicago truncatula]
Unigene0046505	gi|358345537|ref|XP_003636833.1|	0.53	55.1	4e-07	Cytochrome P450 [Medicago truncatula] >gi|355502768|gb|AES83971.1| Cytochrome P450 [Medicago truncatula]
Unigene0046556	gi|358345537|ref|XP_003636833.1|	0.29	67.4	7e-11	Cytochrome P450 [Medicago truncatula] >gi|355502768|gb|AES83971.1| Cytochrome P450 [Medicago truncatula]
Unigene0046627	gi|357471473|ref|XP_003606021.1|	0.4	66.6	1e-10	Cytochrome c biogenesis protein ccsA [Medicago truncatula] >gi|355507076|gb|AES88218.1| Cytochrome c biogenesis protein ccsA [Medicago truncatula]
Unigene0046703	gi|358345537|ref|XP_003636833.1|	0.33	53.5	1e-06	Cytochrome P450 [Medicago truncatula] >gi|355502768|gb|AES83971.1| Cytochrome P450 [Medicago truncatula]
Unigene0046704	gi|358345537|ref|XP_003636833.1|	0.31	54.7	5e-07	Cytochrome P450 [Medicago truncatula] >gi|355502768|gb|AES83971.1| Cytochrome P450 [Medicago truncatula]
Unigene0046733	gi|358345537|ref|XP_003636833.1|	0.33	52.4	2e-06	Cytochrome P450 [Medicago truncatula] >gi|355502768|gb|AES83971.1| Cytochrome P450 [Medicago truncatula]
Unigene0046834	gi|373501790|gb|AEY75214.1|	0.62	117	6e-26	cytochrome P450 CYP749A20 [Panax ginseng]
Unigene0046851	gi|397771302|gb|AFO64617.1|	0.72	152	2e-36	cytochrome P450 mono-oxygenase [Artemisia annua]
Unigene0046855	gi|358345537|ref|XP_003636833.1|	0.41	50.4	9e-06	Cytochrome P450 [Medicago truncatula] >gi|355502768|gb|AES83971.1| Cytochrome P450 [Medicago truncatula]
Unigene0046925	gi|357519279|ref|XP_003629928.1|	0.46	71.6	4e-12	Cytochrome P450 [Medicago truncatula] >gi|355523950|gb|AET04404.1| Cytochrome P450 [Medicago truncatula]
Unigene0047011	gi|336462676|gb|AEI59779.1|	0.55	145	3e-34	cytochrome P450 [Helianthus annuus]
Unigene0047029	gi|359478224|ref|XP_003632089.1|	0.7	77.4	7e-14	PREDICTED: cytochrome P450 76C1-like [Vitis vinifera]
Unigene0047078	gi|18000072|gb|AAL54887.1|AF092916_1	0.66	174	4e-43	cytochrome P450-dependent fatty acid hydroxylase [Nicotiana tabacum]
Unigene0047084	gi|358345537|ref|XP_003636833.1|	0.34	56.6	1e-07	Cytochrome P450 [Medicago truncatula] >gi|355502768|gb|AES83971.1| Cytochrome P450 [Medicago truncatula]
Unigene0047102	gi|357519279|ref|XP_003629928.1|	0.41	60.8	7e-09	Cytochrome P450 [Medicago truncatula] >gi|355523950|gb|AET04404.1| Cytochrome P450 [Medicago truncatula]
Unigene0047147	gi|358345537|ref|XP_003636833.1|	0.32	59.7	3e-08	Cytochrome P450 [Medicago truncatula] >gi|355502768|gb|AES83971.1| Cytochrome P450 [Medicago truncatula]
Unigene0047241	gi|357519279|ref|XP_003629928.1|	0.38	77	9e-14	Cytochrome P450 [Medicago truncatula] >gi|355523950|gb|AET04404.1| Cytochrome P450 [Medicago truncatula]
Unigene0047321	gi|357518199|ref|XP_003629388.1|	0.43	57.4	7e-08	Cytochrome P450 [Medicago truncatula] >gi|355523410|gb|AET03864.1| Cytochrome P450 [Medicago truncatula]
Unigene0047529	gi|57013921|ref|YP_173394.1|	0.93	231	4e-60	cytochrome c maturation protein CcmFN [Nicotiana tabacum]
Unigene0047602	gi|357519279|ref|XP_003629928.1|	0.42	44.7	8e-06	Cytochrome P450 [Medicago truncatula] >gi|355523950|gb|AET04404.1| Cytochrome P450 [Medicago truncatula]
Unigene0047603	gi|359491190|ref|XP_002279509.2|	0.46	101	3e-21	PREDICTED: cytochrome P450 71A2-like isoform 1 [Vitis vinifera]
Unigene0047698	gi|74273619|gb|ABA01477.1|	0.65	121	3e-27	cytochrome P450 DDWF1 [Gossypium hirsutum]
Unigene0047889	gi|336462670|gb|AEI59776.1|	0.56	115	2e-25	cytochrome P450 [Helianthus annuus]
Unigene0047991	gi|224136542|ref|XP_002326886.1|	0.54	102	2e-21	cytochrome P450 [Populus trichocarpa] >gi|222835201|gb|EEE73636.1| cytochrome P450 [Populus trichocarpa]
Unigene0048037	gi|334305730|sp|A6YIH8.1|C7D55_HYOMU	0.45	86.7	1e-16	RecName: Full=Premnaspirodiene oxygenase; Short=HPO; AltName: Full=Cytochrome P450 71D55 >gi|151335776|gb|ABS00393.1| cytochrome P450 hydroxylase [Hyoscyamus muticus]
Unigene0048078	gi|336462674|gb|AEI59778.1|	0.55	85.9	2e-16	cytochrome P450 [Helianthus annuus]
Unigene0048087	gi|225445412|ref|XP_002285021.1|	0.76	118	3e-26	PREDICTED: cytochrome P450 734A1-like [Vitis vinifera]
Unigene0048108	gi|357483193|ref|XP_003611883.1|	0.57	87.8	5e-17	Cytochrome P450 [Medicago truncatula] >gi|355513218|gb|AES94841.1| Cytochrome P450 [Medicago truncatula]
Unigene0048159	gi|358345537|ref|XP_003636833.1|	0.33	70.5	8e-12	Cytochrome P450 [Medicago truncatula] >gi|355502768|gb|AES83971.1| Cytochrome P450 [Medicago truncatula]
Unigene0048263	gi|224076988|ref|XP_002305081.1|	0.57	97.4	6e-20	cytochrome P450 [Populus trichocarpa] >gi|222848045|gb|EEE85592.1| cytochrome P450 [Populus trichocarpa]
Unigene0048407	gi|358345537|ref|XP_003636833.1|	0.45	106	1e-22	Cytochrome P450 [Medicago truncatula] >gi|355502768|gb|AES83971.1| Cytochrome P450 [Medicago truncatula]
Unigene0048501	gi|357519279|ref|XP_003629928.1|	0.5	41.6	4e-06	Cytochrome P450 [Medicago truncatula] >gi|355523950|gb|AET04404.1| Cytochrome P450 [Medicago truncatula]
Unigene0048516	gi|357519279|ref|XP_003629928.1|	0.45	80.5	8e-15	Cytochrome P450 [Medicago truncatula] >gi|355523950|gb|AET04404.1| Cytochrome P450 [Medicago truncatula]
Unigene0048701	gi|358345537|ref|XP_003636833.1|	0.34	51.2	5e-06	Cytochrome P450 [Medicago truncatula] >gi|355502768|gb|AES83971.1| Cytochrome P450 [Medicago truncatula]
Unigene0048790	gi|397771300|gb|AFO64616.1|	0.65	116	1e-25	cytochrome P450 mono-oxygenase [Artemisia annua]
Unigene0048842	gi|357519279|ref|XP_003629928.1|	0.39	71.6	4e-12	Cytochrome P450 [Medicago truncatula] >gi|355523950|gb|AET04404.1| Cytochrome P450 [Medicago truncatula]
Unigene0048866	gi|358345537|ref|XP_003636833.1|	0.32	54.3	6e-07	Cytochrome P450 [Medicago truncatula] >gi|355502768|gb|AES83971.1| Cytochrome P450 [Medicago truncatula]
Unigene0049117	gi|224139824|ref|XP_002323294.1|	0.75	115	3e-25	cytochrome P450 [Populus trichocarpa] >gi|222867924|gb|EEF05055.1| cytochrome P450 [Populus trichocarpa]
Unigene0049119	gi|358345537|ref|XP_003636833.1|	0.5	85.9	2e-16	Cytochrome P450 [Medicago truncatula] >gi|355502768|gb|AES83971.1| Cytochrome P450 [Medicago truncatula]
Unigene0049239	gi|358345537|ref|XP_003636833.1|	0.3	328	6e-93	Cytochrome P450 [Medicago truncatula] >gi|355502768|gb|AES83971.1| Cytochrome P450 [Medicago truncatula]
Unigene0049263	gi|357519279|ref|XP_003629928.1|	0.34	66.6	1e-10	Cytochrome P450 [Medicago truncatula] >gi|355523950|gb|AET04404.1| Cytochrome P450 [Medicago truncatula]
Unigene0049321	gi|11465897|ref|NP_066446.1|	0.46	83.6	9e-16	cytochrome c oxidase subunit 3 [Ochromonas danica] >gi|10505230|gb|AAG18412.1|AF287134_37 cytochrome c oxidase subunit 3 [Ochromonas danica]
Unigene0049328	gi|357519279|ref|XP_003629928.1|	0.46	76.3	2e-13	Cytochrome P450 [Medicago truncatula] >gi|355523950|gb|AET04404.1| Cytochrome P450 [Medicago truncatula]
Unigene0049396	gi|357519279|ref|XP_003629928.1|	0.43	147	2e-34	Cytochrome P450 [Medicago truncatula] >gi|355523950|gb|AET04404.1| Cytochrome P450 [Medicago truncatula]
Unigene0049470	gi|30680365|ref|NP_566313.2|	0.59	91.7	3e-18	Cytochrome b561/ferric reductase transmembrane with DOMON related domain [Arabidopsis thaliana] >gi|332641046|gb|AEE74567.1| Cytochrome b561/ferric reductase transmembrane with DOMON related domain [Arabidopsis thaliana]
Unigene0049478	gi|358345537|ref|XP_003636833.1|	0.41	79	2e-14	Cytochrome P450 [Medicago truncatula] >gi|355502768|gb|AES83971.1| Cytochrome P450 [Medicago truncatula]
Unigene0049629	gi|357519279|ref|XP_003629928.1|	0.37	67.8	5e-11	Cytochrome P450 [Medicago truncatula] >gi|355523950|gb|AET04404.1| Cytochrome P450 [Medicago truncatula]
Unigene0049730	gi|149390435|ref|YP_001294263.1|	0.96	65.1	3e-10	cytochrome b6/f complex subunit VIII [Illicium oligandrum] >gi|215275450|sp|A6MMT7.1|PETN_ILLOL RecName: Full=Cytochrome b6-f complex subunit 8; AltName: Full=Cytochrome b6-f complex subunit PetN; AltName: Full=Cytochrome b6-f complex subunit VIII >gi|50250320|emb|CAF28586.1| petN [Nymphaea alba] >gi|147917388|gb|ABQ52512.1| cytochrome b6/f complex subunit VIII [Illicium oligandrum]
Unigene0049768	gi|358345537|ref|XP_003636833.1|	0.43	52.8	2e-06	Cytochrome P450 [Medicago truncatula] >gi|355502768|gb|AES83971.1| Cytochrome P450 [Medicago truncatula]
Unigene0050052	gi|224132070|ref|XP_002321248.1|	0.69	706	0	cytochrome P450 probable ent-kaurenoic acid oxidase [Populus trichocarpa] >gi|222862021|gb|EEE99563.1| cytochrome P450 probable ent-kaurenoic acid oxidase [Populus trichocarpa]
Unigene0050152	gi|225454551|ref|XP_002263013.1|	0.66	114	1e-24	PREDICTED: cytochrome b-c1 complex subunit 8 [Vitis vinifera]
Unigene0050194	gi|145333578|ref|NP_001078417.1|	0.81	140	1e-32	cytochrome c oxidase biogenesis protein Cmc1-like protein [Arabidopsis thaliana] >gi|145333595|ref|NP_001078418.1| cytochrome c oxidase biogenesis protein Cmc1-like protein [Arabidopsis thaliana] >gi|332659018|gb|AEE84418.1| cytochrome c oxidase biogenesis protein Cmc1-like protein [Arabidopsis thaliana] >gi|332659019|gb|AEE84419.1| cytochrome c oxidase biogenesis protein Cmc1-like protein [Arabi…
Unigene0050320	gi|359478224|ref|XP_003632089.1|	0.46	468	1e-130	PREDICTED: cytochrome P450 76C1-like [Vitis vinifera]
Unigene0050395	gi|225461287|ref|XP_002284361.1|	0.78	377	1e-103	PREDICTED: cytochrome b6-f complex iron-sulfur subunit, chloroplastic isoform 1 [Vitis vinifera]
Unigene0050423	gi|357476429|ref|XP_003608500.1|	0.45	199	6e-50	Cytochrome B561-related protein [Medicago truncatula] >gi|355509555|gb|AES90697.1| Cytochrome B561-related protein [Medicago truncatula]
Unigene0050436	gi|78708417|gb|ABB47392.1|	0.64	132	1e-29	Cytochrome P450 family protein, expressed [Oryza sativa Japonica Group]
Unigene0050620	gi|48428107|sp|Q8VY40.1|CX5C1_HELAN	0.97	94.7	4e-19	RecName: Full=Cytochrome c oxidase subunit 5C-1; AltName: Full=Cytochrome c oxidase polypeptide Vc-1 >gi|18409600|gb|AAL67938.1| cytochrome c oxidase subunit 5c [Helianthus annuus]
Unigene0050621	gi|48428107|sp|Q8VY40.1|CX5C1_HELAN	0.96	53.1	1e-06	RecName: Full=Cytochrome c oxidase subunit 5C-1; AltName: Full=Cytochrome c oxidase polypeptide Vc-1 >gi|18409600|gb|AAL67938.1| cytochrome c oxidase subunit 5c [Helianthus annuus]
Unigene0050737	gi|225426453|ref|XP_002275806.1|	0.84	904	0	PREDICTED: cytochrome P450 86A2 [Vitis vinifera]
Unigene0050960	gi|356561205|ref|XP_003548874.1|	0.59	67.8	5e-11	PREDICTED: cytochrome P450 716B1-like [Glycine max]
Unigene0050972	gi|357511057|ref|XP_003625817.1|	0.9	130	2e-29	Ubiquinol-cytochrome c reductase complex protein [Medicago truncatula] >gi|355500832|gb|AES82035.1| Ubiquinol-cytochrome c reductase complex protein [Medicago truncatula]
Unigene0051023	gi|82623399|gb|ABB87114.1|	0.66	224	2e-57	cytochrome c oxidase family protein-like [Solanum tuberosum]
Unigene0051150	gi|224076988|ref|XP_002305081.1|	0.52	570	1e-161	cytochrome P450 [Populus trichocarpa] >gi|222848045|gb|EEE85592.1| cytochrome P450 [Populus trichocarpa]
Unigene0051154	gi|359478224|ref|XP_003632089.1|	0.5	529	1e-149	PREDICTED: cytochrome P450 76C1-like [Vitis vinifera]
Unigene0051168	gi|225438196|ref|XP_002264013.1|	0.66	137	2e-31	PREDICTED: cytochrome c oxidase subunit 6a, mitochondrial [Vitis vinifera]
Unigene0051205	gi|3986693|gb|AAC84135.1|	0.94	221	1e-56	cytochrome [Cichorium intybus]
Unigene0051381	gi|358348656|ref|XP_003638360.1|	0.73	345	2e-93	Cytochrome b reductase [Medicago truncatula] >gi|355504295|gb|AES85498.1| Cytochrome b reductase [Medicago truncatula]
Unigene0051421	gi|397771302|gb|AFO64617.1|	0.61	133	1e-30	cytochrome P450 mono-oxygenase [Artemisia annua]
Unigene0051445	gi|356558587|ref|XP_003547586.1|	0.75	126	3e-28	PREDICTED: cytochrome b-c1 complex subunit 6 [Glycine max]
Unigene0051523	gi|76781150|gb|ABA54490.1|	0.58	174	2e-42	cytochrome b5 type 11 [Crepis alpina]
Unigene0051575	gi|224130624|ref|XP_002320887.1|	0.69	732	0	cytochrome P450 [Populus trichocarpa] >gi|222861660|gb|EEE99202.1| cytochrome P450 [Populus trichocarpa]
Unigene0051615	gi|15231037|ref|NP_190747.1|	0.62	306	5e-82	transmembrane protein G1P-related 1 [Arabidopsis thaliana] >gi|1657615|gb|AAB18126.1| G1p [Arabidopsis thaliana] >gi|28416645|gb|AAO42853.1| At3g51790 [Arabidopsis thaliana] >gi|110743169|dbj|BAE99476.1| Cytochrome C Maturation G1p [Arabidopsis thaliana] >gi|332645322|gb|AEE78843.1| transmembrane protein G1P-related 1 [Arabidopsis thaliana]
Unigene0051702	gi|224057852|ref|XP_002299356.1|	0.83	839	0	cytochrome P450 obtusifoliol 14-alpha-demethylase [Populus trichocarpa] >gi|222846614|gb|EEE84161.1| cytochrome P450 obtusifoliol 14-alpha-demethylase [Populus trichocarpa]
Unigene0051987	gi|224116502|ref|XP_002331913.1|	0.64	634	1e-180	cytochrome P450 [Populus trichocarpa] >gi|222874585|gb|EEF11716.1| cytochrome P450 [Populus trichocarpa]
Unigene0052095	gi|224077538|ref|XP_002305292.1|	0.47	201	8e-51	cytochrome P450 [Populus trichocarpa] >gi|222848256|gb|EEE85803.1| cytochrome P450 [Populus trichocarpa]
Unigene0052420	gi|358345537|ref|XP_003636833.1|	0.41	70.1	1e-11	Cytochrome P450 [Medicago truncatula] >gi|355502768|gb|AES83971.1| Cytochrome P450 [Medicago truncatula]
Unigene0052709	gi|296386|emb|CAA50575.1|	0.48	129	3e-29	cytochrome b5 [Nicotiana tabacum]
Unigene0052805	gi|225441676|ref|XP_002277107.1|	0.79	170	8e-42	PREDICTED: cytochrome P450 93A1 [Vitis vinifera]
Unigene0052844	gi|224115696|ref|XP_002317099.1|	0.49	56.6	1e-07	cytochrome P450 [Populus trichocarpa] >gi|222860164|gb|EEE97711.1| cytochrome P450 [Populus trichocarpa]
Unigene0052885	gi|71897452|gb|AAZ52550.1|	0.63	93.2	1e-18	cytochrome P450 [Capsicum annuum]
Unigene0052922	gi|358345537|ref|XP_003636833.1|	0.45	144	2e-52	Cytochrome P450 [Medicago truncatula] >gi|355502768|gb|AES83971.1| Cytochrome P450 [Medicago truncatula]
Unigene0052962	gi|358343910|ref|XP_003636038.1|	0.45	73.2	1e-12	Cytochrome P450 [Medicago truncatula] >gi|355501973|gb|AES83176.1| Cytochrome P450 [Medicago truncatula]
Unigene0053074	gi|159477849|ref|XP_001697021.1|	0.6	540	1e-152	ubiquinol:cytochrome c oxidoreductase 50 kDa core 1 subunit [Chlamydomonas reinhardtii] >gi|158274933|gb|EDP00713.1| ubiquinol:cytochrome c oxidoreductase 50 kDa core 1 subunit [Chlamydomonas reinhardtii]
Unigene0053476	gi|307136277|gb|ADN34104.1|	0.34	76.3	7e-13	cytochrome p450 [Cucumis melo subsp. melo]
Unigene0053480	gi|124484371|dbj|BAF46296.1|	0.56	145	2e-34	cytochrome P450 [Ipomoea nil]
Unigene0053570	gi|115482798|ref|NP_001064992.1|	0.36	75.9	1e-12	Os10g0502500 [Oryza sativa Japonica Group] >gi|31432910|gb|AAP54486.1| Cytochrome b5-like Heme/Steroid binding domain containing protein, expressed [Oryza sativa Japonica Group] >gi|113639601|dbj|BAF26906.1| Os10g0502500 [Oryza sativa Japonica Group]
Unigene0053615	gi|124360448|gb|ABN08458.1|	0.5	55.5	3e-07	Cytochrome b561 / ferric reductase transmembrane [Medicago truncatula]
Unigene0053741	gi|357519279|ref|XP_003629928.1|	0.38	128	2e-28	Cytochrome P450 [Medicago truncatula] >gi|355523950|gb|AET04404.1| Cytochrome P450 [Medicago truncatula]
Unigene0053791	gi|358345537|ref|XP_003636833.1|	0.31	85.5	5e-28	Cytochrome P450 [Medicago truncatula] >gi|355502768|gb|AES83971.1| Cytochrome P450 [Medicago truncatula]
Unigene0053820	gi|285013609|gb|ADC32800.1|	0.36	57.4	3e-07	cytochrome c synthesis 5 protein [Chlamydomonas reinhardtii]
Unigene0053822	gi|18415628|ref|NP_567619.1|	0.76	112	6e-24	Acytochrome-c oxidase/ electron carrier [Arabidopsis thaliana] >gi|17386156|gb|AAL38624.1|AF446891_1 At4g21108/At4g21108 [Arabidopsis thaliana] >gi|332659002|gb|AEE84402.1| Acytochrome-c oxidase/ electron carrier [Arabidopsis thaliana]
Unigene0054031	gi|358345537|ref|XP_003636833.1|	0.26	42	2e-08	Cytochrome P450 [Medicago truncatula] >gi|355502768|gb|AES83971.1| Cytochrome P450 [Medicago truncatula]
Unigene0054070	gi|6752678|gb|AAF27821.1|	0.98	222	1e-57	cytochrome oxidase subunit 2 [Lespedeza thunbergii subsp. formosa]
Unigene0054071	gi|162279926|ref|NP_064061.2|	0.97	385	1e-106	cox2 gene product (mitochondrion) [Beta vulgaris subsp. vulgaris] >gi|323435041|ref|YP_004222256.1| cytochrome c oxidase subunit 2 [Beta vulgaris subsp. maritima] >gi|346683134|ref|YP_004842063.1| cytochrome c oxidase subunit 2 [Beta macrocarpa] >gi|87248025|gb|ABD36067.1| cytochrome oxidase subunit 2 [Beta vulgaris subsp. vulgaris] >gi|148491430|dbj|BAA99453.2| cytochrome c oxidase subunit 2 [Be…
Unigene0054541	gi|358345537|ref|XP_003636833.1|	0.36	134	2e-30	Cytochrome P450 [Medicago truncatula] >gi|355502768|gb|AES83971.1| Cytochrome P450 [Medicago truncatula]
Unigene0054708	gi|336462662|gb|AEI59772.1|	0.76	150	5e-36	cytochrome P450 [Helianthus annuus]
Unigene0054726	gi|297795925|ref|XP_002865847.1|	0.69	160	8e-39	ubiquinol-cytochrome C chaperone family protein [Arabidopsis lyrata subsp. lyrata] >gi|297311682|gb|EFH42106.1| ubiquinol-cytochrome C chaperone family protein [Arabidopsis lyrata subsp. lyrata]
Unigene0054875	gi|358345537|ref|XP_003636833.1|	0.36	263	6e-69	Cytochrome P450 [Medicago truncatula] >gi|355502768|gb|AES83971.1| Cytochrome P450 [Medicago truncatula]
Unigene0054900	gi|224127456|ref|XP_002329282.1|	0.75	804	0	cytochrome P450 [Populus trichocarpa] >gi|222870736|gb|EEF07867.1| cytochrome P450 [Populus trichocarpa]
Unigene0054916	gi|358345537|ref|XP_003636833.1|	0.25	92	1e-17	Cytochrome P450 [Medicago truncatula] >gi|355502768|gb|AES83971.1| Cytochrome P450 [Medicago truncatula]
Unigene0054918	gi|359490078|ref|XP_002264821.2|	0.71	152	1e-36	PREDICTED: ubiquinol-cytochrome c reductase complex chaperone CBP3 homolog [Vitis vinifera]
Unigene0054928	gi|15239696|ref|NP_199686.1|	0.38	103	4e-25	Cytochrome b561/ferric reductase transmembrane with DOMON related domain [Arabidopsis thaliana] >gi|332008336|gb|AED95719.1| Cytochrome b561/ferric reductase transmembrane with DOMON related domain [Arabidopsis thaliana]
Unigene0055009	gi|358345537|ref|XP_003636833.1|	0.26	137	3e-31	Cytochrome P450 [Medicago truncatula] >gi|355502768|gb|AES83971.1| Cytochrome P450 [Medicago truncatula]
Unigene0055065	gi|70724310|gb|AAZ07704.1|	0.52	314	2e-84	cytochrome P450 monooxygenase isoform I [Sesamum indicum]
Unigene0055078	gi|358345537|ref|XP_003636833.1|	0.27	93.6	6e-18	Cytochrome P450 [Medicago truncatula] >gi|355502768|gb|AES83971.1| Cytochrome P450 [Medicago truncatula]
Unigene0055119	gi|225444349|ref|XP_002265911.1|	0.78	296	2e-79	PREDICTED: cytochrome P450 77A3 [Vitis vinifera]
Unigene0055318	gi|358345537|ref|XP_003636833.1|	0.34	103	3e-21	Cytochrome P450 [Medicago truncatula] >gi|355502768|gb|AES83971.1| Cytochrome P450 [Medicago truncatula]
Unigene0055328	gi|224100029|ref|XP_002334418.1|	0.66	288	5e-77	cytochrome P450 [Populus trichocarpa] >gi|222872028|gb|EEF09159.1| cytochrome P450 [Populus trichocarpa]
Unigene0055367	gi|358345537|ref|XP_003636833.1|	0.28	96.3	8e-19	Cytochrome P450 [Medicago truncatula] >gi|355502768|gb|AES83971.1| Cytochrome P450 [Medicago truncatula]
Unigene0055520	gi|358345537|ref|XP_003636833.1|	0.31	74.7	9e-13	Cytochrome P450 [Medicago truncatula] >gi|355502768|gb|AES83971.1| Cytochrome P450 [Medicago truncatula]
Unigene0055550	gi|359478224|ref|XP_003632089.1|	0.38	92.8	2e-18	PREDICTED: cytochrome P450 76C1-like [Vitis vinifera]
Unigene0055551	gi|359478224|ref|XP_003632089.1|	0.5	141	3e-33	PREDICTED: cytochrome P450 76C1-like [Vitis vinifera]
Unigene0055677	gi|359473352|ref|XP_002271847.2|	0.62	275	1e-72	PREDICTED: cytochrome P450 704C1-like [Vitis vinifera]
Unigene0055716	gi|308190438|gb|ADO16184.1|	0.63	261	6e-69	cytochrome P450 mono-oxygenase [Artemisia annua]
Unigene0055717	gi|308190438|gb|ADO16184.1|	0.72	154	4e-37	cytochrome P450 mono-oxygenase [Artemisia annua]
Unigene0055783	gi|358345537|ref|XP_003636833.1|	0.26	60.5	1e-08	Cytochrome P450 [Medicago truncatula] >gi|355502768|gb|AES83971.1| Cytochrome P450 [Medicago truncatula]
Unigene0055784	gi|358345537|ref|XP_003636833.1|	0.26	58.5	9e-13	Cytochrome P450 [Medicago truncatula] >gi|355502768|gb|AES83971.1| Cytochrome P450 [Medicago truncatula]
Unigene0055856	gi|93211213|gb|ABB88839.2|	1	65.1	3e-10	NADPH cytochrome P450 reductase [Stevia rebaudiana]
Unigene0055895	gi|307136277|gb|ADN34104.1|	0.57	219	7e-56	cytochrome p450 [Cucumis melo subsp. melo]
Unigene0055943	gi|359492645|ref|XP_002281995.2|	0.67	96.7	1e-19	PREDICTED: cytochrome P450 82A3 [Vitis vinifera]
Unigene0056020	gi|336462676|gb|AEI59779.1|	0.66	108	2e-23	cytochrome P450 [Helianthus annuus]
Unigene0056031	gi|308190438|gb|ADO16184.1|	0.69	298	7e-80	cytochrome P450 mono-oxygenase [Artemisia annua]
Unigene0056032	gi|308190438|gb|ADO16184.1|	0.62	194	5e-49	cytochrome P450 mono-oxygenase [Artemisia annua]
Unigene0056203	gi|359478224|ref|XP_003632089.1|	0.47	268	1e-76	PREDICTED: cytochrome P450 76C1-like [Vitis vinifera]
Unigene0056416	gi|357519279|ref|XP_003629928.1|	0.41	106	1e-22	Cytochrome P450 [Medicago truncatula] >gi|355523950|gb|AET04404.1| Cytochrome P450 [Medicago truncatula]
Unigene0056529	gi|30680365|ref|NP_566313.2|	0.46	345	1e-93	Cytochrome b561/ferric reductase transmembrane with DOMON related domain [Arabidopsis thaliana] >gi|332641046|gb|AEE74567.1| Cytochrome b561/ferric reductase transmembrane with DOMON related domain [Arabidopsis thaliana]
Unigene0056608	gi|195613152|gb|ACG28406.1|	0.71	229	6e-59	cytochrome c-type biogenesis protein cycL precursor [Zea mays] >gi|413936370|gb|AFW70921.1| cytochrome c-type biogenesis protein cycL isoform 1 [Zea mays] >gi|413936371|gb|AFW70922.1| cytochrome c-type biogenesis protein cycL isoform 2 [Zea mays]
Unigene0056609	gi|358345537|ref|XP_003636833.1|	0.38	203	5e-51	Cytochrome P450 [Medicago truncatula] >gi|355502768|gb|AES83971.1| Cytochrome P450 [Medicago truncatula]
Unigene0056618	gi|225460301|ref|XP_002279608.1|	0.55	483	1e-135	PREDICTED: cytochrome P450 716B2 [Vitis vinifera]
Unigene0056673	gi|18407959|ref|NP_564821.1|	0.9	236	4e-61	respiratory burst oxidase [Arabidopsis thaliana] >gi|75098431|sp|O48538.1|RBOHF_ARATH RecName: Full=Respiratory burst oxidase homolog protein F; AltName: Full=Cytochrome b245 beta chain homolog RbohAp108; AltName: Full=NADPH oxidase RBOHF; Short=AtRBOHF >gi|2654868|gb|AAB87789.1| RbohAp108 [Arabidopsis thaliana] >gi|332196065|gb|AEE34186.1| respiratory burst oxidase [Arabidopsis thaliana]
Unigene0056731	gi|357519279|ref|XP_003629928.1|	0.47	108	2e-41	Cytochrome P450 [Medicago truncatula] >gi|355523950|gb|AET04404.1| Cytochrome P450 [Medicago truncatula]
Unigene0056783	gi|225430778|ref|XP_002267187.1|	0.75	748	0	PREDICTED: cytochrome P450 90B1-like [Vitis vinifera]
Unigene0057085	gi|225431217|ref|XP_002272644.1|	0.62	677	0	PREDICTED: cytochrome P450 84A1 [Vitis vinifera]
Unigene0057120	gi|295311683|ref|YP_003587346.1|	1	249	8e-66	cytochrome c oxidase subunit 1 [Cucurbita pepo] >gi|259156811|gb|ACV96672.1| cytochrome c oxidase subunit 1 [Cucurbita pepo]
Unigene0057131	gi|388827891|gb|AFK79028.1|	0.75	727	0	cytochrome P450 CYP707A67 [Bupleurum chinense]
Unigene0057158	gi|357519279|ref|XP_003629928.1|	0.39	101	3e-21	Cytochrome P450 [Medicago truncatula] >gi|355523950|gb|AET04404.1| Cytochrome P450 [Medicago truncatula]
Unigene0057164	gi|336462666|gb|AEI59774.1|	0.65	253	1e-66	cytochrome P450 [Helianthus annuus]
Unigene0057175	gi|357519279|ref|XP_003629928.1|	0.35	57.4	7e-08	Cytochrome P450 [Medicago truncatula] >gi|355523950|gb|AET04404.1| Cytochrome P450 [Medicago truncatula]
Unigene0057417	gi|358345537|ref|XP_003636833.1|	0.29	130	3e-29	Cytochrome P450 [Medicago truncatula] >gi|355502768|gb|AES83971.1| Cytochrome P450 [Medicago truncatula]
Unigene0057447	gi|358345537|ref|XP_003636833.1|	0.29	81.3	3e-14	Cytochrome P450 [Medicago truncatula] >gi|355502768|gb|AES83971.1| Cytochrome P450 [Medicago truncatula]
Unigene0057523	gi|358345537|ref|XP_003636833.1|	0.4	57.8	5e-08	Cytochrome P450 [Medicago truncatula] >gi|355502768|gb|AES83971.1| Cytochrome P450 [Medicago truncatula]
Unigene0057539	gi|395326|emb|CAA49442.1|	0.7	72.4	2e-12	cytochrome P450 [Catharanthus roseus]
Unigene0057603	gi|358345537|ref|XP_003636833.1|	0.24	91.3	3e-17	Cytochrome P450 [Medicago truncatula] >gi|355502768|gb|AES83971.1| Cytochrome P450 [Medicago truncatula]
Unigene0057666	gi|45260636|emb|CAD27417.1|	0.7	350	2e-95	cytochrome P450 [Nicotiana tabacum]
Unigene0057748	gi|316996021|dbj|BAD83521.2|	0.91	179	1e-43	cytochrome oxidase subunit 3 (mitochondrion) [Nicotiana tabacum]
Unigene0057905	gi|225440946|ref|XP_002277129.1|	0.63	654	0	PREDICTED: cytochrome P450 94A1 [Vitis vinifera]
Unigene0058068	gi|357465729|ref|XP_003603149.1|	0.6	464	1e-129	Cytochrome c oxidase subunit [Medicago truncatula] >gi|355492197|gb|AES73400.1| Cytochrome c oxidase subunit [Medicago truncatula]
Unigene0058078	gi|45331333|gb|AAS57921.1|	0.75	821	0	hydroxylase-like cytochrome P450 CASS [Camptotheca acuminata]
Unigene0058088	gi|84514139|gb|ABC59078.1|	0.47	302	5e-81	cytochrome P450 monooxygenase CYP72A59 [Medicago truncatula]
Unigene0058089	gi|164604828|dbj|BAF98466.1|	0.68	298	8e-80	cytochrome P450 [Coptis japonica var. dissecta]
Unigene0058195	gi|308190440|gb|ADO16185.1|	0.81	862	0	cytochrome P450 mono-oxygenase [Artemisia annua]
Unigene0058198	gi|397771300|gb|AFO64616.1|	0.58	301	9e-81	cytochrome P450 mono-oxygenase [Artemisia annua]
Unigene0058201	gi|224105525|ref|XP_002333806.1|	0.46	161	1e-38	cytochrome P450 [Populus trichocarpa] >gi|222838666|gb|EEE77031.1| cytochrome P450 [Populus trichocarpa]
Unigene0058202	gi|359478224|ref|XP_003632089.1|	0.5	382	1e-105	PREDICTED: cytochrome P450 76C1-like [Vitis vinifera]
Unigene0058252	gi|397771302|gb|AFO64617.1|	0.68	143	1e-33	cytochrome P450 mono-oxygenase [Artemisia annua]
Unigene0058390	gi|108862162|gb|ABA95747.2|	0.29	195	2e-48	Cytochrome P450 family protein [Oryza sativa Japonica Group]
Unigene0058433	gi|224122014|ref|XP_002330709.1|	0.57	505	1e-142	cytochrome P450 [Populus trichocarpa] >gi|222872313|gb|EEF09444.1| cytochrome P450 [Populus trichocarpa]
Unigene0058434	gi|308190442|gb|ADO16186.1|	0.83	138	3e-32	cytochrome P450 mono-oxygenase, partial [Artemisia annua]
Unigene0058571	gi|17366212|sp|O81117.2|C94A1_VICSA	0.62	102	2e-21	RecName: Full=Cytochrome P450 94A1; AltName: Full=P450-dependent fatty acid omega-hydroxylase >gi|4204095|gb|AAD10204.1| CYP94A1 [Vicia sativa]
Unigene0058586	gi|358345537|ref|XP_003636833.1|	0.34	52.4	9e-08	Cytochrome P450 [Medicago truncatula] >gi|355502768|gb|AES83971.1| Cytochrome P450 [Medicago truncatula]
Unigene0058907	gi|4378663|gb|AAD19612.1|	0.62	123	1e-27	cytochrome P450 [Prunus dulcis]
Unigene0059093	gi|358345537|ref|XP_003636833.1|	0.35	158	2e-38	Cytochrome P450 [Medicago truncatula] >gi|355502768|gb|AES83971.1| Cytochrome P450 [Medicago truncatula]
Unigene0059102	gi|75291702|sp|Q6QNI4.1|C71AJ_AMMMJ	0.67	177	5e-44	RecName: Full=Psoralen synthase; AltName: Full=Cytochrome P450 CYP71AJ1 >gi|46947673|gb|AAT06911.1| psoralen synthase [Ammi majus]
Unigene0059103	gi|75291702|sp|Q6QNI4.1|C71AJ_AMMMJ	0.67	177	5e-44	RecName: Full=Psoralen synthase; AltName: Full=Cytochrome P450 CYP71AJ1 >gi|46947673|gb|AAT06911.1| psoralen synthase [Ammi majus]
Unigene0059107	gi|359497035|ref|XP_002263860.2|	0.67	674	0	PREDICTED: cytochrome P450 93A1-like [Vitis vinifera]
Unigene0059128	gi|225439170|ref|XP_002274424.1|	0.81	473	1e-132	PREDICTED: NADH-cytochrome b5 reductase 1 [Vitis vinifera]
Unigene0059335	gi|85068596|gb|ABC69378.1|	0.43	93.2	1e-18	CYP81B2v1 [Nicotiana tabacum] >gi|158635852|dbj|BAF91366.1| cytochrome P450 [Nicotiana tabacum]
Unigene0059368	gi|15218058|ref|NP_172964.1|	0.73	125	5e-28	Ubiquinol-cytochrome C reductase hinge protein [Arabidopsis thaliana] >gi|110740918|dbj|BAE98555.1| ubiquinol-cytochrome-c reductase like protein [Arabidopsis thaliana] >gi|114050691|gb|ABI49495.1| At1g15120 [Arabidopsis thaliana] >gi|227204459|dbj|BAH57081.1| AT1G15120 [Arabidopsis thaliana] >gi|332191146|gb|AEE29267.1| Ubiquinol-cytochrome C reductase hinge protein [Arabidopsis thaliana]
Unigene0059505	gi|358345537|ref|XP_003636833.1|	0.23	64.7	1e-09	Cytochrome P450 [Medicago truncatula] >gi|355502768|gb|AES83971.1| Cytochrome P450 [Medicago truncatula]
Unigene0059606	gi|224090875|ref|XP_002309107.1|	0.62	447	1e-124	cytochrome P450 [Populus trichocarpa] >gi|222855083|gb|EEE92630.1| cytochrome P450 [Populus trichocarpa]
Unigene0059607	gi|224090875|ref|XP_002309107.1|	0.62	447	1e-124	cytochrome P450 [Populus trichocarpa] >gi|222855083|gb|EEE92630.1| cytochrome P450 [Populus trichocarpa]
Unigene0059608	gi|224090875|ref|XP_002309107.1|	0.58	128	3e-29	cytochrome P450 [Populus trichocarpa] >gi|222855083|gb|EEE92630.1| cytochrome P450 [Populus trichocarpa]
Unigene0059741	gi|358349463|ref|XP_003638756.1|	0.61	259	4e-68	Cytochrome b reductase [Medicago truncatula] >gi|355504691|gb|AES85894.1| Cytochrome b reductase [Medicago truncatula]
Unigene0059995	gi|3090403|emb|CAA06667.1|	0.69	129	4e-29	cytochrome b6f complex subunit [Arabidopsis thaliana]
Unigene0060002	gi|357519279|ref|XP_003629928.1|	0.38	244	3e-63	Cytochrome P450 [Medicago truncatula] >gi|355523950|gb|AET04404.1| Cytochrome P450 [Medicago truncatula]
Unigene0060133	gi|358345537|ref|XP_003636833.1|	0.24	73.2	7e-12	Cytochrome P450 [Medicago truncatula] >gi|355502768|gb|AES83971.1| Cytochrome P450 [Medicago truncatula]
Unigene0060195	gi|224138400|ref|XP_002326593.1|	0.28	60.1	3e-08	cytochrome P450 [Populus trichocarpa] >gi|222833915|gb|EEE72392.1| cytochrome P450 [Populus trichocarpa]
Unigene0060224	gi|255074419|ref|XP_002500884.1|	0.41	82	5e-15	cytochrome oxidase biogenesis family [Micromonas sp. RCC299] >gi|226516147|gb|ACO62142.1| cytochrome oxidase biogenesis family, partial [Micromonas sp. RCC299]
Unigene0060267	gi|224057703|ref|XP_002299298.1|	0.75	396	1e-109	cytochrome P450 [Populus trichocarpa] >gi|222846556|gb|EEE84103.1| cytochrome P450 [Populus trichocarpa]
Unigene0060408	gi|359492639|ref|XP_002282091.2|	0.57	493	1e-138	PREDICTED: cytochrome P450 82A4-like [Vitis vinifera]
Unigene0060447	gi|358345537|ref|XP_003636833.1|	0.31	53.9	2e-13	Cytochrome P450 [Medicago truncatula] >gi|355502768|gb|AES83971.1| Cytochrome P450 [Medicago truncatula]
Unigene0060496	gi|358345537|ref|XP_003636833.1|	0.26	97.4	6e-19	Cytochrome P450 [Medicago truncatula] >gi|355502768|gb|AES83971.1| Cytochrome P450 [Medicago truncatula]
Unigene0060525	gi|18419825|ref|NP_568002.1|	0.65	592	1e-168	3-epi-6-deoxocathasterone 23-monooxygenase [Arabidopsis thaliana] >gi|150421525|sp|Q9M066.3|C90C1_ARATH RecName: Full=3-epi-6-deoxocathasterone 23-monooxygenase; AltName: Full=Cytochrome P450 90C1; AltName: Full=Protein ROTUNDIFOLIA 3 >gi|115646893|gb|ABJ17155.1| At4g36380 [Arabidopsis thaliana] >gi|332661249|gb|AEE86649.1| 3-epi-6-deoxocathasterone 23-monooxygenase [Arabidopsis thaliana]
Unigene0060546	gi|358345537|ref|XP_003636833.1|	0.29	58.9	3e-08	Cytochrome P450 [Medicago truncatula] >gi|355502768|gb|AES83971.1| Cytochrome P450 [Medicago truncatula]
Unigene0060617	gi|84514135|gb|ABC59076.1|	0.77	449	1e-125	cytochrome P450 monooxygenase CYP716A12 [Medicago truncatula]
Unigene0060623	gi|358345537|ref|XP_003636833.1|	0.23	107	6e-22	Cytochrome P450 [Medicago truncatula] >gi|355502768|gb|AES83971.1| Cytochrome P450 [Medicago truncatula]
Unigene0060692	gi|225444349|ref|XP_002265911.1|	0.71	484	1e-135	PREDICTED: cytochrome P450 77A3 [Vitis vinifera]
Unigene0060694	gi|373501796|gb|AEY75217.1|	0.53	296	2e-79	cytochrome P450 CYP71D313 [Panax ginseng]
Unigene0060815	gi|414877261|tpg|DAA54392.1|	0.59	254	2e-66	TPA: cytochrome c oxidoreductase [Zea mays]
Unigene0060845	gi|358345537|ref|XP_003636833.1|	0.27	105	2e-21	Cytochrome P450 [Medicago truncatula] >gi|355502768|gb|AES83971.1| Cytochrome P450 [Medicago truncatula]
Unigene0060856	gi|336462676|gb|AEI59779.1|	0.5	47.4	2e-06	cytochrome P450 [Helianthus annuus]
Unigene0060862	gi|30693378|ref|NP_190662.2|	0.57	560	1e-158	cytochrome BC1 synthesis [Arabidopsis thaliana] >gi|18086343|gb|AAL57634.1| AT3g50930/F18B3_210 [Arabidopsis thaliana] >gi|27363216|gb|AAO11527.1| At3g50930/F18B3_210 [Arabidopsis thaliana] >gi|332645207|gb|AEE78728.1| cytochrome BC1 synthesis [Arabidopsis thaliana]
Unigene0060874	gi|397771304|gb|AFO64618.1|	0.82	635	0	cytochrome P450 reductase [Artemisia annua]
Unigene0060875	gi|730125|sp|Q05001.1|NCPR_CATRO	0.57	168	7e-41	RecName: Full=NADPH--cytochrome P450 reductase; Short=CPR; Short=P450R >gi|18139|emb|CAA49446.1| NADPH--ferrihemoprotein reductase [Catharanthus roseus]
Unigene0060876	gi|397771304|gb|AFO64618.1|	0.85	234	3e-61	cytochrome P450 reductase [Artemisia annua]
Unigene0061057	gi|224058639|ref|XP_002299579.1|	0.45	431	1e-119	cytochrome P450 [Populus trichocarpa] >gi|222846837|gb|EEE84384.1| cytochrome P450 [Populus trichocarpa]
Unigene0061106	gi|358345537|ref|XP_003636833.1|	0.29	56.2	9e-07	Cytochrome P450 [Medicago truncatula] >gi|355502768|gb|AES83971.1| Cytochrome P450 [Medicago truncatula]
Unigene0061156	gi|373501790|gb|AEY75214.1|	0.67	99	2e-20	cytochrome P450 CYP749A20 [Panax ginseng]
Unigene0061157	gi|373501790|gb|AEY75214.1|	0.56	458	1e-127	cytochrome P450 CYP749A20 [Panax ginseng]
Unigene0061354	gi|357519279|ref|XP_003629928.1|	0.4	114	4e-25	Cytochrome P450 [Medicago truncatula] >gi|355523950|gb|AET04404.1| Cytochrome P450 [Medicago truncatula]
Unigene0061413	gi|334305730|sp|A6YIH8.1|C7D55_HYOMU	0.51	533	1e-150	RecName: Full=Premnaspirodiene oxygenase; Short=HPO; AltName: Full=Cytochrome P450 71D55 >gi|151335776|gb|ABS00393.1| cytochrome P450 hydroxylase [Hyoscyamus muticus]
Unigene0061481	gi|75309900|sp|Q9FXW4.1|C80B2_COPJA	0.69	159	2e-38	RecName: Full=Probable (S)-N-methylcoclaurine 3'-hydroxylase isozyme 2; AltName: Full=Cytochrome P450 80B2 >gi|9971208|dbj|BAB12433.1| (S)-N-methylcoclaurine-3'-hydroxylase [Coptis japonica]
Unigene0061482	gi|356577855|ref|XP_003557037.1|	0.46	67.8	5e-11	PREDICTED: cytochrome P450 71D8-like, partial [Glycine max]
Unigene0061494	gi|224127989|ref|XP_002329227.1|	0.65	463	1e-129	cytochrome P450 [Populus trichocarpa] >gi|222871008|gb|EEF08139.1| cytochrome P450 [Populus trichocarpa]
Unigene0061495	gi|225448341|ref|XP_002266768.1|	0.64	669	0	PREDICTED: cytochrome P450 734A1 [Vitis vinifera]
Unigene0061553	gi|359492088|ref|XP_002282111.2|	0.55	573	1e-162	PREDICTED: cytochrome P450 82A3-like [Vitis vinifera]
Unigene0061638	gi|18407959|ref|NP_564821.1|	0.75	1181	0	respiratory burst oxidase [Arabidopsis thaliana] >gi|75098431|sp|O48538.1|RBOHF_ARATH RecName: Full=Respiratory burst oxidase homolog protein F; AltName: Full=Cytochrome b245 beta chain homolog RbohAp108; AltName: Full=NADPH oxidase RBOHF; Short=AtRBOHF >gi|2654868|gb|AAB87789.1| RbohAp108 [Arabidopsis thaliana] >gi|332196065|gb|AEE34186.1| respiratory burst oxidase [Arabidopsis thaliana]
Unigene0061697	gi|50844679|gb|AAT84461.1|	0.67	187	2e-46	cytochrome b5 isoform Cb5-D [Vernicia fordii]
Unigene0061700	gi|74100226|gb|AAZ99388.1|	1	65.9	2e-10	cytochrome c oxidase subunit 1 (mitochondrion) [Oryza sativa Japonica Group]
Unigene0061791	gi|356542758|ref|XP_003539832.1|	0.59	238	8e-62	PREDICTED: cytochrome b5 reductase 4-like [Glycine max]
Unigene0061949	gi|15237257|ref|NP_197110.1|	0.79	148	6e-35	cytochrome c oxidase biogenesis protein Cmc1-like protein [Arabidopsis thaliana] >gi|28416801|gb|AAO42931.1| At5g16060 [Arabidopsis thaliana] >gi|332004859|gb|AED92242.1| cytochrome c oxidase biogenesis protein Cmc1-like protein [Arabidopsis thaliana]
Unigene0062169	gi|225445442|ref|XP_002285073.1|	0.83	173	2e-42	PREDICTED: NADH-cytochrome b5 reductase-like protein [Vitis vinifera]
Unigene0062170	gi|225445442|ref|XP_002285073.1|	0.73	360	1e-98	PREDICTED: NADH-cytochrome b5 reductase-like protein [Vitis vinifera]
Unigene0062178	gi|225456567|ref|XP_002265348.1|	0.76	119	2e-26	PREDICTED: cytochrome P450 78A4 isoform 2 [Vitis vinifera]
Unigene0062179	gi|225456567|ref|XP_002265348.1|	0.76	119	2e-26	PREDICTED: cytochrome P450 78A4 isoform 2 [Vitis vinifera]
Unigene0062180	gi|356573054|ref|XP_003554680.1|	0.72	504	1e-141	PREDICTED: cytochrome P450 78A3-like [Glycine max]
Unigene0062486	gi|359478224|ref|XP_003632089.1|	0.45	58.2	4e-08	PREDICTED: cytochrome P450 76C1-like [Vitis vinifera]
Unigene0062487	gi|359478224|ref|XP_003632089.1|	0.51	233	3e-60	PREDICTED: cytochrome P450 76C1-like [Vitis vinifera]
Unigene0062505	gi|358345537|ref|XP_003636833.1|	0.53	81.3	5e-15	Cytochrome P450 [Medicago truncatula] >gi|355502768|gb|AES83971.1| Cytochrome P450 [Medicago truncatula]
Unigene0062678	gi|224077154|ref|XP_002305157.1|	0.68	896	0	nadph-cytochrome P450 oxydoreductase [Populus trichocarpa] >gi|222848121|gb|EEE85668.1| nadph-cytochrome P450 oxydoreductase [Populus trichocarpa]
Unigene0062728	gi|225456567|ref|XP_002265348.1|	0.69	156	1e-37	PREDICTED: cytochrome P450 78A4 isoform 2 [Vitis vinifera]
Unigene0062850	gi|75291702|sp|Q6QNI4.1|C71AJ_AMMMJ	0.65	142	1e-33	RecName: Full=Psoralen synthase; AltName: Full=Cytochrome P450 CYP71AJ1 >gi|46947673|gb|AAT06911.1| psoralen synthase [Ammi majus]
Unigene0062851	gi|336462668|gb|AEI59775.1|	0.72	108	4e-23	cytochrome P450 [Helianthus annuus]
Unigene0062857	gi|358345537|ref|XP_003636833.1|	0.26	68.2	7e-11	Cytochrome P450 [Medicago truncatula] >gi|355502768|gb|AES83971.1| Cytochrome P450 [Medicago truncatula]
Unigene0062924	gi|357519279|ref|XP_003629928.1|	0.44	68.6	4e-11	Cytochrome P450 [Medicago truncatula] >gi|355523950|gb|AET04404.1| Cytochrome P450 [Medicago truncatula]
Unigene0063050	gi|159477849|ref|XP_001697021.1|	0.53	486	1e-136	ubiquinol:cytochrome c oxidoreductase 50 kDa core 1 subunit [Chlamydomonas reinhardtii] >gi|158274933|gb|EDP00713.1| ubiquinol:cytochrome c oxidoreductase 50 kDa core 1 subunit [Chlamydomonas reinhardtii]
Unigene0063109	gi|308190436|gb|ADO16183.1|	0.73	241	5e-63	cytochrome P450 mono-oxygenase [Artemisia annua]
Unigene0063110	gi|225458059|ref|XP_002278372.1|	0.78	85.5	2e-16	PREDICTED: cytochrome P450 83B1-like [Vitis vinifera]
Unigene0063111	gi|308190436|gb|ADO16183.1|	0.69	160	5e-39	cytochrome P450 mono-oxygenase [Artemisia annua]
Unigene0063172	gi|3059129|emb|CAA04116.1|	0.83	721	0	cytochrome P450 [Helianthus tuberosus]
Unigene0063173	gi|397771302|gb|AFO64617.1|	0.76	140	7e-33	cytochrome P450 mono-oxygenase [Artemisia annua]
Unigene0063271	gi|358345537|ref|XP_003636833.1|	0.26	167	7e-40	Cytochrome P450 [Medicago truncatula] >gi|355502768|gb|AES83971.1| Cytochrome P450 [Medicago truncatula]
Unigene0063338	gi|13183566|gb|AAK15261.1|AF302498_1	0.88	146	9e-35	NADPH-cytochrome P450 oxydoreductase isoform 3 [Populus trichocarpa x Populus deltoides]
Unigene0063365	gi|110736782|dbj|BAF00352.1|	0.52	414	1e-114	cytochrome b245 beta chain homolog RbohAp108 [Arabidopsis thaliana]
Unigene0063389	gi|336462672|gb|AEI59777.1|	0.56	553	1e-156	cytochrome P450 [Helianthus annuus]
Unigene0063391	gi|225423739|ref|XP_002277006.1|	0.84	402	1e-111	PREDICTED: cytochrome P450 86B1 [Vitis vinifera]
Unigene0063414	gi|358345537|ref|XP_003636833.1|	0.28	245	2e-63	Cytochrome P450 [Medicago truncatula] >gi|355502768|gb|AES83971.1| Cytochrome P450 [Medicago truncatula]
Unigene0063422	gi|357519279|ref|XP_003629928.1|	0.42	144	9e-34	Cytochrome P450 [Medicago truncatula] >gi|355523950|gb|AET04404.1| Cytochrome P450 [Medicago truncatula]
Unigene0063478	gi|397741002|gb|AFO63032.1|	0.58	110	9e-24	cytochrome P450 CYP716A52v2 [Panax ginseng]
Unigene0063536	gi|336462656|gb|AEI59769.1|	0.75	118	3e-26	cytochrome P450 [Helianthus annuus]
Unigene0063590	gi|357519279|ref|XP_003629928.1|	0.48	126	5e-28	Cytochrome P450 [Medicago truncatula] >gi|355523950|gb|AET04404.1| Cytochrome P450 [Medicago truncatula]
Unigene0063644	gi|225440946|ref|XP_002277129.1|	0.63	347	1e-94	PREDICTED: cytochrome P450 94A1 [Vitis vinifera]
Unigene0063704	gi|93211213|gb|ABB88839.2|	0.6	134	6e-31	NADPH cytochrome P450 reductase [Stevia rebaudiana]
Unigene0063731	gi|358345537|ref|XP_003636833.1|	0.31	82.8	4e-15	Cytochrome P450 [Medicago truncatula] >gi|355502768|gb|AES83971.1| Cytochrome P450 [Medicago truncatula]
Unigene0063782	gi|225431217|ref|XP_002272644.1|	0.74	723	0	PREDICTED: cytochrome P450 84A1 [Vitis vinifera]
Unigene0063902	gi|308190434|gb|ADO16182.1|	0.63	531	1e-149	cytochrome P450 mono-oxygenase [Artemisia annua]
Unigene0063903	gi|308190436|gb|ADO16183.1|	0.75	124	6e-28	cytochrome P450 mono-oxygenase [Artemisia annua]
Unigene0064045	gi|225424594|ref|XP_002282185.1|	0.72	134	4e-31	PREDICTED: cytochrome P450 86B1 [Vitis vinifera]
Unigene0064046	gi|225424594|ref|XP_002282185.1|	0.65	221	3e-57	PREDICTED: cytochrome P450 86B1 [Vitis vinifera]
Unigene0064056	gi|358345537|ref|XP_003636833.1|	0.34	68.9	2e-11	Cytochrome P450 [Medicago truncatula] >gi|355502768|gb|AES83971.1| Cytochrome P450 [Medicago truncatula]
Unigene0064057	gi|356550677|ref|XP_003543711.1|	0.62	184	5e-46	PREDICTED: ent-kaurene oxidase, chloroplastic-like [Glycine max] >gi|85001715|gb|ABC68411.1| cytochrome P450 monooxygenase CYP701A16 [Glycine max]
Unigene0064058	gi|356550677|ref|XP_003543711.1|	0.59	223	1e-57	PREDICTED: ent-kaurene oxidase, chloroplastic-like [Glycine max] >gi|85001715|gb|ABC68411.1| cytochrome P450 monooxygenase CYP701A16 [Glycine max]
Unigene0064059	gi|356550677|ref|XP_003543711.1|	0.53	57	9e-08	PREDICTED: ent-kaurene oxidase, chloroplastic-like [Glycine max] >gi|85001715|gb|ABC68411.1| cytochrome P450 monooxygenase CYP701A16 [Glycine max]
Unigene0064086	gi|357519279|ref|XP_003629928.1|	0.42	99.8	1e-20	Cytochrome P450 [Medicago truncatula] >gi|355523950|gb|AET04404.1| Cytochrome P450 [Medicago truncatula]
Unigene0064193	gi|308190438|gb|ADO16184.1|	0.75	86.7	1e-16	cytochrome P450 mono-oxygenase [Artemisia annua]
Unigene0064194	gi|308190438|gb|ADO16184.1|	0.76	737	0	cytochrome P450 mono-oxygenase [Artemisia annua]
Unigene0064205	gi|397771300|gb|AFO64616.1|	0.63	92.4	2e-18	cytochrome P450 mono-oxygenase [Artemisia annua]
Unigene0064206	gi|397771300|gb|AFO64616.1|	0.7	241	3e-63	cytochrome P450 mono-oxygenase [Artemisia annua]
Unigene0064207	gi|84514139|gb|ABC59078.1|	0.63	73.6	1e-12	cytochrome P450 monooxygenase CYP72A59 [Medicago truncatula]
Unigene0064384	gi|359494295|ref|XP_003634756.1|	0.52	446	1e-143	PREDICTED: LOW QUALITY PROTEIN: cytochrome P450 71D10-like [Vitis vinifera]
Unigene0064385	gi|359494295|ref|XP_003634756.1|	0.54	567	1e-160	PREDICTED: LOW QUALITY PROTEIN: cytochrome P450 71D10-like [Vitis vinifera]
Unigene0064401	gi|225439170|ref|XP_002274424.1|	0.76	412	1e-114	PREDICTED: NADH-cytochrome b5 reductase 1 [Vitis vinifera]
Unigene0064404	gi|358345537|ref|XP_003636833.1|	0.22	56.6	2e-13	Cytochrome P450 [Medicago truncatula] >gi|355502768|gb|AES83971.1| Cytochrome P450 [Medicago truncatula]
Unigene0064405	gi|358345537|ref|XP_003636833.1|	0.37	207	4e-52	Cytochrome P450 [Medicago truncatula] >gi|355502768|gb|AES83971.1| Cytochrome P450 [Medicago truncatula]
Unigene0064419	gi|225454627|ref|XP_002266611.1|	0.54	546	1e-154	PREDICTED: cytochrome P450 89A2-like [Vitis vinifera]
Unigene0064420	gi|356576123|ref|XP_003556183.1|	0.51	434	1e-120	PREDICTED: cytochrome P450 89A2-like [Glycine max]
Unigene0064516	gi|224138400|ref|XP_002326593.1|	0.33	61.6	1e-08	cytochrome P450 [Populus trichocarpa] >gi|222833915|gb|EEE72392.1| cytochrome P450 [Populus trichocarpa]
Unigene0064564	gi|357519279|ref|XP_003629928.1|	0.37	97.8	1e-19	Cytochrome P450 [Medicago truncatula] >gi|355523950|gb|AET04404.1| Cytochrome P450 [Medicago truncatula]
Unigene0064635	gi|358345537|ref|XP_003636833.1|	0.23	54.3	1e-06	Cytochrome P450 [Medicago truncatula] >gi|355502768|gb|AES83971.1| Cytochrome P450 [Medicago truncatula]
Unigene0064650	gi|307136277|gb|ADN34104.1|	0.34	96.3	1e-18	cytochrome p450 [Cucumis melo subsp. melo]
Unigene0064673	gi|30693378|ref|NP_190662.2|	0.44	221	8e-57	cytochrome BC1 synthesis [Arabidopsis thaliana] >gi|18086343|gb|AAL57634.1| AT3g50930/F18B3_210 [Arabidopsis thaliana] >gi|27363216|gb|AAO11527.1| At3g50930/F18B3_210 [Arabidopsis thaliana] >gi|332645207|gb|AEE78728.1| cytochrome BC1 synthesis [Arabidopsis thaliana]
Unigene0064710	gi|15233202|ref|NP_191734.1|	0.5	379	1e-103	Cytochrome b561/ferric reductase transmembrane with DOMON related domain [Arabidopsis thaliana] >gi|332646731|gb|AEE80252.1| Cytochrome b561/ferric reductase transmembrane with DOMON related domain [Arabidopsis thaliana]
Unigene0064711	gi|15233202|ref|NP_191734.1|	0.38	250	5e-65	Cytochrome b561/ferric reductase transmembrane with DOMON related domain [Arabidopsis thaliana] >gi|332646731|gb|AEE80252.1| Cytochrome b561/ferric reductase transmembrane with DOMON related domain [Arabidopsis thaliana]
Unigene0064719	gi|358345537|ref|XP_003636833.1|	0.35	85.1	7e-16	Cytochrome P450 [Medicago truncatula] >gi|355502768|gb|AES83971.1| Cytochrome P450 [Medicago truncatula]
Unigene0064998	gi|359478224|ref|XP_003632089.1|	0.49	512	1e-144	PREDICTED: cytochrome P450 76C1-like [Vitis vinifera]
Unigene0065059	gi|30693378|ref|NP_190662.2|	0.62	239	3e-62	cytochrome BC1 synthesis [Arabidopsis thaliana] >gi|18086343|gb|AAL57634.1| AT3g50930/F18B3_210 [Arabidopsis thaliana] >gi|27363216|gb|AAO11527.1| At3g50930/F18B3_210 [Arabidopsis thaliana] >gi|332645207|gb|AEE78728.1| cytochrome BC1 synthesis [Arabidopsis thaliana]
Unigene0065068	gi|81176268|ref|YP_398347.1|	1	60.5	9e-09	cytochrome b6/f complex subunit VI [Lactuca sativa] >gi|94717671|sp|Q332W0.1|PETL_LACSA RecName: Full=Cytochrome b6-f complex subunit 6; AltName: Full=Cytochrome b6-f complex subunit PetL; AltName: Full=Cytochrome b6-f complex subunit VI >gi|78675186|dbj|BAE47612.1| cytochrome b6/f complex subunit VI [Lactuca sativa] >gi|88657001|gb|ABD47251.1| cytochrome b6/f complex subunit VI [Lactuca sativa]
Unigene0065182	gi|358345537|ref|XP_003636833.1|	0.31	85.1	2e-15	Cytochrome P450 [Medicago truncatula] >gi|355502768|gb|AES83971.1| Cytochrome P450 [Medicago truncatula]
Unigene0065252	gi|359473352|ref|XP_002271847.2|	0.85	237	3e-61	PREDICTED: cytochrome P450 704C1-like [Vitis vinifera]
Unigene0065470	gi|358345537|ref|XP_003636833.1|	0.33	77.4	7e-14	Cytochrome P450 [Medicago truncatula] >gi|355502768|gb|AES83971.1| Cytochrome P450 [Medicago truncatula]
Unigene0065471	gi|358345537|ref|XP_003636833.1|	0.35	44.3	4e-10	Cytochrome P450 [Medicago truncatula] >gi|355502768|gb|AES83971.1| Cytochrome P450 [Medicago truncatula]
Unigene0065979	gi|124359647|gb|ABN06020.1|	0.42	335	2e-90	Cytochrome cd1-nitrite reductase-like, C-terminal haem d1 [Medicago truncatula]
Unigene0065996	gi|358345537|ref|XP_003636833.1|	0.29	103	4e-21	Cytochrome P450 [Medicago truncatula] >gi|355502768|gb|AES83971.1| Cytochrome P450 [Medicago truncatula]
Unigene0066242	gi|225440169|ref|XP_002283338.1|	0.86	358	4e-98	PREDICTED: cytochrome P450 98A2 [Vitis vinifera]
Unigene0066243	gi|224089905|ref|XP_002308860.1|	0.86	556	1e-157	cytochrome P450 [Populus trichocarpa] >gi|183585157|gb|ACC63870.1| coumaroyl 3-hydroxylase [Populus trichocarpa] >gi|222854836|gb|EEE92383.1| cytochrome P450 [Populus trichocarpa]
Unigene0066402	gi|357519279|ref|XP_003629928.1|	0.38	230	9e-59	Cytochrome P450 [Medicago truncatula] >gi|355523950|gb|AET04404.1| Cytochrome P450 [Medicago truncatula]
Unigene0066833	gi|357519279|ref|XP_003629928.1|	0.45	137	6e-32	Cytochrome P450 [Medicago truncatula] >gi|355523950|gb|AET04404.1| Cytochrome P450 [Medicago truncatula]
Unigene0066847	gi|336462668|gb|AEI59775.1|	0.68	220	6e-57	cytochrome P450 [Helianthus annuus]
Unigene0066866	gi|359473352|ref|XP_002271847.2|	0.77	138	3e-32	PREDICTED: cytochrome P450 704C1-like [Vitis vinifera]
Unigene0066873	gi|225423426|ref|XP_002273613.1|	0.79	186	2e-46	PREDICTED: cytochrome P450 85A [Vitis vinifera]
Unigene0066919	gi|359478224|ref|XP_003632089.1|	0.62	90.9	6e-18	PREDICTED: cytochrome P450 76C1-like [Vitis vinifera]
Unigene0066958	gi|336462658|gb|AEI59770.1|	0.53	109	1e-23	cytochrome P450 [Helianthus annuus]
Unigene0067006	gi|3929333|sp|O23976.1|C76B1_HELTU	0.73	128	3e-29	RecName: Full=7-ethoxycoumarin O-deethylase; Short=ECOD; AltName: Full=Cytochrome P450 76B1; AltName: Full=Phenylurea dealkylase >gi|2370230|emb|CAA71054.1| 7-ethoxycoumarin O-deethylase [Helianthus tuberosus]
Unigene0067067	gi|84514139|gb|ABC59078.1|	0.8	82	3e-15	cytochrome P450 monooxygenase CYP72A59 [Medicago truncatula]
Unigene0067090	gi|358345537|ref|XP_003636833.1|	0.3	89.7	5e-17	Cytochrome P450 [Medicago truncatula] >gi|355502768|gb|AES83971.1| Cytochrome P450 [Medicago truncatula]
Unigene0067101	gi|358345537|ref|XP_003636833.1|	0.26	100	9e-23	Cytochrome P450 [Medicago truncatula] >gi|355502768|gb|AES83971.1| Cytochrome P450 [Medicago truncatula]
Unigene0067114	gi|30693378|ref|NP_190662.2|	0.36	53.1	3e-06	cytochrome BC1 synthesis [Arabidopsis thaliana] >gi|18086343|gb|AAL57634.1| AT3g50930/F18B3_210 [Arabidopsis thaliana] >gi|27363216|gb|AAO11527.1| At3g50930/F18B3_210 [Arabidopsis thaliana] >gi|332645207|gb|AEE78728.1| cytochrome BC1 synthesis [Arabidopsis thaliana]
Unigene0067334	gi|357519279|ref|XP_003629928.1|	0.39	248	5e-64	Cytochrome P450 [Medicago truncatula] >gi|355523950|gb|AET04404.1| Cytochrome P450 [Medicago truncatula]
Unigene0067401	gi|358345537|ref|XP_003636833.1|	0.31	68.9	4e-10	Cytochrome P450 [Medicago truncatula] >gi|355502768|gb|AES83971.1| Cytochrome P450 [Medicago truncatula]
Unigene0067747	gi|87240731|gb|ABD32589.1|	0.76	144	5e-33	Cytochrome cd1-nitrite reductase-like, C-terminal haem d1 [Medicago truncatula]
Unigene0067866	gi|336462654|gb|AEI59768.1|	0.71	66.2	3e-10	cytochrome P450 [Helianthus annuus]
Unigene0067916	gi|224127426|ref|XP_002320071.1|	0.69	733	0	cytochrome P450 [Populus trichocarpa] >gi|222860844|gb|EEE98386.1| cytochrome P450 [Populus trichocarpa]
Unigene0068139	gi|46359653|dbj|BAD15331.1|	0.57	555	1e-156	cytochrome P450 [Panax ginseng]
Unigene0068350	gi|1545805|dbj|BAA10929.1|	0.8	363	3e-98	cytochrome P450 like_TBP [Nicotiana tabacum]
Unigene0068662	gi|159486938|ref|XP_001701493.1|	0.55	82.4	1e-14	cytochrome c oxidase assembly factor [Chlamydomonas reinhardtii] >gi|158271554|gb|EDO97370.1| cytochrome c oxidase assembly factor [Chlamydomonas reinhardtii]
Unigene0068809	gi|303280353|ref|XP_003059469.1|	0.35	112	2e-23	cytochrome oxidase biogenesis family [Micromonas pusilla CCMP1545] >gi|226459305|gb|EEH56601.1| cytochrome oxidase biogenesis family [Micromonas pusilla CCMP1545]
Unigene0068838	gi|93211213|gb|ABB88839.2|	0.84	306	3e-85	NADPH cytochrome P450 reductase [Stevia rebaudiana]
Unigene0068873	gi|224136932|ref|XP_002322452.1|	0.49	76.3	3e-12	cytochrome P450 [Populus trichocarpa] >gi|222869448|gb|EEF06579.1| cytochrome P450 [Populus trichocarpa]
Unigene0068887	gi|159486938|ref|XP_001701493.1|	0.58	167	3e-40	cytochrome c oxidase assembly factor [Chlamydomonas reinhardtii] >gi|158271554|gb|EDO97370.1| cytochrome c oxidase assembly factor [Chlamydomonas reinhardtii]
Unigene0068974	gi|358345537|ref|XP_003636833.1|	0.3	80.5	5e-14	Cytochrome P450 [Medicago truncatula] >gi|355502768|gb|AES83971.1| Cytochrome P450 [Medicago truncatula]
Unigene0068977	gi|357488239|ref|XP_003614407.1|	0.63	114	3e-24	Cytochrome b reductase [Medicago truncatula] >gi|355515742|gb|AES97365.1| Cytochrome b reductase [Medicago truncatula]
Unigene0069408	gi|359492645|ref|XP_002281995.2|	0.46	198	5e-50	PREDICTED: cytochrome P450 82A3 [Vitis vinifera]
Unigene0069409	gi|359492645|ref|XP_002281995.2|	0.51	472	1e-131	PREDICTED: cytochrome P450 82A3 [Vitis vinifera]
Unigene0069410	gi|359492645|ref|XP_002281995.2|	0.51	482	1e-134	PREDICTED: cytochrome P450 82A3 [Vitis vinifera]
Unigene0069526	gi|224112939|ref|XP_002332682.1|	0.48	355	1e-96	cytochrome P450 [Populus trichocarpa] >gi|222838808|gb|EEE77159.1| cytochrome P450 [Populus trichocarpa]
Unigene0069547	gi|159486938|ref|XP_001701493.1|	0.53	194	4e-48	cytochrome c oxidase assembly factor [Chlamydomonas reinhardtii] >gi|158271554|gb|EDO97370.1| cytochrome c oxidase assembly factor [Chlamydomonas reinhardtii]
Unigene0069548	gi|159486938|ref|XP_001701493.1|	0.53	193	7e-48	cytochrome c oxidase assembly factor [Chlamydomonas reinhardtii] >gi|158271554|gb|EDO97370.1| cytochrome c oxidase assembly factor [Chlamydomonas reinhardtii]
Unigene0069656	gi|159486938|ref|XP_001701493.1|	0.48	193	8e-48	cytochrome c oxidase assembly factor [Chlamydomonas reinhardtii] >gi|158271554|gb|EDO97370.1| cytochrome c oxidase assembly factor [Chlamydomonas reinhardtii]
Unigene0069716	gi|357519279|ref|XP_003629928.1|	0.38	252	2e-65	Cytochrome P450 [Medicago truncatula] >gi|355523950|gb|AET04404.1| Cytochrome P450 [Medicago truncatula]
Unigene0069747	gi|357519279|ref|XP_003629928.1|	0.34	222	2e-56	Cytochrome P450 [Medicago truncatula] >gi|355523950|gb|AET04404.1| Cytochrome P450 [Medicago truncatula]
Unigene0069755	gi|358345537|ref|XP_003636833.1|	0.29	84.7	5e-15	Cytochrome P450 [Medicago truncatula] >gi|355502768|gb|AES83971.1| Cytochrome P450 [Medicago truncatula]
Unigene0069919	gi|358345537|ref|XP_003636833.1|	0.3	78.2	4e-13	Cytochrome P450 [Medicago truncatula] >gi|355502768|gb|AES83971.1| Cytochrome P450 [Medicago truncatula]
Unigene0070089	gi|359478224|ref|XP_003632089.1|	0.42	121	1e-26	PREDICTED: cytochrome P450 76C1-like [Vitis vinifera]
Unigene0070188	gi|359494238|ref|XP_002269231.2|	0.81	658	0	PREDICTED: cytochrome c oxidase assembly protein COX15-like [Vitis vinifera]
Unigene0070367	gi|124359647|gb|ABN06020.1|	0.84	561	1e-158	Cytochrome cd1-nitrite reductase-like, C-terminal haem d1 [Medicago truncatula]
Unigene0070424	gi|397771300|gb|AFO64616.1|	0.81	241	2e-63	cytochrome P450 mono-oxygenase [Artemisia annua]
Unigene0070488	gi|373501792|gb|AEY75215.1|	0.56	323	4e-87	cytochrome P450 CYP736A12 [Panax ginseng]
Unigene0070495	gi|18401824|ref|NP_566605.1|	0.61	513	1e-144	cytochrome P450, family 77, subfamily A, polypeptide 5 pseudogene [Arabidopsis thaliana] >gi|332642553|gb|AEE76074.1| cytochrome P450, family 77, subfamily A, polypeptide 5 pseudogene [Arabidopsis thaliana]
Unigene0070559	gi|373501792|gb|AEY75215.1|	0.56	320	4e-86	cytochrome P450 CYP736A12 [Panax ginseng]
Unigene0070592	gi|336462672|gb|AEI59777.1|	0.55	384	1e-105	cytochrome P450 [Helianthus annuus]
Unigene0070725	gi|303280353|ref|XP_003059469.1|	0.35	112	2e-23	cytochrome oxidase biogenesis family [Micromonas pusilla CCMP1545] >gi|226459305|gb|EEH56601.1| cytochrome oxidase biogenesis family [Micromonas pusilla CCMP1545]
Unigene0070729	gi|225439315|ref|XP_002267321.1|	0.81	461	0	PREDICTED: D-lactate dehydrogenase [cytochrome], mitochondrial [Vitis vinifera]
Unigene0070894	gi|225439315|ref|XP_002267321.1|	0.81	461	0	PREDICTED: D-lactate dehydrogenase [cytochrome], mitochondrial [Vitis vinifera]
Unigene0070920	gi|358345537|ref|XP_003636833.1|	0.27	89.4	1e-16	Cytochrome P450 [Medicago truncatula] >gi|355502768|gb|AES83971.1| Cytochrome P450 [Medicago truncatula]
Unigene0070938	gi|357519279|ref|XP_003629928.1|	0.33	97.4	2e-19	Cytochrome P450 [Medicago truncatula] >gi|355523950|gb|AET04404.1| Cytochrome P450 [Medicago truncatula]
Unigene0070952	gi|93211213|gb|ABB88839.2|	0.84	528	1e-151	NADPH cytochrome P450 reductase [Stevia rebaudiana]
Unigene0070965	gi|358345537|ref|XP_003636833.1|	0.28	391	1e-107	Cytochrome P450 [Medicago truncatula] >gi|355502768|gb|AES83971.1| Cytochrome P450 [Medicago truncatula]
Unigene0071301	gi|298705593|emb|CBJ28844.1|	0.6	80.9	2e-14	SCO1 homolog, cytochrome c oxidase copper chaperone [Ectocarpus siliculosus]
Unigene0071410	gi|159486938|ref|XP_001701493.1|	0.53	193	8e-48	cytochrome c oxidase assembly factor [Chlamydomonas reinhardtii] >gi|158271554|gb|EDO97370.1| cytochrome c oxidase assembly factor [Chlamydomonas reinhardtii]
Unigene0071411	gi|159486938|ref|XP_001701493.1|	0.53	194	4e-48	cytochrome c oxidase assembly factor [Chlamydomonas reinhardtii] >gi|158271554|gb|EDO97370.1| cytochrome c oxidase assembly factor [Chlamydomonas reinhardtii]
Unigene0071443	gi|358345537|ref|XP_003636833.1|	0.43	56.2	4e-12	Cytochrome P450 [Medicago truncatula] >gi|355502768|gb|AES83971.1| Cytochrome P450 [Medicago truncatula]
Unigene0071444	gi|358345537|ref|XP_003636833.1|	0.43	56.2	3e-12	Cytochrome P450 [Medicago truncatula] >gi|355502768|gb|AES83971.1| Cytochrome P450 [Medicago truncatula]
Unigene0003679	gi|397771302|gb|AFO64617.1|	0.55	92	4e-18	cytochrome P450 mono-oxygenase [Artemisia annua]
Unigene0003680	gi|397771302|gb|AFO64617.1|	0.54	104	5e-22	cytochrome P450 mono-oxygenase [Artemisia annua]
Unigene0003706	gi|159486938|ref|XP_001701493.1|	0.41	135	1e-30	cytochrome c oxidase assembly factor [Chlamydomonas reinhardtii] >gi|158271554|gb|EDO97370.1| cytochrome c oxidase assembly factor [Chlamydomonas reinhardtii]
Unigene0003707	gi|159486938|ref|XP_001701493.1|	0.41	135	1e-30	cytochrome c oxidase assembly factor [Chlamydomonas reinhardtii] >gi|158271554|gb|EDO97370.1| cytochrome c oxidase assembly factor [Chlamydomonas reinhardtii]
Unigene0003780	gi|108862162|gb|ABA95747.2|	0.41	152	9e-36	Cytochrome P450 family protein [Oryza sativa Japonica Group]
Unigene0004099	gi|357519279|ref|XP_003629928.1|	0.41	99.8	1e-20	Cytochrome P450 [Medicago truncatula] >gi|355523950|gb|AET04404.1| Cytochrome P450 [Medicago truncatula]
Unigene0004100	gi|358345537|ref|XP_003636833.1|	0.38	81.3	6e-29	Cytochrome P450 [Medicago truncatula] >gi|355502768|gb|AES83971.1| Cytochrome P450 [Medicago truncatula]
Unigene0004101	gi|358345537|ref|XP_003636833.1|	0.38	81.3	3e-28	Cytochrome P450 [Medicago truncatula] >gi|355502768|gb|AES83971.1| Cytochrome P450 [Medicago truncatula]
Unigene0004191	gi|224077538|ref|XP_002305292.1|	0.55	577	1e-163	cytochrome P450 [Populus trichocarpa] >gi|222848256|gb|EEE85803.1| cytochrome P450 [Populus trichocarpa]
Unigene0004249	gi|359492643|ref|XP_002282051.2|	0.5	304	2e-81	PREDICTED: cytochrome P450 82A3-like [Vitis vinifera]
Unigene0004306	gi|225454627|ref|XP_002266611.1|	0.57	591	1e-167	PREDICTED: cytochrome P450 89A2-like [Vitis vinifera]
Unigene0004450	gi|308190438|gb|ADO16184.1|	0.69	96.7	2e-19	cytochrome P450 mono-oxygenase [Artemisia annua]
Unigene0004452	gi|308190438|gb|ADO16184.1|	0.62	213	2e-54	cytochrome P450 mono-oxygenase [Artemisia annua]
Unigene0004453	gi|308190438|gb|ADO16184.1|	0.63	690	0	cytochrome P450 mono-oxygenase [Artemisia annua]
Unigene0004848	gi|15219886|ref|NP_173661.1|	0.86	155	8e-37	cytochrome C oxidase 6B [Arabidopsis thaliana] >gi|75193983|sp|Q9S7L9.1|CX6B1_ARATH RecName: Full=Cytochrome c oxidase subunit 6b-1; Short=AtCOX6b-1 >gi|6587843|gb|AAF18532.1|AC006551_18 Subunit 6b of cytochrome c oxidase [Arabidopsis thaliana] >gi|6518353|dbj|BAA87883.1| subunit 6b of cytochrome c oxidase [Arabidopsis thaliana] >gi|332192122|gb|AEE30243.1| cytochrome C oxidase 6B [Arabidopsis th…
Unigene0004983	gi|356552918|ref|XP_003544809.1|	0.72	174	1e-42	PREDICTED: cytochrome c oxidase subunit 6b-1-like [Glycine max]
Unigene0005179	gi|358345537|ref|XP_003636833.1|	0.31	45.1	9e-06	Cytochrome P450 [Medicago truncatula] >gi|355502768|gb|AES83971.1| Cytochrome P450 [Medicago truncatula]
Unigene0005193	gi|358345537|ref|XP_003636833.1|	0.35	69.3	3e-14	Cytochrome P450 [Medicago truncatula] >gi|355502768|gb|AES83971.1| Cytochrome P450 [Medicago truncatula]
Unigene0005205	gi|358345537|ref|XP_003636833.1|	0.29	114	2e-24	Cytochrome P450 [Medicago truncatula] >gi|355502768|gb|AES83971.1| Cytochrome P450 [Medicago truncatula]
Unigene0005228	gi|99646732|emb|CAK22421.1|	0.46	233	6e-60	cytochrome B561-related protein [Beta vulgaris]
Unigene0005236	gi|336462654|gb|AEI59768.1|	0.65	198	2e-50	cytochrome P450 [Helianthus annuus]
Unigene0005239	gi|356564944|ref|XP_003550706.1|	0.77	131	3e-30	PREDICTED: cytochrome P450 78A3-like [Glycine max]
Unigene0005260	gi|336462676|gb|AEI59779.1|	0.55	180	9e-45	cytochrome P450 [Helianthus annuus]
Unigene0005312	gi|15237250|ref|NP_197710.1|	0.52	74.7	4e-13	cytochrome P450 86B1 [Arabidopsis thaliana] >gi|75309222|sp|Q9FMY1.1|C86B1_ARATH RecName: Full=Cytochrome P450 86B1 >gi|13549071|gb|AAK29622.1|AF345898_1 CYP86B1 [Arabidopsis thaliana] >gi|10177808|dbj|BAB11174.1| cytochrome P450-like protein [Arabidopsis thaliana] >gi|25083267|gb|AAN72056.1| cytochrome P450-like protein [Arabidopsis thaliana] >gi|332005748|gb|AED93131.1| cytochrome P450 86B1 [Ar…
Unigene0005352	gi|224139824|ref|XP_002323294.1|	0.56	108	3e-23	cytochrome P450 [Populus trichocarpa] >gi|222867924|gb|EEF05055.1| cytochrome P450 [Populus trichocarpa]
Unigene0005413	gi|359497661|ref|XP_002263737.2|	0.63	66.6	1e-10	PREDICTED: cytochrome P450 93A3-like, partial [Vitis vinifera]
Unigene0005428	gi|75161264|sp|Q8VWZ7.1|C76B6_CATRO	0.65	245	3e-64	RecName: Full=Geraniol 8-hydroxylase; AltName: Full=Cytochrome P450 76B6; AltName: Full=Geraniol 10-hydroxylase; Short=CrG10H >gi|17065916|emb|CAC80883.1| geraniol 10-hydroxylase [Catharanthus roseus]
Unigene0005514	gi|224127426|ref|XP_002320071.1|	0.66	187	4e-47	cytochrome P450 [Populus trichocarpa] >gi|222860844|gb|EEE98386.1| cytochrome P450 [Populus trichocarpa]
Unigene0005639	gi|359488616|ref|XP_002264598.2|	0.78	165	2e-40	PREDICTED: cytochrome c1-1, heme protein, mitochondrial-like [Vitis vinifera]
Unigene0005640	gi|359488616|ref|XP_002264598.2|	0.97	243	9e-64	PREDICTED: cytochrome c1-1, heme protein, mitochondrial-like [Vitis vinifera]
Unigene0005696	gi|336462654|gb|AEI59768.1|	0.52	117	5e-26	cytochrome P450 [Helianthus annuus]
Unigene0005697	gi|336462654|gb|AEI59768.1|	0.52	172	4e-42	cytochrome P450 [Helianthus annuus]
Unigene0071677	gi|358345537|ref|XP_003636833.1|	0.4	266	1e-69	Cytochrome P450 [Medicago truncatula] >gi|355502768|gb|AES83971.1| Cytochrome P450 [Medicago truncatula]
Unigene0071701	gi|358345537|ref|XP_003636833.1|	0.3	86.3	2e-15	Cytochrome P450 [Medicago truncatula] >gi|355502768|gb|AES83971.1| Cytochrome P450 [Medicago truncatula]
Unigene0071714	gi|124359647|gb|ABN06020.1|	0.48	76.3	1e-12	Cytochrome cd1-nitrite reductase-like, C-terminal haem d1 [Medicago truncatula]
Unigene0071718	gi|124359647|gb|ABN06020.1|	0.52	72	2e-11	Cytochrome cd1-nitrite reductase-like, C-terminal haem d1 [Medicago truncatula]
Unigene0071839	gi|358345537|ref|XP_003636833.1|	0.3	78.2	5e-13	Cytochrome P450 [Medicago truncatula] >gi|355502768|gb|AES83971.1| Cytochrome P450 [Medicago truncatula]
Unigene0071895	gi|357465729|ref|XP_003603149.1|	0.53	386	1e-106	Cytochrome c oxidase subunit [Medicago truncatula] >gi|355492197|gb|AES73400.1| Cytochrome c oxidase subunit [Medicago truncatula]
Unigene0071915	gi|356569742|ref|XP_003553055.1|	0.69	350	2e-95	PREDICTED: cytochrome c oxidase assembly protein COX11, mitochondrial-like [Glycine max]
Unigene0071969	gi|15236824|ref|NP_193560.1|	0.61	293	7e-78	cytochrome b561/ferric reductase transmembrane family protein [Arabidopsis thaliana] >gi|332658617|gb|AEE84017.1| cytochrome b561/ferric reductase transmembrane family protein [Arabidopsis thaliana]
Unigene0072011	gi|357497037|ref|XP_003618807.1|	0.78	111	6e-44	Cytochrome c1 heme protein [Medicago truncatula] >gi|355493822|gb|AES75025.1| Cytochrome c1 heme protein [Medicago truncatula]
Unigene0072052	gi|357437385|ref|XP_003588968.1|	0.47	55.8	6e-07	Cytochrome P450 [Medicago truncatula] >gi|355478016|gb|AES59219.1| Cytochrome P450 [Medicago truncatula]
Unigene0072158	gi|359494238|ref|XP_002269231.2|	0.81	671	0	PREDICTED: cytochrome c oxidase assembly protein COX15-like [Vitis vinifera]
Unigene0072182	gi|336462654|gb|AEI59768.1|	0.73	358	5e-98	cytochrome P450 [Helianthus annuus]
Unigene0072292	gi|358345537|ref|XP_003636833.1|	0.27	102	1e-20	Cytochrome P450 [Medicago truncatula] >gi|355502768|gb|AES83971.1| Cytochrome P450 [Medicago truncatula]
Unigene0072375	gi|359478224|ref|XP_003632089.1|	0.51	174	1e-42	PREDICTED: cytochrome P450 76C1-like [Vitis vinifera]
Unigene0072444	gi|218764507|gb|ACL10147.1|	0.76	433	1e-120	cytochrome P450 monooxygenase [Stevia rebaudiana]
Unigene0072573	gi|358345537|ref|XP_003636833.1|	0.25	149	1e-34	Cytochrome P450 [Medicago truncatula] >gi|355502768|gb|AES83971.1| Cytochrome P450 [Medicago truncatula]
Unigene0072580	gi|336462672|gb|AEI59777.1|	0.59	611	1e-173	cytochrome P450 [Helianthus annuus]
Unigene0072594	gi|358345537|ref|XP_003636833.1|	0.32	107	2e-22	Cytochrome P450 [Medicago truncatula] >gi|355502768|gb|AES83971.1| Cytochrome P450 [Medicago truncatula]
Unigene0072642	gi|18401683|ref|NP_566592.1|	0.57	386	1e-106	Surfeit locus 1 cytochrome c oxidase biogenesis protein [Arabidopsis thaliana] >gi|75203836|sp|Q9SE51.1|SURF1_ARATH RecName: Full=Surfeit locus protein 1; Short=Surfeit 1; AltName: Full=Cytochrome c oxidase assembly protein SURF1; AltName: Full=Protein EMBRYO DEFECTIVE 3121; AltName: Full=Surfeit locus 1 cytochrome c oxidase biogenesis protein >gi|6630873|gb|AAF19609.1|AF182953_1 Surfeit 1 [Arabi…
Unigene0072706	gi|336462654|gb|AEI59768.1|	0.6	237	1e-60	cytochrome P450 [Helianthus annuus]
Unigene0072815	gi|159486938|ref|XP_001701493.1|	0.55	82.4	1e-14	cytochrome c oxidase assembly factor [Chlamydomonas reinhardtii] >gi|158271554|gb|EDO97370.1| cytochrome c oxidase assembly factor [Chlamydomonas reinhardtii]
Unigene0072840	gi|357488239|ref|XP_003614407.1|	0.74	261	2e-68	Cytochrome b reductase [Medicago truncatula] >gi|355515742|gb|AES97365.1| Cytochrome b reductase [Medicago truncatula]
Unigene0072845	gi|336462666|gb|AEI59774.1|	0.54	261	6e-88	cytochrome P450 [Helianthus annuus]
Unigene0072863	gi|30693378|ref|NP_190662.2|	0.5	462	1e-128	cytochrome BC1 synthesis [Arabidopsis thaliana] >gi|18086343|gb|AAL57634.1| AT3g50930/F18B3_210 [Arabidopsis thaliana] >gi|27363216|gb|AAO11527.1| At3g50930/F18B3_210 [Arabidopsis thaliana] >gi|332645207|gb|AEE78728.1| cytochrome BC1 synthesis [Arabidopsis thaliana]
Unigene0072901	gi|359478224|ref|XP_003632089.1|	0.42	121	9e-27	PREDICTED: cytochrome P450 76C1-like [Vitis vinifera]
Unigene0072943	gi|224103363|ref|XP_002334060.1|	0.53	545	1e-153	cytochrome P450 [Populus trichocarpa] >gi|222869629|gb|EEF06760.1| cytochrome P450 [Populus trichocarpa]
Unigene0073071	gi|358345537|ref|XP_003636833.1|	0.28	153	1e-47	Cytochrome P450 [Medicago truncatula] >gi|355502768|gb|AES83971.1| Cytochrome P450 [Medicago truncatula]
Unigene0073075	gi|225453313|ref|XP_002269307.1|	0.55	582	1e-165	PREDICTED: cytochrome P450 734A2 [Vitis vinifera]
Unigene0005901	gi|357519279|ref|XP_003629928.1|	0.38	238	5e-61	Cytochrome P450 [Medicago truncatula] >gi|355523950|gb|AET04404.1| Cytochrome P450 [Medicago truncatula]
Unigene0005902	gi|357519279|ref|XP_003629928.1|	0.38	238	5e-61	Cytochrome P450 [Medicago truncatula] >gi|355523950|gb|AET04404.1| Cytochrome P450 [Medicago truncatula]
Unigene0006032	gi|225440161|ref|XP_002278009.1|	0.59	630	1e-179	PREDICTED: cytochrome P450 94A1 [Vitis vinifera]
Unigene0006033	gi|225440161|ref|XP_002278009.1|	0.61	656	0	PREDICTED: cytochrome P450 94A1 [Vitis vinifera]
Unigene0006255	gi|358345537|ref|XP_003636833.1|	0.26	80.9	2e-14	Cytochrome P450 [Medicago truncatula] >gi|355502768|gb|AES83971.1| Cytochrome P450 [Medicago truncatula]
Unigene0006369	gi|224076988|ref|XP_002305081.1|	0.53	567	1e-160	cytochrome P450 [Populus trichocarpa] >gi|222848045|gb|EEE85592.1| cytochrome P450 [Populus trichocarpa]
Unigene0006433	gi|358345537|ref|XP_003636833.1|	0.28	326	2e-87	Cytochrome P450 [Medicago truncatula] >gi|355502768|gb|AES83971.1| Cytochrome P450 [Medicago truncatula]
Unigene0006492	gi|357519279|ref|XP_003629928.1|	0.36	94	7e-19	Cytochrome P450 [Medicago truncatula] >gi|355523950|gb|AET04404.1| Cytochrome P450 [Medicago truncatula]
Unigene0006493	gi|358345537|ref|XP_003636833.1|	0.24	132	2e-29	Cytochrome P450 [Medicago truncatula] >gi|355502768|gb|AES83971.1| Cytochrome P450 [Medicago truncatula]
Unigene0006554	gi|18406556|ref|NP_566019.1|	0.58	501	1e-140	protoheme IX farnesyltransferase [Arabidopsis thaliana] >gi|75099253|sp|O64886.4|COX10_ARATH RecName: Full=Protoheme IX farnesyltransferase, mitochondrial; AltName: Full=Cytochrome c oxidase assembly protein COX10; AltName: Full=Heme O synthase; Flags: Precursor >gi|330255338|gb|AEC10432.1| protoheme IX farnesyltransferase [Arabidopsis thaliana]
Unigene0006598	gi|307136277|gb|ADN34104.1|	0.59	207	3e-52	cytochrome p450 [Cucumis melo subsp. melo]
Unigene0006624	gi|225442827|ref|XP_002285312.1|	0.82	84.7	4e-16	PREDICTED: cytochrome c1-1, heme protein, mitochondrial-like [Vitis vinifera]
Unigene0006875	gi|71725821|gb|AAZ39038.1|	0.73	707	0	cytochrome P450 90A2 [Camellia japonica]
Unigene0006876	gi|71725821|gb|AAZ39038.1|	0.69	334	3e-90	cytochrome P450 90A2 [Camellia japonica]
Unigene0006879	gi|15236824|ref|NP_193560.1|	0.61	293	5e-78	cytochrome b561/ferric reductase transmembrane family protein [Arabidopsis thaliana] >gi|332658617|gb|AEE84017.1| cytochrome b561/ferric reductase transmembrane family protein [Arabidopsis thaliana]
Unigene0006949	gi|336462654|gb|AEI59768.1|	0.54	302	6e-81	cytochrome P450 [Helianthus annuus]
Unigene0006950	gi|336462656|gb|AEI59769.1|	0.73	191	2e-48	cytochrome P450 [Helianthus annuus]
Unigene0007160	gi|359488616|ref|XP_002264598.2|	0.88	555	1e-157	PREDICTED: cytochrome c1-1, heme protein, mitochondrial-like [Vitis vinifera]
Unigene0007161	gi|359488616|ref|XP_002264598.2|	0.88	555	1e-157	PREDICTED: cytochrome c1-1, heme protein, mitochondrial-like [Vitis vinifera]
Unigene0007365	gi|285013609|gb|ADC32800.1|	0.41	147	2e-34	cytochrome c synthesis 5 protein [Chlamydomonas reinhardtii]
Unigene0007486	gi|308809277|ref|XP_003081948.1|	0.45	148	2e-34	cytochrome P450-like protein (ISS) [Ostreococcus tauri] >gi|116060415|emb|CAL55751.1| cytochrome P450-like protein (ISS) [Ostreococcus tauri]
Unigene0007519	gi|225464788|ref|XP_002266883.1|	0.81	935	0	PREDICTED: cytochrome P450 97B2, chloroplastic [Vitis vinifera]
Unigene0007525	gi|357519279|ref|XP_003629928.1|	0.42	135	2e-30	Cytochrome P450 [Medicago truncatula] >gi|355523950|gb|AET04404.1| Cytochrome P450 [Medicago truncatula]
Unigene0007571	gi|336462666|gb|AEI59774.1|	0.55	305	7e-82	cytochrome P450 [Helianthus annuus]
Unigene0007572	gi|336462666|gb|AEI59774.1|	0.55	304	2e-81	cytochrome P450 [Helianthus annuus]
Unigene0007916	gi|397771300|gb|AFO64616.1|	0.65	710	0	cytochrome P450 mono-oxygenase [Artemisia annua]
Unigene0007917	gi|397771300|gb|AFO64616.1|	0.65	710	0	cytochrome P450 mono-oxygenase [Artemisia annua]
Unigene0007956	gi|3121891|sp|Q36952.1|COX3_AEGCO	0.5	59.7	8e-08	RecName: Full=Cytochrome c oxidase subunit 3; AltName: Full=Cytochrome c oxidase polypeptide III >gi|1213424|gb|AAA91210.1| cytochrome c oxidase subunit III [Aegilops columnaris] >gi|1213426|gb|AAA91211.1| cytochrome c oxidase subunit III [Aegilops columnaris]
Unigene0007957	gi|3121891|sp|Q36952.1|COX3_AEGCO	0.5	59.7	9e-08	RecName: Full=Cytochrome c oxidase subunit 3; AltName: Full=Cytochrome c oxidase polypeptide III >gi|1213424|gb|AAA91210.1| cytochrome c oxidase subunit III [Aegilops columnaris] >gi|1213426|gb|AAA91211.1| cytochrome c oxidase subunit III [Aegilops columnaris]
Unigene0008081	gi|358345537|ref|XP_003636833.1|	0.26	204	6e-75	Cytochrome P450 [Medicago truncatula] >gi|355502768|gb|AES83971.1| Cytochrome P450 [Medicago truncatula]
Unigene0008265	gi|336462674|gb|AEI59778.1|	0.45	460	1e-128	cytochrome P450 [Helianthus annuus]
Unigene0008287	gi|225461322|ref|XP_002284546.1|	0.73	474	1e-132	PREDICTED: cytochrome c-type biogenesis ccda-like chloroplastic protein 2 [Vitis vinifera]
Unigene0008322	gi|358345537|ref|XP_003636833.1|	0.25	125	2e-27	Cytochrome P450 [Medicago truncatula] >gi|355502768|gb|AES83971.1| Cytochrome P450 [Medicago truncatula]
Unigene0008422	gi|357111964|ref|XP_003557780.1|	0.82	146	2e-34	PREDICTED: cytochrome c oxidase subunit 6b-1-like [Brachypodium distachyon]
Unigene0008423	gi|357111964|ref|XP_003557780.1|	0.82	146	2e-34	PREDICTED: cytochrome c oxidase subunit 6b-1-like [Brachypodium distachyon]
Unigene0008610	gi|30693378|ref|NP_190662.2|	0.59	152	3e-36	cytochrome BC1 synthesis [Arabidopsis thaliana] >gi|18086343|gb|AAL57634.1| AT3g50930/F18B3_210 [Arabidopsis thaliana] >gi|27363216|gb|AAO11527.1| At3g50930/F18B3_210 [Arabidopsis thaliana] >gi|332645207|gb|AEE78728.1| cytochrome BC1 synthesis [Arabidopsis thaliana]
Unigene0008769	gi|224071740|ref|XP_002303566.1|	0.6	223	8e-58	cytochrome P450 [Populus trichocarpa] >gi|222840998|gb|EEE78545.1| cytochrome P450 [Populus trichocarpa]
Unigene0008774	gi|224115696|ref|XP_002317099.1|	0.53	165	7e-40	cytochrome P450 [Populus trichocarpa] >gi|222860164|gb|EEE97711.1| cytochrome P450 [Populus trichocarpa]
Unigene0008796	gi|224115704|ref|XP_002317101.1|	0.55	146	2e-34	cytochrome P450 [Populus trichocarpa] >gi|222860166|gb|EEE97713.1| cytochrome P450 [Populus trichocarpa]
Unigene0008890	gi|336462668|gb|AEI59775.1|	0.59	51.6	4e-06	cytochrome P450 [Helianthus annuus]
Unigene0008952	gi|359478224|ref|XP_003632089.1|	0.44	96.7	1e-19	PREDICTED: cytochrome P450 76C1-like [Vitis vinifera]
Unigene0008973	gi|225453803|ref|XP_002276121.1|	0.62	211	2e-54	PREDICTED: cytochrome P450 76C4-like [Vitis vinifera]
Unigene0009011	gi|225458444|ref|XP_002282014.1|	0.48	127	6e-29	PREDICTED: cytochrome P450 82A3-like [Vitis vinifera]
Unigene0009052	gi|336462676|gb|AEI59779.1|	0.57	533	1e-150	cytochrome P450 [Helianthus annuus]
Unigene0009057	gi|336462676|gb|AEI59779.1|	0.67	308	6e-83	cytochrome P450 [Helianthus annuus]
Unigene0009095	gi|358345537|ref|XP_003636833.1|	0.4	138	1e-42	Cytochrome P450 [Medicago truncatula] >gi|355502768|gb|AES83971.1| Cytochrome P450 [Medicago truncatula]
Unigene0009109	gi|358345537|ref|XP_003636833.1|	0.36	258	2e-67	Cytochrome P450 [Medicago truncatula] >gi|355502768|gb|AES83971.1| Cytochrome P450 [Medicago truncatula]
Unigene0009125	gi|356566842|ref|XP_003551635.1|	0.48	84.7	4e-16	PREDICTED: cytochrome P450 76C4-like [Glycine max]
Unigene0009197	gi|358345537|ref|XP_003636833.1|	0.26	72.4	5e-12	Cytochrome P450 [Medicago truncatula] >gi|355502768|gb|AES83971.1| Cytochrome P450 [Medicago truncatula]
Unigene0009226	gi|358345537|ref|XP_003636833.1|	0.27	82.4	3e-17	Cytochrome P450 [Medicago truncatula] >gi|355502768|gb|AES83971.1| Cytochrome P450 [Medicago truncatula]
Unigene0009251	gi|388827891|gb|AFK79028.1|	0.8	183	9e-46	cytochrome P450 CYP707A67 [Bupleurum chinense]
Unigene0009266	gi|358345537|ref|XP_003636833.1|	0.31	75.1	3e-14	Cytochrome P450 [Medicago truncatula] >gi|355502768|gb|AES83971.1| Cytochrome P450 [Medicago truncatula]
Unigene0009325	gi|357519279|ref|XP_003629928.1|	0.41	87.4	7e-17	Cytochrome P450 [Medicago truncatula] >gi|355523950|gb|AET04404.1| Cytochrome P450 [Medicago truncatula]
Unigene0009370	gi|224134987|ref|XP_002327539.1|	0.73	396	1e-109	cytochrome P450 probable 6-deoxoteasterone to 3-dehydro 6-deoxoteasterone or teasterone to 3-dehydro teasterone [Populus trichocarpa] >gi|222836093|gb|EEE74514.1| cytochrome P450 probable 6-deoxoteasterone to 3-dehydro 6-deoxoteasterone or teasterone to 3-dehydro teasterone [Populus trichocarpa]
Unigene0009409	gi|358345537|ref|XP_003636833.1|	0.27	52	5e-12	Cytochrome P450 [Medicago truncatula] >gi|355502768|gb|AES83971.1| Cytochrome P450 [Medicago truncatula]
Unigene0009506	gi|358345537|ref|XP_003636833.1|	0.25	83.6	3e-15	Cytochrome P450 [Medicago truncatula] >gi|355502768|gb|AES83971.1| Cytochrome P450 [Medicago truncatula]
Unigene0009526	gi|356571933|ref|XP_003554125.1|	0.42	91.7	3e-18	PREDICTED: cytochrome P450 82A4-like [Glycine max]
Unigene0009567	gi|144905160|dbj|BAF56236.1|	0.66	179	1e-44	cytochrome P450 enzyme [Pisum sativum]
Unigene0009602	gi|357518199|ref|XP_003629388.1|	0.31	57.8	9e-08	Cytochrome P450 [Medicago truncatula] >gi|355523410|gb|AET03864.1| Cytochrome P450 [Medicago truncatula]
Unigene0009624	gi|357519279|ref|XP_003629928.1|	0.42	88.2	4e-17	Cytochrome P450 [Medicago truncatula] >gi|355523950|gb|AET04404.1| Cytochrome P450 [Medicago truncatula]
Unigene0009625	gi|357519279|ref|XP_003629928.1|	0.38	62.4	2e-09	Cytochrome P450 [Medicago truncatula] >gi|355523950|gb|AET04404.1| Cytochrome P450 [Medicago truncatula]
Unigene0009922	gi|159482725|ref|XP_001699418.1|	0.33	55.1	2e-06	cytochrome c oxidase assembly protein [Chlamydomonas reinhardtii] >gi|158272869|gb|EDO98664.1| cytochrome c oxidase assembly protein [Chlamydomonas reinhardtii]
Unigene0009979	gi|358345537|ref|XP_003636833.1|	0.26	107	4e-28	Cytochrome P450 [Medicago truncatula] >gi|355502768|gb|AES83971.1| Cytochrome P450 [Medicago truncatula]
Unigene0009980	gi|358345537|ref|XP_003636833.1|	0.26	107	3e-28	Cytochrome P450 [Medicago truncatula] >gi|355502768|gb|AES83971.1| Cytochrome P450 [Medicago truncatula]
Unigene0010047	gi|225437272|ref|XP_002282477.1|	0.66	669	0	PREDICTED: cytochrome P450 94A1-like [Vitis vinifera]
Unigene0010214	gi|225463472|ref|XP_002276613.1|	0.7	744	0	PREDICTED: cytochrome P450 710A1-like [Vitis vinifera]
Unigene0010271	gi|359478224|ref|XP_003632089.1|	0.5	541	1e-152	PREDICTED: cytochrome P450 76C1-like [Vitis vinifera]
Unigene0010272	gi|359478224|ref|XP_003632089.1|	0.5	541	1e-152	PREDICTED: cytochrome P450 76C1-like [Vitis vinifera]
Unigene0010273	gi|359478224|ref|XP_003632089.1|	0.52	567	1e-160	PREDICTED: cytochrome P450 76C1-like [Vitis vinifera]
Unigene0010274	gi|359478224|ref|XP_003632089.1|	0.53	587	1e-166	PREDICTED: cytochrome P450 76C1-like [Vitis vinifera]
Unigene0010275	gi|359478224|ref|XP_003632089.1|	0.53	587	1e-166	PREDICTED: cytochrome P450 76C1-like [Vitis vinifera]
Unigene0010300	gi|124020687|gb|ABM88789.1|	0.85	1234	0	cytochrome P450 reductase [Artemisia annua]
Unigene0010324	gi|358345984|ref|XP_003637054.1|	0.73	360	3e-98	Cytochrome b561 [Medicago truncatula] >gi|355502989|gb|AES84192.1| Cytochrome b561 [Medicago truncatula]
Unigene0010445	gi|159469153|ref|XP_001692732.1|	0.71	488	1e-136	ADPH--cytochrome P450 reductase-related protein [Chlamydomonas reinhardtii] >gi|158277985|gb|EDP03751.1| ADPH--cytochrome P450 reductase-related protein [Chlamydomonas reinhardtii]
Unigene0010446	gi|159469153|ref|XP_001692732.1|	0.71	488	1e-136	ADPH--cytochrome P450 reductase-related protein [Chlamydomonas reinhardtii] >gi|158277985|gb|EDP03751.1| ADPH--cytochrome P450 reductase-related protein [Chlamydomonas reinhardtii]
Unigene0010526	gi|358345770|ref|XP_003636948.1|	0.4	62	9e-09	Cytochrome P450 [Medicago truncatula] >gi|355502883|gb|AES84086.1| Cytochrome P450 [Medicago truncatula]
Unigene0010607	gi|336462666|gb|AEI59774.1|	0.43	122	2e-27	cytochrome P450 [Helianthus annuus]
Unigene0010608	gi|336462666|gb|AEI59774.1|	0.43	185	4e-65	cytochrome P450 [Helianthus annuus]
Unigene0010609	gi|336462666|gb|AEI59774.1|	0.44	178	3e-63	cytochrome P450 [Helianthus annuus]
Unigene0010690	gi|357465729|ref|XP_003603149.1|	0.73	177	9e-44	Cytochrome c oxidase subunit [Medicago truncatula] >gi|355492197|gb|AES73400.1| Cytochrome c oxidase subunit [Medicago truncatula]
Unigene0010691	gi|357465729|ref|XP_003603149.1|	0.53	285	9e-76	Cytochrome c oxidase subunit [Medicago truncatula] >gi|355492197|gb|AES73400.1| Cytochrome c oxidase subunit [Medicago truncatula]
Unigene0010830	gi|218764507|gb|ACL10147.1|	0.67	664	0	cytochrome P450 monooxygenase [Stevia rebaudiana]
Unigene0010902	gi|397771300|gb|AFO64616.1|	0.65	375	1e-103	cytochrome P450 mono-oxygenase [Artemisia annua]
Unigene0010989	gi|357519279|ref|XP_003629928.1|	0.4	117	2e-29	Cytochrome P450 [Medicago truncatula] >gi|355523950|gb|AET04404.1| Cytochrome P450 [Medicago truncatula]
Unigene0011001	gi|358345537|ref|XP_003636833.1|	0.31	61.2	2e-08	Cytochrome P450 [Medicago truncatula] >gi|355502768|gb|AES83971.1| Cytochrome P450 [Medicago truncatula]
Unigene0011019	gi|308190434|gb|ADO16182.1|	0.65	658	0	cytochrome P450 mono-oxygenase [Artemisia annua]
Unigene0011138	gi|336462666|gb|AEI59774.1|	0.55	245	4e-64	cytochrome P450 [Helianthus annuus]
Unigene0011139	gi|124484371|dbj|BAF46296.1|	0.56	289	3e-77	cytochrome P450 [Ipomoea nil]
Unigene0011309	gi|356522606|ref|XP_003529937.1|	0.76	891	0	PREDICTED: cytochrome P450 86A2-like [Glycine max]
Unigene0011416	gi|336462656|gb|AEI59769.1|	0.66	74.7	3e-12	cytochrome P450 [Helianthus annuus]
Unigene0011579	gi|358345537|ref|XP_003636833.1|	0.29	101	2e-25	Cytochrome P450 [Medicago truncatula] >gi|355502768|gb|AES83971.1| Cytochrome P450 [Medicago truncatula]
Unigene0011634	gi|357447749|ref|XP_003594150.1|	0.4	200	3e-50	Cytochrome b6 [Medicago truncatula] >gi|355483198|gb|AES64401.1| Cytochrome b6 [Medicago truncatula]
Unigene0011635	gi|332071116|gb|AED99877.1|	0.75	731	0	cytochrome P450 [Panax notoginseng]
Unigene0011689	gi|225428564|ref|XP_002281077.1|	0.73	786	0	PREDICTED: cytochrome c biogenesis protein CCS1, chloroplastic [Vitis vinifera]
Unigene0011826	gi|358345537|ref|XP_003636833.1|	0.28	135	2e-30	Cytochrome P450 [Medicago truncatula] >gi|355502768|gb|AES83971.1| Cytochrome P450 [Medicago truncatula]
Unigene0011949	gi|76781148|gb|ABA54489.1|	0.92	249	3e-65	cytochrome b5 type 06 [Crepis alpina]
Unigene0012014	gi|358348855|ref|XP_003638457.1|	0.77	152	4e-36	Cytochrome B5 [Medicago truncatula] >gi|355504392|gb|AES85595.1| Cytochrome B5 [Medicago truncatula]
Unigene0012133	gi|4101626|gb|AAD01240.1|	0.72	701	0	desaturase/cytochrome b5 protein [Ricinus communis]
Unigene0012265	gi|224119946|ref|XP_002331099.1|	0.48	459	1e-127	cytochrome P450 [Populus trichocarpa] >gi|222872827|gb|EEF09958.1| cytochrome P450 [Populus trichocarpa]
Unigene0012458	gi|356529239|ref|XP_003533203.1|	0.68	158	6e-37	PREDICTED: cytochrome P450 71A26-like [Glycine max]
Unigene0012578	gi|356561205|ref|XP_003548874.1|	0.59	164	6e-39	PREDICTED: cytochrome P450 716B1-like [Glycine max]
Unigene0012862	gi|282848220|gb|ADB02891.1|	0.76	195	7e-49	ubiquinol-cytochrome C reductase complex 14 kDa protein [Jatropha curcas]
Unigene0012863	gi|282848220|gb|ADB02891.1|	0.77	195	9e-49	ubiquinol-cytochrome C reductase complex 14 kDa protein [Jatropha curcas]
Unigene0012891	gi|76781150|gb|ABA54490.1|	0.83	240	3e-62	cytochrome b5 type 11 [Crepis alpina]
Unigene0013055	gi|357519279|ref|XP_003629928.1|	0.41	120	8e-27	Cytochrome P450 [Medicago truncatula] >gi|355523950|gb|AET04404.1| Cytochrome P450 [Medicago truncatula]
Unigene0013067	gi|357502803|ref|XP_003621690.1|	0.34	53.9	8e-07	Cytochrome c biogenesis protein ccsA [Medicago truncatula] >gi|355496705|gb|AES77908.1| Cytochrome c biogenesis protein ccsA [Medicago truncatula]
Unigene0013074	gi|358345537|ref|XP_003636833.1|	0.39	105	3e-22	Cytochrome P450 [Medicago truncatula] >gi|355502768|gb|AES83971.1| Cytochrome P450 [Medicago truncatula]
Unigene0013151	gi|358345537|ref|XP_003636833.1|	0.25	146	7e-34	Cytochrome P450 [Medicago truncatula] >gi|355502768|gb|AES83971.1| Cytochrome P450 [Medicago truncatula]
Unigene0013163	gi|358345537|ref|XP_003636833.1|	0.25	65.1	1e-09	Cytochrome P450 [Medicago truncatula] >gi|355502768|gb|AES83971.1| Cytochrome P450 [Medicago truncatula]
Unigene0013220	gi|357502803|ref|XP_003621690.1|	0.25	57.4	7e-08	Cytochrome c biogenesis protein ccsA [Medicago truncatula] >gi|355496705|gb|AES77908.1| Cytochrome c biogenesis protein ccsA [Medicago truncatula]
Unigene0013269	gi|358345537|ref|XP_003636833.1|	0.32	58.5	4e-08	Cytochrome P450 [Medicago truncatula] >gi|355502768|gb|AES83971.1| Cytochrome P450 [Medicago truncatula]
Unigene0013353	gi|225455608|ref|XP_002270428.1|	0.59	208	4e-53	PREDICTED: cytochrome P450 704C1-like [Vitis vinifera]
Unigene0013361	gi|358345537|ref|XP_003636833.1|	0.35	55.8	3e-07	Cytochrome P450 [Medicago truncatula] >gi|355502768|gb|AES83971.1| Cytochrome P450 [Medicago truncatula]
Unigene0013404	gi|359473155|ref|XP_002285472.2|	0.42	396	1e-109	PREDICTED: cytochrome P450 71B35-like isoform 2 [Vitis vinifera]
Unigene0013536	gi|359478224|ref|XP_003632089.1|	0.47	86.3	1e-16	PREDICTED: cytochrome P450 76C1-like [Vitis vinifera]
Unigene0013640	gi|224111880|ref|XP_002316010.1|	0.55	518	1e-146	cytochrome P450 [Populus trichocarpa] >gi|222865050|gb|EEF02181.1| cytochrome P450 [Populus trichocarpa]
Unigene0013716	gi|357518199|ref|XP_003629388.1|	0.26	58.2	4e-08	Cytochrome P450 [Medicago truncatula] >gi|355523410|gb|AET03864.1| Cytochrome P450 [Medicago truncatula]
Unigene0013772	gi|358345537|ref|XP_003636833.1|	0.39	52	3e-06	Cytochrome P450 [Medicago truncatula] >gi|355502768|gb|AES83971.1| Cytochrome P450 [Medicago truncatula]
Unigene0013865	gi|357519279|ref|XP_003629928.1|	0.35	132	2e-33	Cytochrome P450 [Medicago truncatula] >gi|355523950|gb|AET04404.1| Cytochrome P450 [Medicago truncatula]
Unigene0013992	gi|224115704|ref|XP_002317101.1|	0.53	105	2e-21	cytochrome P450 [Populus trichocarpa] >gi|222860166|gb|EEE97713.1| cytochrome P450 [Populus trichocarpa]
Unigene0013993	gi|224115704|ref|XP_002317101.1|	0.53	105	1e-21	cytochrome P450 [Populus trichocarpa] >gi|222860166|gb|EEE97713.1| cytochrome P450 [Populus trichocarpa]
Unigene0013995	gi|224115696|ref|XP_002317099.1|	0.5	474	1e-132	cytochrome P450 [Populus trichocarpa] >gi|222860164|gb|EEE97711.1| cytochrome P450 [Populus trichocarpa]
Unigene0014016	gi|225449736|ref|XP_002270736.1|	0.79	836	0	PREDICTED: cytochrome P450 77A2 [Vitis vinifera]
Unigene0014208	gi|336462672|gb|AEI59777.1|	0.54	326	6e-88	cytochrome P450 [Helianthus annuus]
Unigene0014244	gi|225451804|ref|XP_002281338.1|	0.81	774	0	PREDICTED: cytochrome P450 85A [Vitis vinifera]
Unigene0014315	gi|224127430|ref|XP_002320072.1|	0.56	180	8e-45	cytochrome P450 [Populus trichocarpa] >gi|222860845|gb|EEE98387.1| cytochrome P450 [Populus trichocarpa]
Unigene0014316	gi|224127438|ref|XP_002320074.1|	0.58	308	8e-83	cytochrome P450 [Populus trichocarpa] >gi|222860847|gb|EEE98389.1| cytochrome P450 [Populus trichocarpa]
Unigene0014317	gi|225424594|ref|XP_002282185.1|	0.62	380	1e-104	PREDICTED: cytochrome P450 86B1 [Vitis vinifera]
Unigene0014318	gi|225424594|ref|XP_002282185.1|	0.56	543	1e-153	PREDICTED: cytochrome P450 86B1 [Vitis vinifera]
Unigene0014319	gi|225424594|ref|XP_002282185.1|	0.58	67.4	7e-11	PREDICTED: cytochrome P450 86B1 [Vitis vinifera]
Unigene0014320	gi|225424594|ref|XP_002282185.1|	0.61	381	1e-104	PREDICTED: cytochrome P450 86B1 [Vitis vinifera]
Unigene0014321	gi|225424594|ref|XP_002282185.1|	0.63	689	0	PREDICTED: cytochrome P450 86B1 [Vitis vinifera]
Unigene0014538	gi|358345537|ref|XP_003636833.1|	0.31	73.6	4e-12	Cytochrome P450 [Medicago truncatula] >gi|355502768|gb|AES83971.1| Cytochrome P450 [Medicago truncatula]
Unigene0014541	gi|358345537|ref|XP_003636833.1|	0.31	73.6	5e-12	Cytochrome P450 [Medicago truncatula] >gi|355502768|gb|AES83971.1| Cytochrome P450 [Medicago truncatula]
Unigene0014544	gi|224111870|ref|XP_002316008.1|	0.5	449	1e-124	cytochrome P450 [Populus trichocarpa] >gi|222865048|gb|EEF02179.1| cytochrome P450 [Populus trichocarpa]
Unigene0014545	gi|224111880|ref|XP_002316010.1|	0.53	311	2e-83	cytochrome P450 [Populus trichocarpa] >gi|222865050|gb|EEF02181.1| cytochrome P450 [Populus trichocarpa]
Unigene0014614	gi|84514139|gb|ABC59078.1|	0.8	73.2	1e-12	cytochrome P450 monooxygenase CYP72A59 [Medicago truncatula]
Unigene0014762	gi|224125358|ref|XP_002319566.1|	0.59	609	1e-173	cytochrome P450 probable flavone synthase [Populus trichocarpa] >gi|222857942|gb|EEE95489.1| cytochrome P450 probable flavone synthase [Populus trichocarpa]
Unigene0014822	gi|308810042|ref|XP_003082330.1|	0.39	174	8e-42	Cytochrome b5 (ISS) [Ostreococcus tauri] >gi|116060798|emb|CAL57276.1| Cytochrome b5 (ISS), partial [Ostreococcus tauri]
Unigene0014864	gi|357519279|ref|XP_003629928.1|	0.35	215	2e-54	Cytochrome P450 [Medicago truncatula] >gi|355523950|gb|AET04404.1| Cytochrome P450 [Medicago truncatula]
Unigene0015339	gi|359478224|ref|XP_003632089.1|	0.53	560	1e-158	PREDICTED: cytochrome P450 76C1-like [Vitis vinifera]
Unigene0015340	gi|225441676|ref|XP_002277107.1|	0.43	187	9e-82	PREDICTED: cytochrome P450 93A1 [Vitis vinifera]
Unigene0015431	gi|356550677|ref|XP_003543711.1|	0.59	603	1e-171	PREDICTED: ent-kaurene oxidase, chloroplastic-like [Glycine max] >gi|85001715|gb|ABC68411.1| cytochrome P450 monooxygenase CYP701A16 [Glycine max]
Unigene0015432	gi|356550677|ref|XP_003543711.1|	0.61	142	6e-33	PREDICTED: ent-kaurene oxidase, chloroplastic-like [Glycine max] >gi|85001715|gb|ABC68411.1| cytochrome P450 monooxygenase CYP701A16 [Glycine max]
Unigene0015460	gi|42569483|ref|NP_180635.2|	0.59	87.8	5e-17	cytochrome P450, family 71, subfamily A, polypeptide 13 [Arabidopsis thaliana] >gi|330253345|gb|AEC08439.1| cytochrome P450, family 71, subfamily A, polypeptide 13 [Arabidopsis thaliana]
Unigene0015461	gi|336462672|gb|AEI59777.1|	0.56	364	1e-99	cytochrome P450 [Helianthus annuus]
Unigene0015844	gi|124359647|gb|ABN06020.1|	0.76	582	1e-164	Cytochrome cd1-nitrite reductase-like, C-terminal haem d1 [Medicago truncatula]
Unigene0015845	gi|124359647|gb|ABN06020.1|	0.43	708	0	Cytochrome cd1-nitrite reductase-like, C-terminal haem d1 [Medicago truncatula]
Unigene0015879	gi|225458049|ref|XP_002280438.1|	0.57	572	1e-162	PREDICTED: cytochrome P450 83B1 [Vitis vinifera]
Unigene0016119	gi|397771302|gb|AFO64617.1|	0.64	326	3e-88	cytochrome P450 mono-oxygenase [Artemisia annua]
Unigene0016120	gi|397771302|gb|AFO64617.1|	0.61	196	8e-50	cytochrome P450 mono-oxygenase [Artemisia annua]
Unigene0016121	gi|85068596|gb|ABC69378.1|	0.58	107	2e-22	CYP81B2v1 [Nicotiana tabacum] >gi|158635852|dbj|BAF91366.1| cytochrome P450 [Nicotiana tabacum]
Unigene0016123	gi|397771302|gb|AFO64617.1|	0.55	259	3e-68	cytochrome P450 mono-oxygenase [Artemisia annua]
Unigene0016386	gi|359490078|ref|XP_002264821.2|	0.62	359	9e-98	PREDICTED: ubiquinol-cytochrome c reductase complex chaperone CBP3 homolog [Vitis vinifera]
Unigene0016562	gi|224097888|ref|XP_002334584.1|	0.48	147	6e-34	cytochrome P450 [Populus trichocarpa] >gi|222873272|gb|EEF10403.1| cytochrome P450 [Populus trichocarpa]
Unigene0016885	gi|357519279|ref|XP_003629928.1|	0.37	194	3e-48	Cytochrome P450 [Medicago truncatula] >gi|355523950|gb|AET04404.1| Cytochrome P450 [Medicago truncatula]
Unigene0016967	gi|224154748|ref|XP_002337511.1|	0.41	54.3	4e-06	cytochrome P450 [Populus trichocarpa] >gi|222839495|gb|EEE77832.1| cytochrome P450 [Populus trichocarpa]
Unigene0016968	gi|224154748|ref|XP_002337511.1|	0.41	54.3	4e-06	cytochrome P450 [Populus trichocarpa] >gi|222839495|gb|EEE77832.1| cytochrome P450 [Populus trichocarpa]
Unigene0017180	gi|308072487|dbj|BAJ22105.1|	0.42	63.2	8e-09	succinate dehydrogenase cytochrome subunit 3 [Cycas taitungensis]
Unigene0017399	gi|336462654|gb|AEI59768.1|	0.6	620	1e-176	cytochrome P450 [Helianthus annuus]
Unigene0017400	gi|225441676|ref|XP_002277107.1|	0.64	197	5e-50	PREDICTED: cytochrome P450 93A1 [Vitis vinifera]
Unigene0017422	gi|359481958|ref|XP_002277766.2|	0.69	718	0	PREDICTED: cytochrome P450 76A2 [Vitis vinifera]
Unigene0017441	gi|30693378|ref|NP_190662.2|	0.48	72.4	3e-12	cytochrome BC1 synthesis [Arabidopsis thaliana] >gi|18086343|gb|AAL57634.1| AT3g50930/F18B3_210 [Arabidopsis thaliana] >gi|27363216|gb|AAO11527.1| At3g50930/F18B3_210 [Arabidopsis thaliana] >gi|332645207|gb|AEE78728.1| cytochrome BC1 synthesis [Arabidopsis thaliana]
Unigene0017464	gi|350537695|ref|NP_001234049.1|	0.76	812	0	cytochrome P450-type monooxygenase 97A29 [Solanum lycopersicum] >gi|212421921|gb|ACJ25969.1| cytochrome P450-type monooxygenase 97A29 [Solanum lycopersicum] >gi|215398067|gb|ACJ65304.1| cytochrome P450-type monooxygenase 97A29 [Solanum lycopersicum]
Unigene0017465	gi|350537695|ref|NP_001234049.1|	0.75	906	0	cytochrome P450-type monooxygenase 97A29 [Solanum lycopersicum] >gi|212421921|gb|ACJ25969.1| cytochrome P450-type monooxygenase 97A29 [Solanum lycopersicum] >gi|215398067|gb|ACJ65304.1| cytochrome P450-type monooxygenase 97A29 [Solanum lycopersicum]
Unigene0017497	gi|358345537|ref|XP_003636833.1|	0.27	99.4	9e-20	Cytochrome P450 [Medicago truncatula] >gi|355502768|gb|AES83971.1| Cytochrome P450 [Medicago truncatula]
Unigene0017529	gi|225449736|ref|XP_002270736.1|	0.75	768	0	PREDICTED: cytochrome P450 77A2 [Vitis vinifera]
Unigene0017541	gi|336462674|gb|AEI59778.1|	0.45	453	1e-126	cytochrome P450 [Helianthus annuus]
Unigene0017542	gi|336462674|gb|AEI59778.1|	0.42	372	1e-101	cytochrome P450 [Helianthus annuus]
Unigene0017757	gi|30693380|ref|NP_190663.2|	0.43	345	2e-93	cytochrome BC1 synthesis-like protein [Arabidopsis thaliana] >gi|109946623|gb|ABG48490.1| At3g50940 [Arabidopsis thaliana] >gi|332645208|gb|AEE78729.1| cytochrome BC1 synthesis-like protein [Arabidopsis thaliana]
Unigene0017957	gi|336462654|gb|AEI59768.1|	0.49	161	4e-39	cytochrome P450 [Helianthus annuus]
Unigene0017963	gi|358345537|ref|XP_003636833.1|	0.3	91.7	8e-18	Cytochrome P450 [Medicago truncatula] >gi|355502768|gb|AES83971.1| Cytochrome P450 [Medicago truncatula]
Unigene0017981	gi|15233202|ref|NP_191734.1|	0.21	80.9	3e-14	Cytochrome b561/ferric reductase transmembrane with DOMON related domain [Arabidopsis thaliana] >gi|332646731|gb|AEE80252.1| Cytochrome b561/ferric reductase transmembrane with DOMON related domain [Arabidopsis thaliana]
Unigene0017983	gi|357519279|ref|XP_003629928.1|	0.43	149	2e-35	Cytochrome P450 [Medicago truncatula] >gi|355523950|gb|AET04404.1| Cytochrome P450 [Medicago truncatula]
Unigene0018111	gi|358345537|ref|XP_003636833.1|	0.28	75.1	1e-12	Cytochrome P450 [Medicago truncatula] >gi|355502768|gb|AES83971.1| Cytochrome P450 [Medicago truncatula]
Unigene0018156	gi|358345537|ref|XP_003636833.1|	0.24	95.5	1e-25	Cytochrome P450 [Medicago truncatula] >gi|355502768|gb|AES83971.1| Cytochrome P450 [Medicago truncatula]
Unigene0018277	gi|356576123|ref|XP_003556183.1|	0.45	81.3	5e-15	PREDICTED: cytochrome P450 89A2-like [Glycine max]
Unigene0018299	gi|358345537|ref|XP_003636833.1|	0.28	62	3e-09	Cytochrome P450 [Medicago truncatula] >gi|355502768|gb|AES83971.1| Cytochrome P450 [Medicago truncatula]
Unigene0018608	gi|358345537|ref|XP_003636833.1|	0.43	56.2	2e-12	Cytochrome P450 [Medicago truncatula] >gi|355502768|gb|AES83971.1| Cytochrome P450 [Medicago truncatula]
Unigene0018609	gi|358345537|ref|XP_003636833.1|	0.43	56.2	4e-12	Cytochrome P450 [Medicago truncatula] >gi|355502768|gb|AES83971.1| Cytochrome P450 [Medicago truncatula]
Unigene0018630	gi|357437385|ref|XP_003588968.1|	0.47	55.8	4e-07	Cytochrome P450 [Medicago truncatula] >gi|355478016|gb|AES59219.1| Cytochrome P450 [Medicago truncatula]
Unigene0018633	gi|357437385|ref|XP_003588968.1|	0.47	55.8	6e-07	Cytochrome P450 [Medicago truncatula] >gi|355478016|gb|AES59219.1| Cytochrome P450 [Medicago truncatula]
Unigene0018665	gi|359492645|ref|XP_002281995.2|	0.54	473	1e-132	PREDICTED: cytochrome P450 82A3 [Vitis vinifera]
Unigene0018666	gi|308190446|gb|ADO16188.1|	0.73	103	1e-21	cytochrome P450 mono-oxygenase, partial [Artemisia annua]
Unigene0018667	gi|359492645|ref|XP_002281995.2|	0.53	474	1e-132	PREDICTED: cytochrome P450 82A3 [Vitis vinifera]
Unigene0018668	gi|225458446|ref|XP_002282035.1|	0.54	184	2e-45	PREDICTED: cytochrome P450 82A3-like [Vitis vinifera]
Unigene0018670	gi|308190446|gb|ADO16188.1|	0.73	103	1e-21	cytochrome P450 mono-oxygenase, partial [Artemisia annua]
Unigene0018777	gi|124484371|dbj|BAF46296.1|	0.64	278	2e-73	cytochrome P450 [Ipomoea nil]
Unigene0018784	gi|15227033|ref|NP_180473.1|	0.79	122	4e-27	abscisic acid 8'-hydroxylase 2 [Arabidopsis thaliana] >gi|334184553|ref|NP_001189629.1| abscisic acid 8'-hydroxylase 2 [Arabidopsis thaliana] >gi|75278888|sp|O81077.1|ABAH2_ARATH RecName: Full=Abscisic acid 8'-hydroxylase 2; Short=ABA 8'-hydroxylase 2; AltName: Full=Cytochrome P450 707A2 >gi|330253115|gb|AEC08209.1| abscisic acid 8'-hydroxylase 2 [Arabidopsis thaliana] >gi|330253116|gb|AEC08210.1…
Unigene0018785	gi|224104401|ref|XP_002313425.1|	0.74	662	0	cytochrome P450 [Populus trichocarpa] >gi|222849833|gb|EEE87380.1| cytochrome P450 [Populus trichocarpa]
Unigene0018786	gi|224104401|ref|XP_002313425.1|	0.7	610	1e-173	cytochrome P450 [Populus trichocarpa] >gi|222849833|gb|EEE87380.1| cytochrome P450 [Populus trichocarpa]
Unigene0019105	gi|281190736|ref|YP_003330973.1|	0.97	625	1e-177	cytochrome f [Parthenium argentatum] >gi|269924849|gb|ACZ52722.1| cytochrome f [Parthenium argentatum]
Unigene0019584	gi|397771300|gb|AFO64616.1|	0.75	747	0	cytochrome P450 mono-oxygenase [Artemisia annua]
Unigene0019585	gi|397771300|gb|AFO64616.1|	0.77	199	2e-50	cytochrome P450 mono-oxygenase [Artemisia annua]
Unigene0019586	gi|397771300|gb|AFO64616.1|	0.76	808	0	cytochrome P450 mono-oxygenase [Artemisia annua]
Unigene0019587	gi|397771300|gb|AFO64616.1|	0.76	377	1e-103	cytochrome P450 mono-oxygenase [Artemisia annua]
Unigene0019588	gi|397771300|gb|AFO64616.1|	0.73	377	0	cytochrome P450 mono-oxygenase [Artemisia annua]
Unigene0019589	gi|397771300|gb|AFO64616.1|	0.73	377	1e-103	cytochrome P450 mono-oxygenase [Artemisia annua]
Unigene0019590	gi|397771300|gb|AFO64616.1|	0.76	808	0	cytochrome P450 mono-oxygenase [Artemisia annua]
Unigene0019591	sp|Q9SHG5|C72C1_ARATH	61.45	110	2e-24	Cytochrome P450 72C1 OS=Arabidopsis thaliana GN=CYP72C1 PE=2 SV=2
Unigene0019780	sp|P46270|QCR9_SOLTU	79.66	101	1e-21	Cytochrome b-c1 complex subunit 9 OS=Solanum tuberosum PE=1 SV=1
Unigene0019913	sp|P49729|UCRI1_TOBAC	77.22	404	1e-111	Cytochrome b-c1 complex subunit Rieske-1, mitochondrial (Fragment) OS=Nicotiana tabacum PE=2 SV=1
Unigene0020135	sp|Q9FG65|C81D1_ARATH	46.84	434	1e-120	Cytochrome P450 81D1 OS=Arabidopsis thaliana GN=CYP81D1 PE=2 SV=1
Unigene0020508	sp|Q50EK3|C04C1_PINTA	46.29	419	4e-116	Cytochrome P450 704C1 OS=Pinus taeda GN=CYP704C1 PE=2 SV=1
Unigene0020515	sp|Q50EK3|C04C1_PINTA	47.12	440	1e-122	Cytochrome P450 704C1 OS=Pinus taeda GN=CYP704C1 PE=2 SV=1
Unigene0020516	sp|Q50EK3|C04C1_PINTA	47.12	440	2e-122	Cytochrome P450 704C1 OS=Pinus taeda GN=CYP704C1 PE=2 SV=1
Unigene0020926	sp|O49858|C82A3_SOYBN	48.61	513	2e-144	Cytochrome P450 82A3 OS=Glycine max GN=CYP82A3 PE=2 SV=1
Unigene0021048	sp|O81117|C94A1_VICSA	44.71	176	1e-43	Cytochrome P450 94A1 OS=Vicia sativa GN=CYP94A1 PE=2 SV=2
Unigene0021052	sp|Q7SDV9|CCPR_NEUCR	34.58	124	2e-27	Cytochrome c peroxidase, mitochondrial OS=Neurospora crassa (strain ATCC 24698 / 74-OR23-1A / CBS 708.71 / DSM 1257 / FGSC 987) GN=ccp-1 PE=3 SV=1
Unigene0021053	sp|Q7SDV9|CCPR_NEUCR	33.07	119	7e-26	Cytochrome c peroxidase, mitochondrial OS=Neurospora crassa (strain ATCC 24698 / 74-OR23-1A / CBS 708.71 / DSM 1257 / FGSC 987) GN=ccp-1 PE=3 SV=1
Unigene0021203	sp|O81973|C93A3_SOYBN	53.54	559	3e-158	Cytochrome P450 93A3 OS=Glycine max GN=CYP93A3 PE=2 SV=1
Unigene0021493	sp|Q9LW15|CX5B1_ARATH	61.54	51.6	4e-06	Cytochrome c oxidase subunit 5b-1, mitochondrial OS=Arabidopsis thaliana GN=COX5B-1 PE=2 SV=1
Unigene0021498	sp|Q9LW15|CX5B1_ARATH	61.54	51.6	3e-06	Cytochrome c oxidase subunit 5b-1, mitochondrial OS=Arabidopsis thaliana GN=COX5B-1 PE=2 SV=1
Unigene0021530	sp|O81973|C93A3_SOYBN	50.2	525	3e-148	Cytochrome P450 93A3 OS=Glycine max GN=CYP93A3 PE=2 SV=1
Unigene0021629	sp|Q9SHG5|C72C1_ARATH	42.38	185	5e-46	Cytochrome P450 72C1 OS=Arabidopsis thaliana GN=CYP72C1 PE=2 SV=2
Unigene0021630	sp|Q9SHG5|C72C1_ARATH	50	219	3e-56	Cytochrome P450 72C1 OS=Arabidopsis thaliana GN=CYP72C1 PE=2 SV=2
Unigene0021631	sp|Q9SHG5|C72C1_ARATH	50	219	2e-56	Cytochrome P450 72C1 OS=Arabidopsis thaliana GN=CYP72C1 PE=2 SV=2
Unigene0022243	sp|Q93VA3|CYC6_ARATH	74.42	213	2e-54	Cytochrome c6, chloroplastic OS=Arabidopsis thaliana GN=petJ PE=1 SV=1
Unigene0022244	sp|Q93VA3|CYC6_ARATH	74.42	213	1e-54	Cytochrome c6, chloroplastic OS=Arabidopsis thaliana GN=petJ PE=1 SV=1
Unigene0022370	sp|O64637|C76C2_ARATH	44.54	417	1e-115	Cytochrome P450 76C2 OS=Arabidopsis thaliana GN=CYP76C2 PE=2 SV=1
Unigene0022831	sp|O48921|C97B2_SOYBN	41.44	409	4e-113	Cytochrome P450 97B2, chloroplastic OS=Glycine max GN=CYP97B2 PE=2 SV=1
Unigene0023046	sp|Q50EK3|C04C1_PINTA	53.96	512	3e-144	Cytochrome P450 704C1 OS=Pinus taeda GN=CYP704C1 PE=2 SV=1
Unigene0023047	sp|Q50EK3|C04C1_PINTA	52.7	503	2e-141	Cytochrome P450 704C1 OS=Pinus taeda GN=CYP704C1 PE=2 SV=1
Unigene0023135	sp|Q9FG65|C81D1_ARATH	37.79	223	5e-57	Cytochrome P450 81D1 OS=Arabidopsis thaliana GN=CYP81D1 PE=2 SV=1
Unigene0023137	sp|O81972|C82A2_SOYBN	34.47	112	2e-24	Cytochrome P450 82A2 OS=Glycine max GN=CYP82A2 PE=2 SV=1
Unigene0023408	sp|Q9STK9|C71AO_ARATH	52.76	166	3e-40	Cytochrome P450 71A24 OS=Arabidopsis thaliana GN=CYP71A24 PE=2 SV=3
Unigene0023672	sp|Q9FG65|C81D1_ARATH	40.46	367	2e-100	Cytochrome P450 81D1 OS=Arabidopsis thaliana GN=CYP81D1 PE=2 SV=1
Unigene0023774	sp|O81117|C94A1_VICSA	48.89	219	1e-56	Cytochrome P450 94A1 OS=Vicia sativa GN=CYP94A1 PE=2 SV=2
Unigene0023775	sp|Q50EK0|C16B2_PICSI	55.56	60.5	4e-09	Cytochrome P450 716B2 OS=Picea sitchensis GN=CYP716B2 PE=2 SV=1
Unigene0024032	sp|O22203|C98A3_ARATH	34.84	277	2e-73	Cytochrome P450 98A3 OS=Arabidopsis thaliana GN=CYP98A3 PE=1 SV=1
Unigene0024033	sp|O22203|C98A3_ARATH	35.12	274	1e-72	Cytochrome P450 98A3 OS=Arabidopsis thaliana GN=CYP98A3 PE=1 SV=1
Unigene0024111	sp|P08980|UCRIA_SPIOL	37.72	62.4	1e-08	Cytochrome b6-f complex iron-sulfur subunit, chloroplastic OS=Spinacia oleracea GN=petC PE=1 SV=2
Unigene0024112	sp|P08980|UCRIA_SPIOL	37.72	62.4	5e-09	Cytochrome b6-f complex iron-sulfur subunit, chloroplastic OS=Spinacia oleracea GN=petC PE=1 SV=2
Unigene0024179	sp|P22695|QCR2_HUMAN	29.52	187	2e-46	Cytochrome b-c1 complex subunit 2, mitochondrial OS=Homo sapiens GN=UQCRC2 PE=1 SV=3
Unigene0024180	sp|P22695|QCR2_HUMAN	30.79	205	1e-51	Cytochrome b-c1 complex subunit 2, mitochondrial OS=Homo sapiens GN=UQCRC2 PE=1 SV=3
Unigene0024181	sp|P22695|QCR2_HUMAN	30.18	202	6e-51	Cytochrome b-c1 complex subunit 2, mitochondrial OS=Homo sapiens GN=UQCRC2 PE=1 SV=3
Unigene0024182	sp|P22695|QCR2_HUMAN	30.14	190	4e-47	Cytochrome b-c1 complex subunit 2, mitochondrial OS=Homo sapiens GN=UQCRC2 PE=1 SV=3
Unigene0024382	sp|Q50EK5|C72B2_PINTA	37.93	63.9	3e-10	Cytochrome P450 720B2 OS=Pinus taeda GN=CYP720B2 PE=2 SV=1
Unigene0024399	sp|O81117|C94A1_VICSA	45.19	91.7	7e-22	Cytochrome P450 94A1 OS=Vicia sativa GN=CYP94A1 PE=2 SV=2
Unigene0024432	sp|Q50EK1|C16B1_PICSI	59.86	213	5e-55	Cytochrome P450 716B1 OS=Picea sitchensis GN=CYP716B1 PE=2 SV=1
Unigene0024579	sp|O81973|C93A3_SOYBN	59.46	142	5e-34	Cytochrome P450 93A3 OS=Glycine max GN=CYP93A3 PE=2 SV=1
Unigene0024933	sp|O65790|C81F1_ARATH	52.57	191	3e-48	Cytochrome P450 81F1 OS=Arabidopsis thaliana GN=CYP81F1 PE=2 SV=2
Unigene0024970	sp|Q43246|C88A1_MAIZE	56.76	50.1	3e-14	Cytochrome P450 88A1 OS=Zea mays GN=CYP88A1 PE=2 SV=1
Unigene0025106	sp|Q50EK1|C16B1_PICSI	37.08	70.9	2e-12	Cytochrome P450 716B1 OS=Picea sitchensis GN=CYP716B1 PE=2 SV=1
Unigene0025319	sp|Q50EK0|C16B2_PICSI	37.81	148	3e-35	Cytochrome P450 716B2 OS=Picea sitchensis GN=CYP716B2 PE=2 SV=1
Unigene0025320	sp|Q50EK0|C16B2_PICSI	40.7	156	1e-37	Cytochrome P450 716B2 OS=Picea sitchensis GN=CYP716B2 PE=2 SV=1
Unigene0025322	sp|Q50EK1|C16B1_PICSI	58.33	75.5	1e-13	Cytochrome P450 716B1 OS=Picea sitchensis GN=CYP716B1 PE=2 SV=1
Unigene0025585	sp|O49859|C82A4_SOYBN	41.26	162	2e-39	Cytochrome P450 82A4 OS=Glycine max GN=CYP82A4 PE=2 SV=1
Unigene0025586	sp|O49858|C82A3_SOYBN	47.24	446	3e-124	Cytochrome P450 82A3 OS=Glycine max GN=CYP82A3 PE=2 SV=1
Unigene0025588	sp|O49858|C82A3_SOYBN	57.75	89.4	7e-18	Cytochrome P450 82A3 OS=Glycine max GN=CYP82A3 PE=2 SV=1
Unigene0025589	sp|O49858|C82A3_SOYBN	48.44	453	2e-126	Cytochrome P450 82A3 OS=Glycine max GN=CYP82A3 PE=2 SV=1
Unigene0025590	sp|O49858|C82A3_SOYBN	53.49	57.4	3e-08	Cytochrome P450 82A3 OS=Glycine max GN=CYP82A3 PE=2 SV=1
Unigene0025591	sp|O49858|C82A3_SOYBN	55.81	60.1	7e-09	Cytochrome P450 82A3 OS=Glycine max GN=CYP82A3 PE=2 SV=1
Unigene0025592	sp|O49858|C82A3_SOYBN	38.16	61.2	2e-09	Cytochrome P450 82A3 OS=Glycine max GN=CYP82A3 PE=2 SV=1
Unigene0025593	sp|O49858|C82A3_SOYBN	53.49	57.4	3e-08	Cytochrome P450 82A3 OS=Glycine max GN=CYP82A3 PE=2 SV=1
Unigene0025734	sp|Q03227|COX3_VICFA	100	168	1e-40	Cytochrome c oxidase subunit 3 OS=Vicia faba GN=COX3 PE=3 SV=1
Unigene0025740	sp|Q03227|COX3_VICFA	100	168	2e-40	Cytochrome c oxidase subunit 3 OS=Vicia faba GN=COX3 PE=3 SV=1
Unigene0025742	sp|Q03227|COX3_VICFA	100	168	1e-40	Cytochrome c oxidase subunit 3 OS=Vicia faba GN=COX3 PE=3 SV=1
Unigene0025744	sp|Q03227|COX3_VICFA	100	168	2e-40	Cytochrome c oxidase subunit 3 OS=Vicia faba GN=COX3 PE=3 SV=1
Unigene0025747	sp|Q03227|COX3_VICFA	100	168	2e-40	Cytochrome c oxidase subunit 3 OS=Vicia faba GN=COX3 PE=3 SV=1
Unigene0025750	sp|Q03227|COX3_VICFA	100	168	1e-40	Cytochrome c oxidase subunit 3 OS=Vicia faba GN=COX3 PE=3 SV=1
Unigene0026278	sp|O65790|C81F1_ARATH	43.19	401	7e-111	Cytochrome P450 81F1 OS=Arabidopsis thaliana GN=CYP81F1 PE=2 SV=2
Unigene0026281	sp|Q9FG65|C81D1_ARATH	46.02	421	9e-117	Cytochrome P450 81D1 OS=Arabidopsis thaliana GN=CYP81D1 PE=2 SV=1
Unigene0026282	sp|Q9FG65|C81D1_ARATH	46.04	352	4e-96	Cytochrome P450 81D1 OS=Arabidopsis thaliana GN=CYP81D1 PE=2 SV=1
Unigene0026295	sp|Q8VY39|CX5C2_HELAN	48	57	7e-08	Cytochrome c oxidase subunit 5C-2 OS=Helianthus annuus GN=COX5C2 PE=3 SV=1
Unigene0026352	sp|P25076|CY11_SOLTU	78.26	110	8e-41	Cytochrome c1-1, heme protein, mitochondrial OS=Solanum tuberosum GN=CYCL PE=2 SV=1
Unigene0026353	sp|P25076|CY11_SOLTU	78.26	110	2e-44	Cytochrome c1-1, heme protein, mitochondrial OS=Solanum tuberosum GN=CYCL PE=2 SV=1
Unigene0026811	sp|Q50EK3|C04C1_PINTA	44.78	55.5	9e-07	Cytochrome P450 704C1 OS=Pinus taeda GN=CYP704C1 PE=2 SV=1
Unigene0027737	sp|Q9T070|COX6A_ARATH	60.4	125	3e-28	Cytochrome c oxidase subunit 6a, mitochondrial OS=Arabidopsis thaliana GN=COX6A PE=2 SV=1
Unigene0027982	sp|P37121|C76A1_SOLME	39.73	225	4e-58	Cytochrome P450 76A1 (Fragment) OS=Solanum melongena GN=CYP76A1 PE=2 SV=1
Unigene0027983	sp|P37121|C76A1_SOLME	39.17	246	2e-64	Cytochrome P450 76A1 (Fragment) OS=Solanum melongena GN=CYP76A1 PE=2 SV=1
Unigene0027987	sp|O64636|C76C1_ARATH	39.38	191	6e-52	Cytochrome P450 76C1 OS=Arabidopsis thaliana GN=CYP76C1 PE=2 SV=1
Unigene0028096	sp|P37117|C71A4_SOLME	51.5	505	5e-142	Cytochrome P450 71A4 OS=Solanum melongena GN=CYP71A4 PE=2 SV=1
Unigene0028097	sp|P37117|C71A4_SOLME	50.6	477	1e-133	Cytochrome P450 71A4 OS=Solanum melongena GN=CYP71A4 PE=2 SV=1
Unigene0028098	sp|P37117|C71A4_SOLME	51.2	514	6e-145	Cytochrome P450 71A4 OS=Solanum melongena GN=CYP71A4 PE=2 SV=1
Unigene0028099	sp|O04164|C71A6_NEPRA	57.61	114	2e-25	Cytochrome P450 71A6 (Fragment) OS=Nepeta racemosa GN=CYP71A6 PE=2 SV=1
Unigene0028100	sp|P37117|C71A4_SOLME	50.64	397	1e-109	Cytochrome P450 71A4 OS=Solanum melongena GN=CYP71A4 PE=2 SV=1
Unigene0028101	sp|P37117|C71A4_SOLME	51.2	514	6e-145	Cytochrome P450 71A4 OS=Solanum melongena GN=CYP71A4 PE=2 SV=1
Unigene0028102	sp|O81970|C71A9_SOYBN	62.9	80.1	4e-15	Cytochrome P450 71A9 OS=Glycine max GN=CYP71A9 PE=2 SV=1
Unigene0028393	sp|Q503V1|CYBR1_DANRE	31.91	62.8	2e-09	Cytochrome b reductase 1 OS=Danio rerio GN=cybrd1 PE=2 SV=1
Unigene0028395	sp|Q95204|CY561_SHEEP	40.12	95.9	3e-19	Cytochrome b561 OS=Ovis aries GN=CYB561 PE=2 SV=1
Unigene0028425	sp|P49098|CYB5_TOBAC	55.38	147	9e-35	Cytochrome b5 OS=Nicotiana tabacum PE=2 SV=1
Unigene0028492	sp|O64638|C76C3_ARATH	45.82	439	3e-122	Cytochrome P450 76C3 OS=Arabidopsis thaliana GN=CYP76C3 PE=2 SV=2
Unigene0028493	sp|O64638|C76C3_ARATH	46.02	441	9e-123	Cytochrome P450 76C3 OS=Arabidopsis thaliana GN=CYP76C3 PE=2 SV=2
Unigene0029453	sp|P68539|COX1_WHEAT	97.94	195	1e-48	Cytochrome c oxidase subunit 1 OS=Triticum aestivum GN=COX1 PE=3 SV=1
Unigene0029455	sp|P68539|COX1_WHEAT	97.94	195	1e-48	Cytochrome c oxidase subunit 1 OS=Triticum aestivum GN=COX1 PE=3 SV=1
Unigene0029457	sp|P68539|COX1_WHEAT	97.94	195	1e-48	Cytochrome c oxidase subunit 1 OS=Triticum aestivum GN=COX1 PE=3 SV=1
Unigene0029460	sp|P68539|COX1_WHEAT	97.94	195	7e-49	Cytochrome c oxidase subunit 1 OS=Triticum aestivum GN=COX1 PE=3 SV=1
Unigene0029480	sp|O13995|DAP1_SCHPO	39.34	82.4	3e-15	Cytochrome P450 regulator dap1 OS=Schizosaccharomyces pombe (strain 972 / ATCC 24843) GN=dap1 PE=1 SV=1
Unigene0029577	sp|O46522|CY24B_BOVIN	34.29	196	1e-50	Cytochrome b-245 heavy chain OS=Bos taurus GN=CYBB PE=2 SV=1
Unigene0029581	sp|O46522|CY24B_BOVIN	33.86	209	1e-52	Cytochrome b-245 heavy chain OS=Bos taurus GN=CYBB PE=2 SV=1
Unigene0029586	sp|O46522|CY24B_BOVIN	33.86	209	1e-52	Cytochrome b-245 heavy chain OS=Bos taurus GN=CYBB PE=2 SV=1
Unigene0029740	sp|Q4PBY6|CCPR_USTMA	41.11	191	2e-47	Cytochrome c peroxidase, mitochondrial OS=Ustilago maydis (strain 521 / FGSC 9021) GN=CCP1 PE=3 SV=1
Unigene0029747	sp|Q4PBY6|CCPR_USTMA	41.11	191	2e-47	Cytochrome c peroxidase, mitochondrial OS=Ustilago maydis (strain 521 / FGSC 9021) GN=CCP1 PE=3 SV=1
Unigene0029853	sp|P46269|QCR8_SOLTU	66.67	108	3e-23	Cytochrome b-c1 complex subunit 8 OS=Solanum tuberosum PE=1 SV=2
Unigene0029900	sp|Q8VY39|CX5C2_HELAN	93.75	127	9e-29	Cytochrome c oxidase subunit 5C-2 OS=Helianthus annuus GN=COX5C2 PE=3 SV=1
Unigene0030025	sp|O13995|DAP1_SCHPO	31.95	82	6e-15	Cytochrome P450 regulator dap1 OS=Schizosaccharomyces pombe (strain 972 / ATCC 24843) GN=dap1 PE=1 SV=1
Unigene0030607	sp|Q7XU38|C87A3_ORYSJ	49.09	52	5e-13	Cytochrome P450 87A3 OS=Oryza sativa subsp. japonica GN=CYP87A3 PE=2 SV=3
Unigene0030608	sp|Q7XU38|C87A3_ORYSJ	49.09	52	6e-13	Cytochrome P450 87A3 OS=Oryza sativa subsp. japonica GN=CYP87A3 PE=2 SV=3
Unigene0030613	sp|Q9V776|CP317_DROME	28.48	63.5	5e-09	Probable cytochrome P450 317a1 OS=Drosophila melanogaster GN=Cyp317a1 PE=3 SV=2
Unigene0032622	sp|Q9XHE8|C71DI_MENSP	57.81	169	1e-41	Cytochrome P450 71D18 OS=Mentha spicata GN=CYP71D18 PE=1 SV=1
Unigene0032623	sp|P24465|C71A1_PERAE	44.82	339	3e-92	Cytochrome P450 71A1 OS=Persea americana GN=CYP71A1 PE=1 SV=2
Unigene0032624	sp|O81974|C71D8_SOYBN	35.85	143	1e-33	Cytochrome P450 71D8 OS=Glycine max GN=CYP71D8 PE=2 SV=1
Unigene0033123	sp|Q9SZ46|C82C4_ARATH	56.9	75.5	1e-13	Cytochrome P450 82C4 OS=Arabidopsis thaliana GN=CYP82C4 PE=2 SV=1
Unigene0033247	sp|O64637|C76C2_ARATH	55	47	1e-06	Cytochrome P450 76C2 OS=Arabidopsis thaliana GN=CYP76C2 PE=2 SV=1
Unigene0033301	sp|P93531|C71D7_SOLCH	40	67	4e-11	Cytochrome P450 71D7 OS=Solanum chacoense GN=CYP71D7 PE=3 SV=1
Unigene0033482	sp|O64637|C76C2_ARATH	60	268	3e-71	Cytochrome P450 76C2 OS=Arabidopsis thaliana GN=CYP76C2 PE=2 SV=1
Unigene0033773	sp|P46270|QCR9_SOLTU	83.33	57	6e-08	Cytochrome b-c1 complex subunit 9 OS=Solanum tuberosum PE=1 SV=1
Unigene0033796	sp|P46269|QCR8_SOLTU	65.28	111	2e-24	Cytochrome b-c1 complex subunit 8 OS=Solanum tuberosum PE=1 SV=2
Unigene0033906	sp|Q9FMY1|C86B1_ARATH	50.88	74.3	2e-13	Cytochrome P450 86B1 OS=Arabidopsis thaliana GN=CYP86B1 PE=2 SV=1
Unigene0033926	sp|Q9SHG5|C72C1_ARATH	51.37	199	1e-50	Cytochrome P450 72C1 OS=Arabidopsis thaliana GN=CYP72C1 PE=2 SV=2
Unigene0033942	sp|Q9FMY1|C86B1_ARATH	74.26	305	2e-82	Cytochrome P450 86B1 OS=Arabidopsis thaliana GN=CYP86B1 PE=2 SV=1
Unigene0034038	sp|Q6F4F5|C724B_ORYSJ	59.63	148	1e-35	Cytochrome P450 724B1 OS=Oryza sativa subsp. japonica GN=CYP724B1 PE=1 SV=1
Unigene0034181	sp|Q50EK0|C16B2_PICSI	41.86	75.1	1e-13	Cytochrome P450 716B2 OS=Picea sitchensis GN=CYP716B2 PE=2 SV=1
Unigene0034298	sp|O14056|COX19_SCHPO	44.05	82	2e-15	Cytochrome c oxidase assembly protein cox19, mitochondrial OS=Schizosaccharomyces pombe (strain 972 / ATCC 24843) GN=cox19 PE=3 SV=2
Unigene0034412	sp|Q6P1H1|CYAC3_MOUSE	35.09	145	5e-34	Cytochrome b ascorbate-dependent protein 3 OS=Mus musculus GN=Cybasc3 PE=1 SV=1
Unigene0034729	sp|Q42798|C93A1_SOYBN	62.86	51.6	1e-09	Cytochrome P450 93A1 OS=Glycine max GN=CYP93A1 PE=2 SV=1
Unigene0034753	sp|B9X287|C7346_ORYSJ	52.27	143	5e-34	Cytochrome P450 734A6 OS=Oryza sativa subsp. japonica GN=CYP734A6 PE=2 SV=1
Unigene0035039	sp|Q9SHG5|C72C1_ARATH	49.19	138	1e-32	Cytochrome P450 72C1 OS=Arabidopsis thaliana GN=CYP72C1 PE=2 SV=2
Unigene0035078	sp|O64637|C76C2_ARATH	54.41	82.8	6e-16	Cytochrome P450 76C2 OS=Arabidopsis thaliana GN=CYP76C2 PE=2 SV=1
Unigene0035147	sp|O48786|C734A_ARATH	79.89	317	5e-86	Cytochrome P450 734A1 OS=Arabidopsis thaliana GN=CYP734A1 PE=2 SV=1
Unigene0035295	sp|O48786|C734A_ARATH	68.6	251	2e-66	Cytochrome P450 734A1 OS=Arabidopsis thaliana GN=CYP734A1 PE=2 SV=1
Unigene0035379	sp|Q6F4F5|C724B_ORYSJ	63.67	371	4e-102	Cytochrome P450 724B1 OS=Oryza sativa subsp. japonica GN=CYP724B1 PE=1 SV=1
Unigene0035685	sp|Q54ID0|COX17_DICDI	62.26	81.3	4e-15	Cytochrome c oxidase copper chaperone OS=Dictyostelium discoideum GN=cox17 PE=3 SV=1
Unigene0035718	sp|Q5RFJ0|COA5_PONAB	45.21	62.8	3e-09	Cytochrome c oxidase assembly factor 5 OS=Pongo abelii GN=Coa5 PE=3 SV=1
Unigene0035947	sp|Q6F4F5|C724B_ORYSJ	53.97	63.2	5e-10	Cytochrome P450 724B1 OS=Oryza sativa subsp. japonica GN=CYP724B1 PE=1 SV=1
Unigene0036165	sp|P14853|COX3_SOYBN	100	151	2e-36	Cytochrome c oxidase subunit 3 OS=Glycine max GN=COX3 PE=2 SV=1
Unigene0036174	sp|O48956|C98A1_SORBI	27.56	194	3e-48	Cytochrome P450 98A1 OS=Sorghum bicolor GN=CYP98A1 PE=2 SV=1
Unigene0036269	sp|O64636|C76C1_ARATH	56.96	95.9	7e-20	Cytochrome P450 76C1 OS=Arabidopsis thaliana GN=CYP76C1 PE=2 SV=1
Unigene0036409	sp|Q69F95|C85A_PHAVU	68.42	140	3e-33	Cytochrome P450 85A OS=Phaseolus vulgaris GN=BA13 PE=3 SV=2
Unigene0036522	sp|Q42798|C93A1_SOYBN	54.63	129	5e-30	Cytochrome P450 93A1 OS=Glycine max GN=CYP93A1 PE=2 SV=1
Unigene0036559	sp|Q42569|C90A1_ARATH	33.86	81.6	1e-15	Cytochrome P450 90A1 OS=Arabidopsis thaliana GN=CYP90A1 PE=2 SV=1
Unigene0036833	sp|O64635|C76C4_ARATH	36.47	318	7e-86	Cytochrome P450 76C4 OS=Arabidopsis thaliana GN=CYP76C4 PE=3 SV=1
Unigene0036869	sp|Q50EK3|C04C1_PINTA	43.01	73.9	3e-13	Cytochrome P450 704C1 OS=Pinus taeda GN=CYP704C1 PE=2 SV=1
Unigene0036978	sp|Q94IW5|C90D2_ORYSJ	58.6	234	5e-61	Cytochrome P450 90D2 OS=Oryza sativa subsp. japonica GN=CYP90D2 PE=1 SV=1
Unigene0036994	sp|Q42716|C71A8_MENPI	52.49	386	1e-106	Cytochrome P450 71A8 OS=Mentha piperita GN=CYP71A8 PE=3 SV=1
Unigene0037206	sp|Q7SDV9|CCPR_NEUCR	46.28	92.8	9e-19	Cytochrome c peroxidase, mitochondrial OS=Neurospora crassa (strain ATCC 24698 / 74-OR23-1A / CBS 708.71 / DSM 1257 / FGSC 987) GN=ccp-1 PE=3 SV=1
Unigene0037245	sp|Q50EK3|C04C1_PINTA	51	112	6e-25	Cytochrome P450 704C1 OS=Pinus taeda GN=CYP704C1 PE=2 SV=1
Unigene0037432	sp|P07747|CYB_WHEAT	97.58	258	1e-68	Cytochrome b OS=Triticum aestivum GN=MT-CYB PE=2 SV=3
Unigene0037433	sp|P29757|CYB_SOLTU	96.84	197	2e-50	Cytochrome b OS=Solanum tuberosum GN=MT-CYB PE=1 SV=4
Unigene0037451	sp|Q69GY7|UCRIA_SOLTU	78.57	174	2e-43	Cytochrome b6-f complex iron-sulfur subunit, chloroplastic OS=Solanum tuberosum GN=petC PE=2 SV=1
Unigene0037497	sp|Q9SHG5|C72C1_ARATH	52.73	130	3e-30	Cytochrome P450 72C1 OS=Arabidopsis thaliana GN=CYP72C1 PE=2 SV=2
Unigene0037562	sp|Q8LIF2|C7345_ORYSJ	41.79	59.7	6e-09	Cytochrome P450 734A5 OS=Oryza sativa subsp. japonica GN=CYP734A5 PE=2 SV=1
Unigene0037720	sp|P93531|C71D7_SOLCH	51.96	100	4e-21	Cytochrome P450 71D7 OS=Solanum chacoense GN=CYP71D7 PE=3 SV=1
Unigene0037773	sp|Q9FMY1|C86B1_ARATH	58.14	58.9	1e-08	Cytochrome P450 86B1 OS=Arabidopsis thaliana GN=CYP86B1 PE=2 SV=1
Unigene0037813	sp|O48786|C734A_ARATH	34.33	50.4	3e-06	Cytochrome P450 734A1 OS=Arabidopsis thaliana GN=CYP734A1 PE=2 SV=1
Unigene0037958	sp|P93285|COX2_ARATH	89.71	134	2e-31	Cytochrome c oxidase subunit 2 OS=Arabidopsis thaliana GN=COX2 PE=1 SV=2
Unigene0037982	sp|Q43246|C88A1_MAIZE	43.41	119	6e-27	Cytochrome P450 88A1 OS=Zea mays GN=CYP88A1 PE=2 SV=1
Unigene0038034	sp|B0FWC7|COX1_AEDAE	66.99	132	9e-31	Cytochrome c oxidase subunit 1 OS=Aedes aegypti GN=mt:CoI PE=2 SV=2
Unigene0038067	sp|Q42798|C93A1_SOYBN	36.63	68.9	9e-12	Cytochrome P450 93A1 OS=Glycine max GN=CYP93A1 PE=2 SV=1
Unigene0038115	sp|B9DFU2|MAX1_ARATH	75.96	177	2e-44	Cytochrome P450 711A1 OS=Arabidopsis thaliana GN=CYP711A1 PE=2 SV=1
Unigene0038246	sp|Q9SHG5|C72C1_ARATH	39.37	206	7e-63	Cytochrome P450 72C1 OS=Arabidopsis thaliana GN=CYP72C1 PE=2 SV=2
Unigene0038263	sp|Q9SHG5|C72C1_ARATH	38.98	99	9e-21	Cytochrome P450 72C1 OS=Arabidopsis thaliana GN=CYP72C1 PE=2 SV=2
Unigene0038266	sp|P58045|C71AE_ARATH	60.71	40.4	3e-08	Cytochrome P450 71A14 OS=Arabidopsis thaliana GN=CYP71A14 PE=2 SV=1
Unigene0038652	sp|F8S1H3|C7BL1_HELAN	59.18	167	2e-41	Cytochrome P450 71BL1 OS=Helianthus annuus GN=CYP71BL1 PE=2 SV=1
Unigene0038662	sp|O64637|C76C2_ARATH	44.95	103	1e-39	Cytochrome P450 76C2 OS=Arabidopsis thaliana GN=CYP76C2 PE=2 SV=1
Unigene0038715	sp|Q50EK3|C04C1_PINTA	40.96	58.9	1e-08	Cytochrome P450 704C1 OS=Pinus taeda GN=CYP704C1 PE=2 SV=1
Unigene0038828	sp|Q42716|C71A8_MENPI	67.05	134	2e-31	Cytochrome P450 71A8 OS=Mentha piperita GN=CYP71A8 PE=3 SV=1
Unigene0039367	sp|Q42799|C93A2_SOYBN	57.95	102	8e-22	Cytochrome P450 93A2 OS=Glycine max GN=CYP93A2 PE=2 SV=1
Unigene0039428	sp|Q50EK1|C16B1_PICSI	44.78	75.9	4e-15	Cytochrome P450 716B1 OS=Picea sitchensis GN=CYP716B1 PE=2 SV=1
Unigene0039477	sp|P00165|CYB6_SPIOL	100	258	6e-69	Cytochrome b6 OS=Spinacia oleracea GN=petB PE=1 SV=1
Unigene0039673	sp|B0FWC7|COX1_AEDAE	80.81	166	4e-41	Cytochrome c oxidase subunit 1 OS=Aedes aegypti GN=mt:CoI PE=2 SV=2
Unigene0039896	sp|O48786|C734A_ARATH	44.78	60.5	3e-09	Cytochrome P450 734A1 OS=Arabidopsis thaliana GN=CYP734A1 PE=2 SV=1
Unigene0040268	sp|Q42342|CYB5A_ARATH	47.37	80.9	1e-14	Cytochrome b5 isoform A OS=Arabidopsis thaliana GN=CYTB5-A PE=1 SV=2
Unigene0040407	sp|P29757|CYB_SOLTU	94.64	114	3e-25	Cytochrome b OS=Solanum tuberosum GN=MT-CYB PE=1 SV=4
Unigene0040415	sp|Q50EK1|C16B1_PICSI	44.74	100	3e-21	Cytochrome P450 716B1 OS=Picea sitchensis GN=CYP716B1 PE=2 SV=1
Unigene0040494	sp|P46681|DLD2_YEAST	50.62	493	2e-138	D-lactate dehydrogenase [cytochrome] 2, mitochondrial OS=Saccharomyces cerevisiae (strain ATCC 204508 / S288c) GN=DLD2 PE=1 SV=1
Unigene0040692	sp|Q2VZJ1|CCMA_MAGSA	39.5	146	3e-34	Cytochrome c biogenesis ATP-binding export protein CcmA OS=Magnetospirillum magneticum (strain AMB-1 / ATCC 700264) GN=ccmA PE=3 SV=1
Unigene0041063	sp|Q7XU38|C87A3_ORYSJ	39.66	49.3	8e-06	Cytochrome P450 87A3 OS=Oryza sativa subsp. japonica GN=CYP87A3 PE=2 SV=3
Unigene0041197	sp|O48786|C734A_ARATH	40.68	50.8	3e-06	Cytochrome P450 734A1 OS=Arabidopsis thaliana GN=CYP734A1 PE=2 SV=1
Unigene0041254	sp|Q42799|C93A2_SOYBN	42.39	85.9	7e-17	Cytochrome P450 93A2 OS=Glycine max GN=CYP93A2 PE=2 SV=1
Unigene0041423	sp|Q42569|C90A1_ARATH	71.62	318	3e-86	Cytochrome P450 90A1 OS=Arabidopsis thaliana GN=CYP90A1 PE=2 SV=1
Unigene0041666	sp|P37121|C76A1_SOLME	46.51	90.1	4e-18	Cytochrome P450 76A1 (Fragment) OS=Solanum melongena GN=CYP76A1 PE=2 SV=1
Unigene0041872	sp|B9X287|C7346_ORYSJ	36.71	115	1e-25	Cytochrome P450 734A6 OS=Oryza sativa subsp. japonica GN=CYP734A6 PE=2 SV=1
Unigene0041960	sp|Q42798|C93A1_SOYBN	47.37	83.6	4e-16	Cytochrome P450 93A1 OS=Glycine max GN=CYP93A1 PE=2 SV=1
Unigene0042176	sp|O64637|C76C2_ARATH	41.33	59.3	8e-09	Cytochrome P450 76C2 OS=Arabidopsis thaliana GN=CYP76C2 PE=2 SV=1
Unigene0042214	sp|Q50EK3|C04C1_PINTA	43.42	63.5	4e-10	Cytochrome P450 704C1 OS=Pinus taeda GN=CYP704C1 PE=2 SV=1
Unigene0042424	sp|Q42569|C90A1_ARATH	42.03	65.9	8e-11	Cytochrome P450 90A1 OS=Arabidopsis thaliana GN=CYP90A1 PE=2 SV=1
Unigene0042450	sp|Q50EK3|C04C1_PINTA	47.25	84.7	2e-16	Cytochrome P450 704C1 OS=Pinus taeda GN=CYP704C1 PE=2 SV=1
Unigene0042484	sp|O48786|C734A_ARATH	28.4	49.7	6e-06	Cytochrome P450 734A1 OS=Arabidopsis thaliana GN=CYP734A1 PE=2 SV=1
Unigene0042499	sp|Q9LTL0|C71BQ_ARATH	48.48	108	8e-24	Cytochrome P450 71B26 OS=Arabidopsis thaliana GN=CYP71B26 PE=2 SV=1
Unigene0042544	sp|O48786|C734A_ARATH	47.15	112	9e-25	Cytochrome P450 734A1 OS=Arabidopsis thaliana GN=CYP734A1 PE=2 SV=1
[truncated: 428 more rows]
