# Supplementary material for: Analysis of the Transcriptome of Erigeron breviscapus Uncovers Putative Scutellarin and Chlorogenic Acids Biosynthetic Genes and Genetic Markers
Source: PLoS One. 2014 Jun 23;9(6):e100357. doi: 10.1371/journal.pone.0100357 (PMC4067309; doi:10.1371/journal.pone.0100357)
Supplement: File S11 — MYB transcription factors in E. breviscapus unigenes. (XLSX) [file pone.0100357.s012.xlsx]

## Sheet: Sheet1
Additional file 11. MYB transcription factors in E. breviscapus unigenes
Query_id	Subject_id	Identity	Score	E_value	Subject_annotation
Unigene0019597	gi|30680387|ref|NP_196031.2|	0.52	53.9	9e-13	DNA gyrase B3 [Arabidopsis thaliana] >gi|41619080|gb|AAS10019.1| MYB transcription factor [Arabidopsis thaliana] >gi|332003316|gb|AED90699.1| DNA gyrase B3 [Arabidopsis thaliana]
Unigene0019859	gi|346425871|gb|AEO27498.1|	0.66	339	6e-92	MYB2 [Chrysanthemum x morifolium]
Unigene0020112	gi|195645164|gb|ACG42050.1|	0.55	265	9e-70	myb-like DNA-binding domain containing protein [Zea mays]
Unigene0020115	gi|195645164|gb|ACG42050.1|	0.52	130	2e-29	myb-like DNA-binding domain containing protein [Zea mays]
Unigene0020444	gi|357467503|ref|XP_003604036.1|	0.32	70.1	1e-10	Myb-like transcription factor [Medicago truncatula] >gi|355493084|gb|AES74287.1| Myb-like transcription factor [Medicago truncatula]
Unigene0020568	gi|312222651|dbj|BAJ33514.1|	0.55	195	1e-48	R2R3-MYB transcriptional factor [Dahlia pinnata]
Unigene0020569	gi|312222651|dbj|BAJ33514.1|	0.43	120	5e-26	R2R3-MYB transcriptional factor [Dahlia pinnata]
Unigene0020878	gi|297818010|ref|XP_002876888.1|	0.46	212	2e-53	myb family transcription factor [Arabidopsis lyrata subsp. lyrata] >gi|297322726|gb|EFH53147.1| myb family transcription factor [Arabidopsis lyrata subsp. lyrata]
Unigene0020879	gi|297818010|ref|XP_002876888.1|	0.46	212	2e-53	myb family transcription factor [Arabidopsis lyrata subsp. lyrata] >gi|297322726|gb|EFH53147.1| myb family transcription factor [Arabidopsis lyrata subsp. lyrata]
Unigene0020880	gi|297818010|ref|XP_002876888.1|	0.46	212	3e-53	myb family transcription factor [Arabidopsis lyrata subsp. lyrata] >gi|297322726|gb|EFH53147.1| myb family transcription factor [Arabidopsis lyrata subsp. lyrata]
Unigene0020930	gi|297843776|ref|XP_002889769.1|	0.74	1236	0	MYB transcription factor [Arabidopsis lyrata subsp. lyrata] >gi|297335611|gb|EFH66028.1| MYB transcription factor [Arabidopsis lyrata subsp. lyrata]
Unigene0021944	gi|297813157|ref|XP_002874462.1|	0.42	261	3e-68	myb family transcription factor [Arabidopsis lyrata subsp. lyrata] >gi|297320299|gb|EFH50721.1| myb family transcription factor [Arabidopsis lyrata subsp. lyrata]
Unigene0021945	gi|30692110|ref|NP_568512.3|	0.53	246	6e-64	myb family transcription factor [Arabidopsis thaliana] >gi|75328846|sp|Q8GUN5.1|PHL1_ARATH RecName: Full=Protein PHR1-LIKE 1; AltName: Full=Myb-like transcription factor 1 >gi|332006474|gb|AED93857.1| myb family transcription factor [Arabidopsis thaliana]
Unigene0021946	gi|334185074|ref|NP_001189806.1|	0.4	247	5e-64	myb family transcription factor [Arabidopsis thaliana] >gi|28950985|gb|AAO63416.1| At3g04445 [Arabidopsis thaliana] >gi|332640563|gb|AEE74084.1| myb family transcription factor [Arabidopsis thaliana]
Unigene0021947	gi|318611271|dbj|BAJ61424.1|	0.57	194	4e-48	MYB-CC transcription factor [Lupinus albus]
Unigene0021948	gi|318611271|dbj|BAJ61424.1|	0.57	194	4e-48	MYB-CC transcription factor [Lupinus albus]
Unigene0022294	gi|357475121|ref|XP_003607846.1|	0.25	67.4	8e-10	Myb family protein-like protein [Medicago truncatula] >gi|355508901|gb|AES90043.1| Myb family protein-like protein [Medicago truncatula]
Unigene0022295	gi|357475121|ref|XP_003607846.1|	0.25	67.4	8e-10	Myb family protein-like protein [Medicago truncatula] >gi|355508901|gb|AES90043.1| Myb family protein-like protein [Medicago truncatula]
Unigene0022382	gi|357451079|ref|XP_003595816.1|	0.29	46.6	2e-08	Myb family protein-like protein [Medicago truncatula] >gi|355484864|gb|AES66067.1| Myb family protein-like protein [Medicago truncatula]
Unigene0022510	gi|40643882|emb|CAD87008.1|	0.91	373	1e-102	MYB8 protein [Gerbera hybrid cultivar]
Unigene0022830	gi|30680387|ref|NP_196031.2|	0.41	81.6	9e-15	DNA gyrase B3 [Arabidopsis thaliana] >gi|41619080|gb|AAS10019.1| MYB transcription factor [Arabidopsis thaliana] >gi|332003316|gb|AED90699.1| DNA gyrase B3 [Arabidopsis thaliana]
Unigene0023121	gi|115466036|ref|NP_001056617.1|	0.61	535	1e-150	Os06g0116100 [Oryza sativa Japonica Group] >gi|113594657|dbj|BAF18531.1| Os06g0116100 [Oryza sativa Japonica Group] >gi|194396107|gb|ACF60471.1| myb-binding protein [Oryza sativa Japonica Group]
Unigene0023122	gi|115466036|ref|NP_001056617.1|	0.61	515	1e-144	Os06g0116100 [Oryza sativa Japonica Group] >gi|113594657|dbj|BAF18531.1| Os06g0116100 [Oryza sativa Japonica Group] >gi|194396107|gb|ACF60471.1| myb-binding protein [Oryza sativa Japonica Group]
Unigene0023548	gi|357467503|ref|XP_003604036.1|	0.29	75.1	4e-12	Myb-like transcription factor [Medicago truncatula] >gi|355493084|gb|AES74287.1| Myb-like transcription factor [Medicago truncatula]
Unigene0023550	gi|357467503|ref|XP_003604036.1|	0.29	75.1	3e-12	Myb-like transcription factor [Medicago truncatula] >gi|355493084|gb|AES74287.1| Myb-like transcription factor [Medicago truncatula]
Unigene0023554	gi|357467503|ref|XP_003604036.1|	0.29	75.1	4e-12	Myb-like transcription factor [Medicago truncatula] >gi|355493084|gb|AES74287.1| Myb-like transcription factor [Medicago truncatula]
Unigene0023556	gi|357467503|ref|XP_003604036.1|	0.29	75.1	3e-12	Myb-like transcription factor [Medicago truncatula] >gi|355493084|gb|AES74287.1| Myb-like transcription factor [Medicago truncatula]
Unigene0023974	gi|79340059|ref|NP_172442.3|	0.5	265	3e-69	DNA binding protein [Arabidopsis thaliana] >gi|41619068|gb|AAS10016.1| MYB transcription factor [Arabidopsis thaliana] >gi|332190361|gb|AEE28482.1| DNA binding protein [Arabidopsis thaliana]
Unigene0024296	gi|357467503|ref|XP_003604036.1|	0.3	63.2	3e-09	Myb-like transcription factor [Medicago truncatula] >gi|355493084|gb|AES74287.1| Myb-like transcription factor [Medicago truncatula]
Unigene0024426	gi|357467503|ref|XP_003604036.1|	0.31	71.2	7e-12	Myb-like transcription factor [Medicago truncatula] >gi|355493084|gb|AES74287.1| Myb-like transcription factor [Medicago truncatula]
Unigene0024599	gi|359483438|ref|XP_002268919.2|	0.6	74.7	4e-13	PREDICTED: transcription repressor MYB4-like [Vitis vinifera]
Unigene0024689	gi|219362897|ref|NP_001136786.1|	0.55	304	1e-81	BES transcription factor [Zea mays] >gi|195625848|gb|ACG34754.1| brassinazole-resistant 1 protein [Zea mays] >gi|323388699|gb|ADX60154.1| BES transcription factor [Zea mays] >gi|323388717|gb|ADX60163.1| MYBGA transcription factor [Zea mays] >gi|413954312|gb|AFW86961.1| brassinazole-resistant 1 protein [Zea mays]
Unigene0024699	gi|42572243|ref|NP_974216.1|	0.68	125	3e-28	myb family transcription factor [Arabidopsis thaliana] >gi|332640507|gb|AEE74028.1| myb family transcription factor [Arabidopsis thaliana]
Unigene0024965	gi|357467503|ref|XP_003604036.1|	0.36	56.6	2e-07	Myb-like transcription factor [Medicago truncatula] >gi|355493084|gb|AES74287.1| Myb-like transcription factor [Medicago truncatula]
Unigene0025773	gi|225457011|ref|XP_002279033.1|	0.42	281	6e-74	PREDICTED: transcription factor MYB98 [Vitis vinifera]
Unigene0026824	gi|356548105|ref|XP_003542444.1|	0.53	365	1e-100	PREDICTED: cyclin-D-binding Myb-like transcription factor 1-like [Glycine max]
Unigene0026826	gi|356548105|ref|XP_003542444.1|	0.53	368	1e-100	PREDICTED: cyclin-D-binding Myb-like transcription factor 1-like [Glycine max]
Unigene0026827	gi|356548105|ref|XP_003542444.1|	0.53	368	1e-100	PREDICTED: cyclin-D-binding Myb-like transcription factor 1-like [Glycine max]
Unigene0026828	gi|356548105|ref|XP_003542444.1|	0.53	366	1e-100	PREDICTED: cyclin-D-binding Myb-like transcription factor 1-like [Glycine max]
Unigene0026830	gi|356548105|ref|XP_003542444.1|	0.53	368	1e-100	PREDICTED: cyclin-D-binding Myb-like transcription factor 1-like [Glycine max]
Unigene0026831	gi|356548105|ref|XP_003542444.1|	0.53	368	1e-100	PREDICTED: cyclin-D-binding Myb-like transcription factor 1-like [Glycine max]
Unigene0026833	gi|356548105|ref|XP_003542444.1|	0.53	368	1e-100	PREDICTED: cyclin-D-binding Myb-like transcription factor 1-like [Glycine max]
Unigene0026836	gi|356548105|ref|XP_003542444.1|	0.53	368	1e-100	PREDICTED: cyclin-D-binding Myb-like transcription factor 1-like [Glycine max]
Unigene0026837	gi|356548105|ref|XP_003542444.1|	0.53	366	1e-100	PREDICTED: cyclin-D-binding Myb-like transcription factor 1-like [Glycine max]
Unigene0026852	gi|357467503|ref|XP_003604036.1|	0.3	80.5	8e-14	Myb-like transcription factor [Medicago truncatula] >gi|355493084|gb|AES74287.1| Myb-like transcription factor [Medicago truncatula]
Unigene0028042	gi|357475121|ref|XP_003607846.1|	0.22	63.5	5e-09	Myb family protein-like protein [Medicago truncatula] >gi|355508901|gb|AES90043.1| Myb family protein-like protein [Medicago truncatula]
Unigene0028448	gi|358348138|ref|XP_003638106.1|	0.25	83.6	8e-15	Myb protein-like protein [Medicago truncatula] >gi|355504041|gb|AES85244.1| Myb protein-like protein [Medicago truncatula]
Unigene0028450	gi|358348138|ref|XP_003638106.1|	0.25	83.6	8e-15	Myb protein-like protein [Medicago truncatula] >gi|355504041|gb|AES85244.1| Myb protein-like protein [Medicago truncatula]
Unigene0028451	gi|358348138|ref|XP_003638106.1|	0.25	83.6	8e-15	Myb protein-like protein [Medicago truncatula] >gi|355504041|gb|AES85244.1| Myb protein-like protein [Medicago truncatula]
Unigene0029944	gi|15224948|ref|NP_182001.1|	0.39	131	2e-29	Alcohol dehydrogenase transcription factor myb/SANT-like protein [Arabidopsis thaliana] >gi|330255365|gb|AEC10459.1| Alcohol dehydrogenase transcription factor myb/SANT-like protein [Arabidopsis thaliana]
Unigene0030178	gi|297816498|ref|XP_002876132.1|	0.42	119	2e-25	myb family transcription factor [Arabidopsis lyrata subsp. lyrata] >gi|297321970|gb|EFH52391.1| myb family transcription factor [Arabidopsis lyrata subsp. lyrata]
Unigene0030179	gi|297816498|ref|XP_002876132.1|	0.45	92	1e-17	myb family transcription factor [Arabidopsis lyrata subsp. lyrata] >gi|297321970|gb|EFH52391.1| myb family transcription factor [Arabidopsis lyrata subsp. lyrata]
Unigene0030181	gi|297816498|ref|XP_002876132.1|	0.45	92	3e-17	myb family transcription factor [Arabidopsis lyrata subsp. lyrata] >gi|297321970|gb|EFH52391.1| myb family transcription factor [Arabidopsis lyrata subsp. lyrata]
Unigene0030183	gi|297816498|ref|XP_002876132.1|	0.42	119	2e-25	myb family transcription factor [Arabidopsis lyrata subsp. lyrata] >gi|297321970|gb|EFH52391.1| myb family transcription factor [Arabidopsis lyrata subsp. lyrata]
Unigene0030184	gi|297816498|ref|XP_002876132.1|	0.45	92	3e-17	myb family transcription factor [Arabidopsis lyrata subsp. lyrata] >gi|297321970|gb|EFH52391.1| myb family transcription factor [Arabidopsis lyrata subsp. lyrata]
Unigene0030185	gi|297816498|ref|XP_002876132.1|	0.45	92	3e-17	myb family transcription factor [Arabidopsis lyrata subsp. lyrata] >gi|297321970|gb|EFH52391.1| myb family transcription factor [Arabidopsis lyrata subsp. lyrata]
Unigene0030186	gi|297816498|ref|XP_002876132.1|	0.45	92	3e-17	myb family transcription factor [Arabidopsis lyrata subsp. lyrata] >gi|297321970|gb|EFH52391.1| myb family transcription factor [Arabidopsis lyrata subsp. lyrata]
Unigene0030662	gi|357467503|ref|XP_003604036.1|	0.34	57.4	1e-07	Myb-like transcription factor [Medicago truncatula] >gi|355493084|gb|AES74287.1| Myb-like transcription factor [Medicago truncatula]
Unigene0030667	gi|357467503|ref|XP_003604036.1|	0.37	56.2	5e-07	Myb-like transcription factor [Medicago truncatula] >gi|355493084|gb|AES74287.1| Myb-like transcription factor [Medicago truncatula]
Unigene0030958	gi|30680387|ref|NP_196031.2|	0.32	127	5e-28	DNA gyrase B3 [Arabidopsis thaliana] >gi|41619080|gb|AAS10019.1| MYB transcription factor [Arabidopsis thaliana] >gi|332003316|gb|AED90699.1| DNA gyrase B3 [Arabidopsis thaliana]
Unigene0030960	gi|30680387|ref|NP_196031.2|	0.32	127	3e-28	DNA gyrase B3 [Arabidopsis thaliana] >gi|41619080|gb|AAS10019.1| MYB transcription factor [Arabidopsis thaliana] >gi|332003316|gb|AED90699.1| DNA gyrase B3 [Arabidopsis thaliana]
Unigene0030961	gi|30680387|ref|NP_196031.2|	0.33	93.6	1e-17	DNA gyrase B3 [Arabidopsis thaliana] >gi|41619080|gb|AAS10019.1| MYB transcription factor [Arabidopsis thaliana] >gi|332003316|gb|AED90699.1| DNA gyrase B3 [Arabidopsis thaliana]
Unigene0030963	gi|30680387|ref|NP_196031.2|	0.33	93.6	6e-18	DNA gyrase B3 [Arabidopsis thaliana] >gi|41619080|gb|AAS10019.1| MYB transcription factor [Arabidopsis thaliana] >gi|332003316|gb|AED90699.1| DNA gyrase B3 [Arabidopsis thaliana]
Unigene0030965	gi|30680387|ref|NP_196031.2|	0.33	93.6	1e-17	DNA gyrase B3 [Arabidopsis thaliana] >gi|41619080|gb|AAS10019.1| MYB transcription factor [Arabidopsis thaliana] >gi|332003316|gb|AED90699.1| DNA gyrase B3 [Arabidopsis thaliana]
Unigene0030966	gi|30680387|ref|NP_196031.2|	0.33	93.6	6e-18	DNA gyrase B3 [Arabidopsis thaliana] >gi|41619080|gb|AAS10019.1| MYB transcription factor [Arabidopsis thaliana] >gi|332003316|gb|AED90699.1| DNA gyrase B3 [Arabidopsis thaliana]
Unigene0031342	gi|357513929|ref|XP_003627253.1|	0.53	63.5	5e-09	Myb family transcription factor [Medicago truncatula] >gi|355521275|gb|AET01729.1| Myb family transcription factor [Medicago truncatula]
Unigene0031486	gi|118213814|gb|ABK79908.1|	0.36	80.1	9e-14	GID2L [Triticum aestivum] >gi|359952808|gb|AEV91194.1| MYB-related protein [Aegilops tauschii]
Unigene0031489	gi|118213814|gb|ABK79908.1|	0.35	83.2	7e-15	GID2L [Triticum aestivum] >gi|359952808|gb|AEV91194.1| MYB-related protein [Aegilops tauschii]
Unigene0031671	gi|357482493|ref|XP_003611533.1|	0.64	56.2	3e-07	Myb transcription factor-like protein [Medicago truncatula] >gi|355512868|gb|AES94491.1| Myb transcription factor-like protein [Medicago truncatula]
Unigene0031672	gi|357482493|ref|XP_003611533.1|	0.64	56.2	3e-07	Myb transcription factor-like protein [Medicago truncatula] >gi|355512868|gb|AES94491.1| Myb transcription factor-like protein [Medicago truncatula]
Unigene0032309	gi|16326135|dbj|BAB70511.1|	0.79	214	2e-70	Myb [Nicotiana tabacum]
Unigene0032310	gi|16326135|dbj|BAB70511.1|	0.79	217	3e-71	Myb [Nicotiana tabacum]
Unigene0032311	gi|356507885|ref|XP_003522693.1|	0.48	151	3e-35	PREDICTED: myb-related protein 3R-1-like [Glycine max]
Unigene0032446	gi|12043533|emb|CAC19789.1|	0.47	516	1e-145	MYB-like DNA-binding protein [Catharanthus roseus]
Unigene0032448	gi|12043533|emb|CAC19789.1|	0.43	314	5e-84	MYB-like DNA-binding protein [Catharanthus roseus]
Unigene0032477	gi|357467503|ref|XP_003604036.1|	0.38	60.8	1e-08	Myb-like transcription factor [Medicago truncatula] >gi|355493084|gb|AES74287.1| Myb-like transcription factor [Medicago truncatula]
Unigene0032589	gi|297816498|ref|XP_002876132.1|	0.35	69.3	1e-10	myb family transcription factor [Arabidopsis lyrata subsp. lyrata] >gi|297321970|gb|EFH52391.1| myb family transcription factor [Arabidopsis lyrata subsp. lyrata]
Unigene0033136	gi|225454140|ref|XP_002270529.1|	0.87	203	7e-52	PREDICTED: myb-related protein 306 isoform 1 [Vitis vinifera]
Unigene0033444	gi|357467503|ref|XP_003604036.1|	0.27	65.5	3e-10	Myb-like transcription factor [Medicago truncatula] >gi|355493084|gb|AES74287.1| Myb-like transcription factor [Medicago truncatula]
Unigene0033612	gi|356575562|ref|XP_003555909.1|	0.52	298	2e-79	PREDICTED: transcription factor MYB21-like [Glycine max]
Unigene0034171	gi|209571364|dbj|BAG75111.1|	0.34	51.2	6e-06	transcription factor MYB811 [Fagus crenata]
Unigene0034242	gi|355320018|emb|CBY88798.1|	0.67	437	1e-121	myb transcription factor [Humulus lupulus]
Unigene0034361	gi|145356202|ref|NP_195636.2|	0.77	137	2e-31	protein RAD-like 1 [Arabidopsis thaliana] >gi|408407807|sp|F4JVB8.1|RADL1_ARATH RecName: Full=Protein RADIALIS-like 1; Short=AtRL1; Short=Protein RAD-like 1; AltName: Full=Protein RADIALIS-LIKE SANT/MYB 2; Short=Protein RSM2 >gi|332661643|gb|AEE87043.1| protein RAD-like 1 [Arabidopsis thaliana]
Unigene0034513	gi|357467503|ref|XP_003604036.1|	0.41	59.3	2e-08	Myb-like transcription factor [Medicago truncatula] >gi|355493084|gb|AES74287.1| Myb-like transcription factor [Medicago truncatula]
Unigene0034807	gi|46402547|gb|AAS92347.1|	0.82	163	9e-40	MYB9 [Gossypium hirsutum]
Unigene0034890	gi|8920588|gb|AAF81310.1|AC061957_6	0.47	100	7e-21	Contains similarity to a dehydrogenase from Arabidopsis thaliana gb|Y12776 and contains a D-isomer specific 2-hydroxyacid dehydrogenases PF|00389 and Myb-like DNA binding PF|00249 domains. ESTs gb|Z48385, gb|Z48386 come from this gene [Arabidopsis thaliana]
Unigene0035280	gi|71534140|emb|CAI46244.1|	0.7	196	1e-49	Myb-like protein [Humulus lupulus]
Unigene0035354	gi|357467503|ref|XP_003604036.1|	0.29	64.3	6e-10	Myb-like transcription factor [Medicago truncatula] >gi|355493084|gb|AES74287.1| Myb-like transcription factor [Medicago truncatula]
Unigene0035402	gi|357467503|ref|XP_003604036.1|	0.27	37.7	3e-06	Myb-like transcription factor [Medicago truncatula] >gi|355493084|gb|AES74287.1| Myb-like transcription factor [Medicago truncatula]
Unigene0035554	gi|357467503|ref|XP_003604036.1|	0.29	89.7	3e-17	Myb-like transcription factor [Medicago truncatula] >gi|355493084|gb|AES74287.1| Myb-like transcription factor [Medicago truncatula]
Unigene0035624	gi|357467503|ref|XP_003604036.1|	0.27	85.5	5e-16	Myb-like transcription factor [Medicago truncatula] >gi|355493084|gb|AES74287.1| Myb-like transcription factor [Medicago truncatula]
Unigene0035692	gi|324022718|gb|ADY15315.1|	0.51	232	7e-60	R2R3-MYB transcription factor [Prunus avium]
Unigene0036347	gi|357467503|ref|XP_003604036.1|	0.32	78.6	5e-14	Myb-like transcription factor [Medicago truncatula] >gi|355493084|gb|AES74287.1| Myb-like transcription factor [Medicago truncatula]
Unigene0036458	gi|357514529|ref|XP_003627553.1|	0.37	68.9	2e-11	MYB transcription factor MYB165 [Medicago truncatula] >gi|355521575|gb|AET02029.1| MYB transcription factor MYB165 [Medicago truncatula]
Unigene0036459	gi|91806656|gb|ABE66055.1|	0.33	109	3e-23	ARID/BRIGHT DNA-binding domain-containing protein/ELM2 domain-containing protein/Myb-like DNA-binding domain-containing protein [Arabidopsis thaliana]
Unigene0036568	gi|357467503|ref|XP_003604036.1|	0.3	75.5	1e-12	Myb-like transcription factor [Medicago truncatula] >gi|355493084|gb|AES74287.1| Myb-like transcription factor [Medicago truncatula]
Unigene0036608	gi|357467503|ref|XP_003604036.1|	0.31	72.4	6e-12	Myb-like transcription factor [Medicago truncatula] >gi|355493084|gb|AES74287.1| Myb-like transcription factor [Medicago truncatula]
Unigene0036684	gi|302398945|gb|ADL36767.1|	0.53	160	1e-38	MYB domain class transcription factor [Malus x domestica]
Unigene0036756	gi|91806656|gb|ABE66055.1|	0.31	73.2	6e-12	ARID/BRIGHT DNA-binding domain-containing protein/ELM2 domain-containing protein/Myb-like DNA-binding domain-containing protein [Arabidopsis thaliana]
Unigene0037059	gi|357467503|ref|XP_003604036.1|	0.28	63.2	1e-09	Myb-like transcription factor [Medicago truncatula] >gi|355493084|gb|AES74287.1| Myb-like transcription factor [Medicago truncatula]
Unigene0037101	gi|71041114|gb|AAZ20445.1|	0.49	149	5e-35	MYBR6 [Malus x domestica]
Unigene0037999	gi|357467503|ref|XP_003604036.1|	0.27	51.6	8e-06	Myb-like transcription factor [Medicago truncatula] >gi|355493084|gb|AES74287.1| Myb-like transcription factor [Medicago truncatula]
Unigene0038202	gi|357467503|ref|XP_003604036.1|	0.24	52.4	7e-06	Myb-like transcription factor [Medicago truncatula] >gi|355493084|gb|AES74287.1| Myb-like transcription factor [Medicago truncatula]
Unigene0038384	gi|357467503|ref|XP_003604036.1|	0.31	82	4e-15	Myb-like transcription factor [Medicago truncatula] >gi|355493084|gb|AES74287.1| Myb-like transcription factor [Medicago truncatula]
Unigene0038758	gi|102139855|gb|ABF70013.1|	0.42	239	9e-62	myb DNA-binding domain-containing protein [Musa acuminata]
Unigene0038843	gi|357467503|ref|XP_003604036.1|	0.4	65.5	3e-10	Myb-like transcription factor [Medicago truncatula] >gi|355493084|gb|AES74287.1| Myb-like transcription factor [Medicago truncatula]
Unigene0038882	gi|357467503|ref|XP_003604036.1|	0.26	52	5e-06	Myb-like transcription factor [Medicago truncatula] >gi|355493084|gb|AES74287.1| Myb-like transcription factor [Medicago truncatula]
Unigene0039509	gi|18394983|ref|NP_564138.1|	0.55	77.8	5e-14	Target of Myb protein 1 [Arabidopsis thaliana] >gi|332191975|gb|AEE30096.1| Target of Myb protein 1 [Arabidopsis thaliana]
Unigene0039744	gi|131054094|gb|ABO32773.1|	0.46	290	4e-77	MYB transcription factor MYB34 [Medicago truncatula]
Unigene0039792	gi|387135332|gb|AFJ53047.1|	0.68	216	1e-55	tannin-related R2R3 MYB transcription factor, partial [Trifolium affine]
Unigene0040069	gi|357438793|ref|XP_003589673.1|	0.78	133	8e-31	Myb family transcription factor APL [Medicago truncatula] >gi|355478721|gb|AES59924.1| Myb family transcription factor APL [Medicago truncatula]
Unigene0040263	gi|186509740|ref|NP_001118567.1|	0.5	311	2e-83	myb family transcription factor [Arabidopsis thaliana] >gi|6223653|gb|AAF05867.1|AC011698_18 transfactor-like [Arabidopsis thaliana] >gi|332640508|gb|AEE74029.1| myb family transcription factor [Arabidopsis thaliana]
Unigene0040273	gi|225454140|ref|XP_002270529.1|	0.65	158	2e-38	PREDICTED: myb-related protein 306 isoform 1 [Vitis vinifera]
Unigene0040288	gi|357467503|ref|XP_003604036.1|	0.36	46.2	7e-06	Myb-like transcription factor [Medicago truncatula] >gi|355493084|gb|AES74287.1| Myb-like transcription factor [Medicago truncatula]
Unigene0040462	gi|357467503|ref|XP_003604036.1|	0.25	64.3	6e-10	Myb-like transcription factor [Medicago truncatula] >gi|355493084|gb|AES74287.1| Myb-like transcription factor [Medicago truncatula]
Unigene0040497	gi|6651292|gb|AAF22256.1|	0.62	350	5e-95	myb-related transcription factor [Pimpinella brachycarpa]
Unigene0040663	gi|16326137|dbj|BAB70512.1|	0.64	195	3e-49	Myb [Nicotiana tabacum]
Unigene0040664	gi|53792023|dbj|BAD54608.1|	0.29	61.6	6e-09	myb protein-like [Oryza sativa Japonica Group] >gi|53793034|dbj|BAD54246.1| myb protein-like [Oryza sativa Japonica Group]
Unigene0040722	gi|12043533|emb|CAC19789.1|	0.83	149	2e-35	MYB-like DNA-binding protein [Catharanthus roseus]
Unigene0040892	gi|429345795|gb|AFZ84578.1|	0.62	72	3e-12	MYB transcription factor, partial [Populus alba]
Unigene0041234	gi|383290967|gb|AFH03061.1|	0.53	142	2e-33	R2R3-MYB transcription factor MYB9 [Epimedium sagittatum]
Unigene0041463	gi|4127458|emb|CAA09728.1|	0.55	80.9	6e-15	MYB96 protein [Arabidopsis thaliana]
Unigene0042237	gi|358345475|ref|XP_003636803.1|	0.51	92.8	2e-18	Myb family transcription factor APL [Medicago truncatula] >gi|355502738|gb|AES83941.1| Myb family transcription factor APL [Medicago truncatula]
Unigene0042334	gi|115466036|ref|NP_001056617.1|	0.53	72.8	8e-14	Os06g0116100 [Oryza sativa Japonica Group] >gi|113594657|dbj|BAF18531.1| Os06g0116100 [Oryza sativa Japonica Group] >gi|194396107|gb|ACF60471.1| myb-binding protein [Oryza sativa Japonica Group]
Unigene0042403	gi|8920588|gb|AAF81310.1|AC061957_6	0.45	78.2	4e-14	Contains similarity to a dehydrogenase from Arabidopsis thaliana gb|Y12776 and contains a D-isomer specific 2-hydroxyacid dehydrogenases PF|00389 and Myb-like DNA binding PF|00249 domains. ESTs gb|Z48385, gb|Z48386 come from this gene [Arabidopsis thaliana]
Unigene0043041	gi|23476297|gb|AAN28279.1|	0.43	51.2	5e-06	myb-like transcription factor 3, partial [Gossypioides kirkii]
Unigene0043523	gi|53792023|dbj|BAD54608.1|	0.31	70.9	6e-12	myb protein-like [Oryza sativa Japonica Group] >gi|53793034|dbj|BAD54246.1| myb protein-like [Oryza sativa Japonica Group]
Unigene0043821	gi|357467503|ref|XP_003604036.1|	0.41	55.1	4e-07	Myb-like transcription factor [Medicago truncatula] >gi|355493084|gb|AES74287.1| Myb-like transcription factor [Medicago truncatula]
Unigene0044276	gi|383932344|gb|AFH57269.1|	0.43	70.5	8e-12	MYB [Gossypium hirsutum]
Unigene0044285	gi|225462046|ref|XP_002268897.1|	0.61	190	1e-47	PREDICTED: transcription repressor MYB4 [Vitis vinifera]
Unigene0044382	gi|327165091|dbj|BAK08889.1|	0.57	273	3e-72	transcription factor R3myb [Dahlia pinnata]
Unigene0044511	gi|383290961|gb|AFH03058.1|	0.91	209	1e-53	R2R3-MYB transcription factor MYB6 [Epimedium sagittatum]
Unigene0044837	gi|356547283|ref|XP_003542045.1|	0.73	156	9e-38	PREDICTED: transcription factor MYB46-like [Glycine max]
Unigene0044875	gi|356516796|ref|XP_003527079.1|	0.62	317	2e-85	PREDICTED: myb-related protein 306-like [Glycine max]
Unigene0045015	gi|15238463|ref|NP_200765.1|	0.43	235	2e-60	myb family transcription factor [Arabidopsis thaliana] >gi|26449790|dbj|BAC42018.1| ARR1 like protein [Arabidopsis thaliana] >gi|109946485|gb|ABG48421.1| At5g59570 [Arabidopsis thaliana] >gi|332009824|gb|AED97207.1| myb family transcription factor [Arabidopsis thaliana]
Unigene0045098	gi|225442204|ref|XP_002274626.1|	0.76	232	2e-60	PREDICTED: transcription factor MYB21 [Vitis vinifera]
Unigene0045164	gi|110931754|gb|ABH02876.1|	0.72	84	1e-15	MYB transcription factor MYB129 [Glycine max]
Unigene0045176	gi|11066263|gb|AAG28525.1|AF198498_1	0.34	126	9e-28	anther-specific myb-related protein 2 [Nicotiana tabacum]
Unigene0045303	gi|225439143|ref|XP_002271738.1|	0.96	226	9e-59	PREDICTED: myb-related protein 306 [Vitis vinifera] >gi|193795735|gb|ACF21938.1| R2R3 MYB60 transcription factor [Vitis vinifera]
Unigene0045347	gi|359952812|gb|AEV91196.1|	0.56	398	1e-109	MYB-related protein [Aegilops tauschii]
Unigene0045348	gi|359952812|gb|AEV91196.1|	0.57	392	1e-107	MYB-related protein [Aegilops tauschii]
Unigene0045386	gi|15230124|ref|NP_189092.1|	0.49	94.7	5e-19	alcohol dehydrogenase transcription factor myb/SANT-like protein [Arabidopsis thaliana] >gi|332643382|gb|AEE76903.1| alcohol dehydrogenase transcription factor myb/SANT-like protein [Arabidopsis thaliana]
Unigene0045401	gi|42572243|ref|NP_974216.1|	0.75	74.7	4e-13	myb family transcription factor [Arabidopsis thaliana] >gi|332640507|gb|AEE74028.1| myb family transcription factor [Arabidopsis thaliana]
Unigene0045625	gi|225470167|ref|XP_002267986.1|	0.41	171	2e-41	PREDICTED: transcription repressor MYB6 [Vitis vinifera]
Unigene0045910	gi|357475121|ref|XP_003607846.1|	0.38	108	3e-23	Myb family protein-like protein [Medicago truncatula] >gi|355508901|gb|AES90043.1| Myb family protein-like protein [Medicago truncatula]
Unigene0000004	gi|356564998|ref|XP_003550732.1|	0.58	231	6e-60	PREDICTED: transcription factor MYB98-like [Glycine max]
Unigene0000033	gi|225435070|ref|XP_002284400.1|	0.66	261	8e-69	PREDICTED: transcription factor MYB59-like [Vitis vinifera]
Unigene0000043	gi|15221900|ref|NP_173330.1|	0.3	67	3e-10	myb-like HTH transcriptional regulator-like protein [Arabidopsis thaliana] >gi|8778276|gb|AAF79285.1|AC068602_8 F14D16.11 [Arabidopsis thaliana] >gi|332191663|gb|AEE29784.1| myb-like HTH transcriptional regulator-like protein [Arabidopsis thaliana]
Unigene0000328	gi|357467503|ref|XP_003604036.1|	0.39	48.9	8e-11	Myb-like transcription factor [Medicago truncatula] >gi|355493084|gb|AES74287.1| Myb-like transcription factor [Medicago truncatula]
Unigene0000385	gi|79340059|ref|NP_172442.3|	0.46	118	5e-26	DNA binding protein [Arabidopsis thaliana] >gi|41619068|gb|AAS10016.1| MYB transcription factor [Arabidopsis thaliana] >gi|332190361|gb|AEE28482.1| DNA binding protein [Arabidopsis thaliana]
Unigene0000695	gi|27948450|gb|AAO25540.1|	0.49	215	7e-55	GAMYB-binding protein [Hordeum vulgare subsp. vulgare]
Unigene0000759	gi|16326137|dbj|BAB70512.1|	0.43	113	2e-24	Myb [Nicotiana tabacum]
Unigene0000760	gi|16326137|dbj|BAB70512.1|	0.53	125	3e-28	Myb [Nicotiana tabacum]
Unigene0001000	gi|225424019|ref|XP_002279433.1|	0.72	255	3e-67	PREDICTED: myb-related protein 340 [Vitis vinifera]
Unigene0001204	gi|356539820|ref|XP_003538391.1|	0.51	228	1e-58	PREDICTED: transcription factor MYB32-like [Glycine max]
Unigene0001699	gi|357467503|ref|XP_003604036.1|	0.29	62.4	2e-09	Myb-like transcription factor [Medicago truncatula] >gi|355493084|gb|AES74287.1| Myb-like transcription factor [Medicago truncatula]
Unigene0001939	gi|357467503|ref|XP_003604036.1|	0.3	69.7	3e-11	Myb-like transcription factor [Medicago truncatula] >gi|355493084|gb|AES74287.1| Myb-like transcription factor [Medicago truncatula]
Unigene0002126	gi|357467503|ref|XP_003604036.1|	0.25	53.5	3e-06	Myb-like transcription factor [Medicago truncatula] >gi|355493084|gb|AES74287.1| Myb-like transcription factor [Medicago truncatula]
Unigene0002490	gi|195645164|gb|ACG42050.1|	0.35	144	4e-33	myb-like DNA-binding domain containing protein [Zea mays]
Unigene0002510	gi|225457423|ref|XP_002284926.1|	0.42	157	2e-37	PREDICTED: myb-related protein 306 [Vitis vinifera]
Unigene0002512	gi|357477547|ref|XP_003609059.1|	0.92	181	3e-45	MYB transcription factor [Medicago truncatula] >gi|357519039|ref|XP_003629808.1| MYB transcription factor [Medicago truncatula] >gi|355510114|gb|AES91256.1| MYB transcription factor [Medicago truncatula] >gi|355523830|gb|AET04284.1| MYB transcription factor [Medicago truncatula]
Unigene0002908	gi|357451079|ref|XP_003595816.1|	0.34	78.2	1e-13	Myb family protein-like protein [Medicago truncatula] >gi|355484864|gb|AES66067.1| Myb family protein-like protein [Medicago truncatula]
Unigene0002968	gi|225426160|ref|XP_002273004.1|	0.38	124	2e-27	PREDICTED: transcription factor MYB86 [Vitis vinifera]
Unigene0002969	gi|356528704|ref|XP_003532939.1|	0.94	224	4e-58	PREDICTED: transcription factor MYB21-like [Glycine max]
Unigene0003010	gi|297818010|ref|XP_002876888.1|	0.4	189	1e-46	myb family transcription factor [Arabidopsis lyrata subsp. lyrata] >gi|297322726|gb|EFH53147.1| myb family transcription factor [Arabidopsis lyrata subsp. lyrata]
Unigene0003178	gi|357467503|ref|XP_003604036.1|	0.3	78.6	1e-13	Myb-like transcription factor [Medicago truncatula] >gi|355493084|gb|AES74287.1| Myb-like transcription factor [Medicago truncatula]
Unigene0003220	gi|30686978|ref|NP_850273.1|	0.42	152	1e-35	TSL-kinase interacting protein 1 [Arabidopsis thaliana] >gi|121956869|sp|Q8LJT8.2|TKI1_ARATH RecName: Full=TSL-kinase interacting protein 1; AltName: Full=Myb-related protein TKI1 >gi|330254232|gb|AEC09326.1| TSL-kinase interacting protein 1 [Arabidopsis thaliana]
Unigene0045962	gi|110931772|gb|ABH02885.1|	0.53	65.9	2e-10	MYB transcription factor MYB165 [Glycine max]
Unigene0046371	gi|4877649|gb|AAD31395.1|AF114162_1	0.82	201	8e-51	gibberellin MYB transcription factor [Lolium temulentum]
Unigene0046704	gi|357467503|ref|XP_003604036.1|	0.35	51.2	5e-06	Myb-like transcription factor [Medicago truncatula] >gi|355493084|gb|AES74287.1| Myb-like transcription factor [Medicago truncatula]
Unigene0046733	gi|357467503|ref|XP_003604036.1|	0.25	63.2	1e-09	Myb-like transcription factor [Medicago truncatula] >gi|355493084|gb|AES74287.1| Myb-like transcription factor [Medicago truncatula]
Unigene0046844	gi|356573633|ref|XP_003554962.1|	0.51	55.5	3e-07	PREDICTED: myb family transcription factor APL-like, partial [Glycine max]
Unigene0046902	gi|302398945|gb|ADL36767.1|	0.55	59.3	2e-08	MYB domain class transcription factor [Malus x domestica]
Unigene0047147	gi|357467503|ref|XP_003604036.1|	0.28	60.5	2e-08	Myb-like transcription factor [Medicago truncatula] >gi|355493084|gb|AES74287.1| Myb-like transcription factor [Medicago truncatula]
Unigene0047321	gi|357467503|ref|XP_003604036.1|	0.37	54.3	6e-07	Myb-like transcription factor [Medicago truncatula] >gi|355493084|gb|AES74287.1| Myb-like transcription factor [Medicago truncatula]
Unigene0047518	gi|4886264|emb|CAB43399.1|	0.43	53.5	1e-06	Myb-related transcription factor mixta-like 1 [Antirrhinum majus]
Unigene0049295	gi|356510177|ref|XP_003523816.1|	0.88	148	3e-35	PREDICTED: transcription factor MYB39-like [Glycine max]
Unigene0049680	gi|225454140|ref|XP_002270529.1|	0.79	179	1e-44	PREDICTED: myb-related protein 306 isoform 1 [Vitis vinifera]
Unigene0049869	gi|30686409|ref|NP_564087.2|	0.61	125	6e-28	RAD-like 5 protein [Arabidopsis thaliana] >gi|75328898|sp|Q8GW75.1|RADL5_ARATH RecName: Full=Protein RADIALIS-like 5; Short=AtRL5; Short=Protein RAD-like 5; AltName: Full=Protein RADIALIS-LIKE SANT/MYB 4; Short=Protein RSM4 >gi|41618974|gb|AAS09994.1| MYB transcription factor [Arabidopsis thaliana] >gi|87133605|gb|ABD24443.1| RAD-like protein 5 [Arabidopsis thaliana] >gi|332191741|gb|AEE29862.1| …
Unigene0050351	gi|22218300|gb|AAM94622.1|	0.58	311	1e-83	myb/SANT domain protein [Arabidopsis thaliana]
Unigene0050545	gi|357513925|ref|XP_003627251.1|	0.39	380	1e-104	Myb family transcription factor [Medicago truncatula] >gi|355521273|gb|AET01727.1| Myb family transcription factor [Medicago truncatula]
Unigene0050684	gi|8920588|gb|AAF81310.1|AC061957_6	0.43	209	1e-52	Contains similarity to a dehydrogenase from Arabidopsis thaliana gb|Y12776 and contains a D-isomer specific 2-hydroxyacid dehydrogenases PF|00389 and Myb-like DNA binding PF|00249 domains. ESTs gb|Z48385, gb|Z48386 come from this gene [Arabidopsis thaliana]
Unigene0050844	gi|15237544|ref|NP_198918.1|	0.28	115	3e-24	myb family transcription factor [Arabidopsis thaliana] >gi|41619532|gb|AAS10123.1| MYB transcription factor [Arabidopsis thaliana] >gi|332007243|gb|AED94626.1| myb family transcription factor [Arabidopsis thaliana]
Unigene0050921	gi|225462727|ref|XP_002268795.1|	0.66	105	8e-22	PREDICTED: transcription factor TRY [Vitis vinifera] >gi|158323782|gb|ABW34395.1| Myb-related TRIPTYCHON-like protein [Vitis vinifera]
Unigene0050922	gi|30696297|ref|NP_200132.2|	0.62	55.1	6e-07	transcription factor TRY [Arabidopsis thaliana] >gi|75328865|sp|Q8GV05.1|TRY_ARATH RecName: Full=Transcription factor TRY; AltName: Full=Protein TRIPTYCHON >gi|26516846|gb|AAN78321.1| TRIPTYCHON [Arabidopsis thaliana] >gi|41618970|gb|AAS09993.1| MYB transcription factor [Arabidopsis thaliana] >gi|88900370|gb|ABD57497.1| At5g53200 [Arabidopsis thaliana] >gi|332008938|gb|AED96321.1| transcription f…
Unigene0051072	gi|326417171|gb|ADZ73427.1|	0.68	110	1e-23	MYB transcription factor [Vitis pseudoreticulata]
Unigene0051177	gi|357493759|ref|XP_003617168.1|	0.57	59.3	1e-07	Myb family transcription factor-like protein [Medicago truncatula] >gi|355518503|gb|AET00127.1| Myb family transcription factor-like protein [Medicago truncatula]
Unigene0051178	gi|357493759|ref|XP_003617168.1|	0.57	59.3	1e-07	Myb family transcription factor-like protein [Medicago truncatula] >gi|355518503|gb|AET00127.1| Myb family transcription factor-like protein [Medicago truncatula]
Unigene0051473	gi|40643882|emb|CAD87008.1|	0.71	180	1e-44	MYB8 protein [Gerbera hybrid cultivar]
Unigene0051777	gi|357467503|ref|XP_003604036.1|	0.26	50.8	7e-06	Myb-like transcription factor [Medicago truncatula] >gi|355493084|gb|AES74287.1| Myb-like transcription factor [Medicago truncatula]
Unigene0052452	gi|134026414|dbj|BAF49444.1|	0.48	298	2e-79	transcription factor DcMYB4 [Daucus carota]
Unigene0052589	gi|306922320|dbj|BAJ17661.1|	0.73	99	2e-20	transcription factor GbMYB1 [Gynura bicolor]
Unigene0053228	gi|357451079|ref|XP_003595816.1|	0.25	52.4	6e-06	Myb family protein-like protein [Medicago truncatula] >gi|355484864|gb|AES66067.1| Myb family protein-like protein [Medicago truncatula]
Unigene0053397	gi|297789604|ref|XP_002862749.1|	0.48	266	7e-70	myb family transcription factor [Arabidopsis lyrata subsp. lyrata] >gi|297308457|gb|EFH39007.1| myb family transcription factor [Arabidopsis lyrata subsp. lyrata]
Unigene0053398	gi|297789604|ref|XP_002862749.1|	0.48	266	9e-70	myb family transcription factor [Arabidopsis lyrata subsp. lyrata] >gi|297308457|gb|EFH39007.1| myb family transcription factor [Arabidopsis lyrata subsp. lyrata]
Unigene0053417	gi|225458515|ref|XP_002284237.1|	0.58	67.4	7e-11	PREDICTED: transcriptional activator Myb [Vitis vinifera]
Unigene0053418	gi|225458515|ref|XP_002284237.1|	0.74	217	1e-55	PREDICTED: transcriptional activator Myb [Vitis vinifera]
Unigene0053483	gi|297818010|ref|XP_002876888.1|	0.35	207	4e-52	myb family transcription factor [Arabidopsis lyrata subsp. lyrata] >gi|297322726|gb|EFH53147.1| myb family transcription factor [Arabidopsis lyrata subsp. lyrata]
Unigene0053487	gi|225456920|ref|XP_002278063.1|	0.36	142	1e-32	PREDICTED: transcription factor MYB39 [Vitis vinifera]
Unigene0053658	gi|195645164|gb|ACG42050.1|	0.37	152	2e-35	myb-like DNA-binding domain containing protein [Zea mays]
Unigene0053752	gi|115466036|ref|NP_001056617.1|	0.6	372	1e-101	Os06g0116100 [Oryza sativa Japonica Group] >gi|113594657|dbj|BAF18531.1| Os06g0116100 [Oryza sativa Japonica Group] >gi|194396107|gb|ACF60471.1| myb-binding protein [Oryza sativa Japonica Group]
Unigene0053790	gi|15230124|ref|NP_189092.1|	0.41	230	6e-59	alcohol dehydrogenase transcription factor myb/SANT-like protein [Arabidopsis thaliana] >gi|332643382|gb|AEE76903.1| alcohol dehydrogenase transcription factor myb/SANT-like protein [Arabidopsis thaliana]
Unigene0054031	gi|357467503|ref|XP_003604036.1|	0.28	43.9	2e-06	Myb-like transcription factor [Medicago truncatula] >gi|355493084|gb|AES74287.1| Myb-like transcription factor [Medicago truncatula]
Unigene0054096	gi|258558776|gb|ACV81697.1|	0.65	227	4e-58	MYBF1 [Vitis vinifera]
Unigene0054324	gi|18394983|ref|NP_564138.1|	0.51	435	1e-120	Target of Myb protein 1 [Arabidopsis thaliana] >gi|332191975|gb|AEE30096.1| Target of Myb protein 1 [Arabidopsis thaliana]
Unigene0054332	gi|131054094|gb|ABO32773.1|	0.55	316	9e-85	MYB transcription factor MYB34 [Medicago truncatula]
Unigene0054571	gi|225447695|ref|XP_002276962.1|	0.52	211	2e-53	PREDICTED: transcription repressor MYB4 [Vitis vinifera]
Unigene0054748	gi|225458515|ref|XP_002284237.1|	0.55	257	2e-67	PREDICTED: transcriptional activator Myb [Vitis vinifera]
Unigene0054769	gi|6552361|dbj|BAA88222.1|	0.5	268	2e-70	myb-related transcription factor LBM2 [Nicotiana tabacum]
Unigene0054947	gi|30686978|ref|NP_850273.1|	0.6	91.7	3e-18	TSL-kinase interacting protein 1 [Arabidopsis thaliana] >gi|121956869|sp|Q8LJT8.2|TKI1_ARATH RecName: Full=TSL-kinase interacting protein 1; AltName: Full=Myb-related protein TKI1 >gi|330254232|gb|AEC09326.1| TSL-kinase interacting protein 1 [Arabidopsis thaliana]
Unigene0055055	gi|8920588|gb|AAF81310.1|AC061957_6	0.36	105	1e-21	Contains similarity to a dehydrogenase from Arabidopsis thaliana gb|Y12776 and contains a D-isomer specific 2-hydroxyacid dehydrogenases PF|00389 and Myb-like DNA binding PF|00249 domains. ESTs gb|Z48385, gb|Z48386 come from this gene [Arabidopsis thaliana]
Unigene0055084	gi|6651292|gb|AAF22256.1|	0.62	321	1e-86	myb-related transcription factor [Pimpinella brachycarpa]
Unigene0055202	gi|219362897|ref|NP_001136786.1|	0.78	56.2	2e-07	BES transcription factor [Zea mays] >gi|195625848|gb|ACG34754.1| brassinazole-resistant 1 protein [Zea mays] >gi|323388699|gb|ADX60154.1| BES transcription factor [Zea mays] >gi|323388717|gb|ADX60163.1| MYBGA transcription factor [Zea mays] >gi|413954312|gb|AFW86961.1| brassinazole-resistant 1 protein [Zea mays]
Unigene0055367	gi|357467503|ref|XP_003604036.1|	0.34	90.9	3e-17	Myb-like transcription factor [Medicago truncatula] >gi|355493084|gb|AES74287.1| Myb-like transcription factor [Medicago truncatula]
Unigene0055503	gi|357467503|ref|XP_003604036.1|	0.32	42	2e-07	Myb-like transcription factor [Medicago truncatula] >gi|355493084|gb|AES74287.1| Myb-like transcription factor [Medicago truncatula]
Unigene0055516	gi|225435450|ref|XP_002282821.1|	0.45	171	2e-41	PREDICTED: transcription factor MYB46 [Vitis vinifera]
Unigene0055517	gi|225435450|ref|XP_002282821.1|	0.71	141	3e-33	PREDICTED: transcription factor MYB46 [Vitis vinifera]
Unigene0055520	gi|357467503|ref|XP_003604036.1|	0.29	75.1	7e-13	Myb-like transcription factor [Medicago truncatula] >gi|355493084|gb|AES74287.1| Myb-like transcription factor [Medicago truncatula]
Unigene0055577	gi|356551068|ref|XP_003543900.1|	0.39	139	1e-31	PREDICTED: transcription factor MYB86-like [Glycine max]
Unigene0055783	gi|357467503|ref|XP_003604036.1|	0.28	59.3	2e-08	Myb-like transcription factor [Medicago truncatula] >gi|355493084|gb|AES74287.1| Myb-like transcription factor [Medicago truncatula]
Unigene0055784	gi|357467503|ref|XP_003604036.1|	0.29	64.7	8e-10	Myb-like transcription factor [Medicago truncatula] >gi|355493084|gb|AES74287.1| Myb-like transcription factor [Medicago truncatula]
Unigene0055858	gi|356571804|ref|XP_003554062.1|	0.34	107	1e-22	PREDICTED: myb-related protein 306-like [Glycine max]
Unigene0056105	gi|356515232|ref|XP_003526305.1|	0.53	208	1e-52	PREDICTED: myb-related protein Myb4-like [Glycine max]
Unigene0056116	gi|134026408|dbj|BAF49441.1|	0.58	366	1e-100	transcription factor DcMYB2 [Daucus carota]
Unigene0056122	gi|225456240|ref|XP_002279279.1|	0.61	265	1e-69	PREDICTED: myb-related protein B [Vitis vinifera]
Unigene0056133	gi|225453442|ref|XP_002273472.1|	0.54	316	5e-85	PREDICTED: transcription factor MYB48 [Vitis vinifera]
Unigene0056184	gi|224105735|ref|XP_002313916.1|	0.63	359	7e-98	single myb histone [Populus trichocarpa] >gi|222850324|gb|EEE87871.1| single myb histone [Populus trichocarpa]
Unigene0056366	gi|225435070|ref|XP_002284400.1|	0.43	107	1e-22	PREDICTED: transcription factor MYB59-like [Vitis vinifera]
Unigene0056371	gi|333101823|gb|AEF14025.1|	0.57	329	5e-89	MYB5 [Gossypium barbadense]
Unigene0056739	gi|40643884|emb|CAD87009.1|	0.6	322	8e-87	MYB9A protein [Gerbera hybrid cultivar]
Unigene0056774	gi|15233358|ref|NP_192879.1|	0.31	261	2e-68	ARID/BRIGHT DNA-binding , ELM2 domain and myb-like DNA-binding domain-containing protein [Arabidopsis thaliana] >gi|75263770|sp|Q9LDD4.1|ARID2_ARATH RecName: Full=AT-rich interactive domain-containing protein 2; Short=ARID domain-containing protein 2; AltName: Full=ARID and ELM2 domain-containing protein 2 >gi|332657608|gb|AEE83008.1| ARID/BRIGHT DNA-binding , ELM2 domain and myb-like DNA-binding…
Unigene0056918	gi|134026414|dbj|BAF49444.1|	0.49	252	7e-66	transcription factor DcMYB4 [Daucus carota]
Unigene0057086	gi|225447697|ref|XP_002272704.1|	0.54	236	5e-61	PREDICTED: myb-related protein Myb4 [Vitis vinifera]
Unigene0057226	gi|7340663|emb|CAB82943.1|	0.23	112	2e-23	myb-like protein [Arabidopsis thaliana] >gi|9758006|dbj|BAB08603.1| Myb-like protein [Arabidopsis thaliana] >gi|41619056|gb|AAS10013.1| MYB transcription factor [Arabidopsis thaliana]
Unigene0057238	gi|1044916|emb|CAA61766.1|	0.78	72.4	2e-12	myb7 [Oryza sativa Japonica Group]
Unigene0057341	gi|7340663|emb|CAB82943.1|	0.34	67.8	2e-10	myb-like protein [Arabidopsis thaliana] >gi|9758006|dbj|BAB08603.1| Myb-like protein [Arabidopsis thaliana] >gi|41619056|gb|AAS10013.1| MYB transcription factor [Arabidopsis thaliana]
Unigene0057477	gi|145356202|ref|NP_195636.2|	0.76	131	4e-30	protein RAD-like 1 [Arabidopsis thaliana] >gi|408407807|sp|F4JVB8.1|RADL1_ARATH RecName: Full=Protein RADIALIS-like 1; Short=AtRL1; Short=Protein RAD-like 1; AltName: Full=Protein RADIALIS-LIKE SANT/MYB 2; Short=Protein RSM2 >gi|332661643|gb|AEE87043.1| protein RAD-like 1 [Arabidopsis thaliana]
Unigene0057881	gi|122232932|sp|Q2V9B0.1|MY1R1_SOLTU	0.53	276	9e-73	RecName: Full=Transcription factor MYB1R1; AltName: Full=Myb-related protein R1; Short=StMYB1R-1
Unigene0057950	gi|326417171|gb|ADZ73427.1|	0.82	123	2e-27	MYB transcription factor [Vitis pseudoreticulata]
Unigene0057976	gi|357484737|ref|XP_003612656.1|	0.74	77	9e-14	Myb family transcription factor-related protein [Medicago truncatula] >gi|355513991|gb|AES95614.1| Myb family transcription factor-related protein [Medicago truncatula]
Unigene0057977	gi|356495941|ref|XP_003516829.1|	0.57	209	3e-53	PREDICTED: myb family transcription factor APL-like [Glycine max]
Unigene0058147	gi|225435070|ref|XP_002284400.1|	0.55	272	5e-72	PREDICTED: transcription factor MYB59-like [Vitis vinifera]
Unigene0058467	gi|359476374|ref|XP_002281528.2|	0.46	373	1e-102	PREDICTED: myb-related protein 3R-1-like [Vitis vinifera]
Unigene0058578	gi|302398973|gb|ADL36781.1|	0.62	235	7e-61	MYBR domain class transcription factor [Malus x domestica]
Unigene0058586	gi|357467503|ref|XP_003604036.1|	0.33	57.4	1e-07	Myb-like transcription factor [Medicago truncatula] >gi|355493084|gb|AES74287.1| Myb-like transcription factor [Medicago truncatula]
Unigene0058589	gi|357125663|ref|XP_003564510.1|	0.37	291	3e-77	PREDICTED: target of Myb protein 1-like [Brachypodium distachyon]
Unigene0058611	gi|225470167|ref|XP_002267986.1|	0.43	135	1e-30	PREDICTED: transcription repressor MYB6 [Vitis vinifera]
Unigene0058612	gi|302398945|gb|ADL36767.1|	0.77	181	1e-44	MYB domain class transcription factor [Malus x domestica]
Unigene0059071	gi|115451653|ref|NP_001049427.1|	0.56	231	4e-60	Os03g0224200 [Oryza sativa Japonica Group] >gi|108706930|gb|ABF94725.1| myb-like DNA-binding domain, SHAQKYF class family protein, expressed [Oryza sativa Japonica Group] >gi|108706931|gb|ABF94726.1| myb-like DNA-binding domain, SHAQKYF class family protein, expressed [Oryza sativa Japonica Group] >gi|108706932|gb|ABF94727.1| myb-like DNA-binding domain, SHAQKYF class family protein, expressed [O…
Unigene0059089	gi|110931666|gb|ABH02832.1|	0.58	242	6e-63	MYB transcription factor MYB69 [Glycine max]
Unigene0059307	gi|357467503|ref|XP_003604036.1|	0.26	57.4	4e-07	Myb-like transcription factor [Medicago truncatula] >gi|355493084|gb|AES74287.1| Myb-like transcription factor [Medicago truncatula]
Unigene0059530	gi|15239928|ref|NP_196229.1|	0.61	646	0	DnaJ and myb-like DNA-binding domain-containing protein [Arabidopsis thaliana] >gi|334187448|ref|NP_001190234.1| DnaJ and myb-like DNA-binding domain-containing protein [Arabidopsis thaliana] >gi|8978347|dbj|BAA98200.1| cell division related protein-like [Arabidopsis thaliana] >gi|332003584|gb|AED90967.1| DnaJ and myb-like DNA-binding domain-containing protein [Arabidopsis thaliana] >gi|332003585…
Unigene0059610	gi|38636855|dbj|BAD03121.1|	0.21	66.6	9e-10	myb family protein-like [Oryza sativa Japonica Group] >gi|38637186|dbj|BAD03438.1| myb family protein-like [Oryza sativa Japonica Group]
Unigene0059611	gi|357451079|ref|XP_003595816.1|	0.27	68.2	2e-10	Myb family protein-like protein [Medicago truncatula] >gi|355484864|gb|AES66067.1| Myb family protein-like protein [Medicago truncatula]
Unigene0060059	gi|359476374|ref|XP_002281528.2|	0.72	409	1e-113	PREDICTED: myb-related protein 3R-1-like [Vitis vinifera]
Unigene0060075	gi|357467503|ref|XP_003604036.1|	0.34	53.1	3e-10	Myb-like transcription factor [Medicago truncatula] >gi|355493084|gb|AES74287.1| Myb-like transcription factor [Medicago truncatula]
Unigene0060133	gi|357467503|ref|XP_003604036.1|	0.32	87.8	3e-16	Myb-like transcription factor [Medicago truncatula] >gi|355493084|gb|AES74287.1| Myb-like transcription factor [Medicago truncatula]
Unigene0060175	gi|357467503|ref|XP_003604036.1|	0.34	48.1	8e-10	Myb-like transcription factor [Medicago truncatula] >gi|355493084|gb|AES74287.1| Myb-like transcription factor [Medicago truncatula]
Unigene0060334	gi|15233358|ref|NP_192879.1|	0.25	99.4	6e-20	ARID/BRIGHT DNA-binding , ELM2 domain and myb-like DNA-binding domain-containing protein [Arabidopsis thaliana] >gi|75263770|sp|Q9LDD4.1|ARID2_ARATH RecName: Full=AT-rich interactive domain-containing protein 2; Short=ARID domain-containing protein 2; AltName: Full=ARID and ELM2 domain-containing protein 2 >gi|332657608|gb|AEE83008.1| ARID/BRIGHT DNA-binding , ELM2 domain and myb-like DNA-binding…
Unigene0060347	gi|115476556|ref|NP_001061874.1|	0.92	203	8e-52	Os08g0433400 [Oryza sativa Japonica Group] >gi|27125807|emb|CAD44619.1| MYB27 protein [Oryza sativa Japonica Group] >gi|42409479|dbj|BAD09835.1| MYB27 protein [Oryza sativa Japonica Group] >gi|113623843|dbj|BAF23788.1| Os08g0433400 [Oryza sativa Japonica Group]
Unigene0060401	gi|71041088|gb|AAZ20432.1|	0.37	105	5e-22	MYB13 [Malus x domestica]
Unigene0060546	gi|357467503|ref|XP_003604036.1|	0.3	61.2	7e-09	Myb-like transcription factor [Medicago truncatula] >gi|355493084|gb|AES74287.1| Myb-like transcription factor [Medicago truncatula]
Unigene0060680	gi|357454285|ref|XP_003597423.1|	0.62	61.2	5e-09	MYB transcription factor [Medicago truncatula] >gi|355486471|gb|AES67674.1| MYB transcription factor [Medicago truncatula]
Unigene0060857	gi|77403669|dbj|BAE46413.1|	0.68	359	6e-98	MYB-CC type transfactor [Solanum tuberosum]
Unigene0060896	gi|115477224|ref|NP_001062208.1|	0.25	114	2e-35	Os08g0510700 [Oryza sativa Japonica Group] >gi|28411872|dbj|BAC57402.1| DNA-binding protein family-like [Oryza sativa Japonica Group] >gi|113624177|dbj|BAF24122.1| Os08g0510700 [Oryza sativa Japonica Group] >gi|323388895|gb|ADX60252.1| MYB-related transcription factor [Oryza sativa Japonica Group]
Unigene0060897	gi|115477224|ref|NP_001062208.1|	0.25	155	4e-36	Os08g0510700 [Oryza sativa Japonica Group] >gi|28411872|dbj|BAC57402.1| DNA-binding protein family-like [Oryza sativa Japonica Group] >gi|113624177|dbj|BAF24122.1| Os08g0510700 [Oryza sativa Japonica Group] >gi|323388895|gb|ADX60252.1| MYB-related transcription factor [Oryza sativa Japonica Group]
Unigene0061017	gi|356570650|ref|XP_003553498.1|	0.52	295	1e-78	PREDICTED: target of Myb protein 1-like [Glycine max]
Unigene0061207	gi|356516423|ref|XP_003526894.1|	0.64	515	1e-144	PREDICTED: target of Myb protein 1-like [Glycine max]
Unigene0061208	gi|356516423|ref|XP_003526894.1|	0.64	515	1e-144	PREDICTED: target of Myb protein 1-like [Glycine max]
Unigene0061253	gi|302398971|gb|ADL36780.1|	0.67	397	1e-109	MYBR domain class transcription factor [Malus x domestica]
Unigene0061366	gi|357125663|ref|XP_003564510.1|	0.38	397	1e-109	PREDICTED: target of Myb protein 1-like [Brachypodium distachyon]
Unigene0061417	gi|15224948|ref|NP_182001.1|	0.43	73.6	7e-12	Alcohol dehydrogenase transcription factor myb/SANT-like protein [Arabidopsis thaliana] >gi|330255365|gb|AEC10459.1| Alcohol dehydrogenase transcription factor myb/SANT-like protein [Arabidopsis thaliana]
Unigene0061646	gi|18412304|ref|NP_565202.1|	0.51	345	1e-93	Mitochondrial transcription termination factor family protein [Arabidopsis thaliana] >gi|3152561|gb|AAC17042.1| Contains similarity to myb protein homolog gb|Z13997 from Petunia hybrida [Arabidopsis thaliana] >gi|332198097|gb|AEE36218.1| Mitochondrial transcription termination factor family protein [Arabidopsis thaliana]
Unigene0061956	gi|27948450|gb|AAO25540.1|	0.52	258	9e-68	GAMYB-binding protein [Hordeum vulgare subsp. vulgare]
Unigene0061993	gi|351721486|ref|NP_001235675.1|	0.64	108	2e-22	MYB transcription factor MYB57 [Glycine max] >gi|110931658|gb|ABH02828.1| MYB transcription factor MYB57 [Glycine max]
Unigene0062156	gi|115466678|ref|NP_001056938.1|	0.7	296	2e-79	Os06g0171900 [Oryza sativa Japonica Group] >gi|113594978|dbj|BAF18852.1| Os06g0171900 [Oryza sativa Japonica Group] >gi|194396095|gb|ACF60465.1| GAMYB-binding protein [Oryza sativa Japonica Group]
Unigene0062269	gi|359952800|gb|AEV91190.1|	0.38	238	2e-61	MYB-related protein [Triticum aestivum]
Unigene0062270	gi|359952800|gb|AEV91190.1|	0.38	238	2e-61	MYB-related protein [Triticum aestivum]
Unigene0062364	gi|196119871|gb|ACG69458.1|	0.93	238	2e-62	MYB12 [Gerbera hybrid cultivar]
Unigene0062534	gi|302398953|gb|ADL36771.1|	0.64	390	1e-141	MYB domain class transcription factor [Malus x domestica]
Unigene0062535	gi|302398953|gb|ADL36771.1|	0.59	511	1e-143	MYB domain class transcription factor [Malus x domestica]
Unigene0062654	gi|110931770|gb|ABH02884.1|	0.67	95.9	2e-19	MYB transcription factor MYB164 [Glycine max]
Unigene0062712	gi|149727917|gb|ABR28337.1|	0.71	368	1e-100	MYB transcription factor MYB49 [Medicago truncatula]
Unigene0062713	gi|149727917|gb|ABR28337.1|	0.75	196	2e-49	MYB transcription factor MYB49 [Medicago truncatula]
Unigene0062751	gi|195645164|gb|ACG42050.1|	0.51	231	2e-59	myb-like DNA-binding domain containing protein [Zea mays]
Unigene0062857	gi|357467503|ref|XP_003604036.1|	0.26	74.3	1e-12	Myb-like transcription factor [Medicago truncatula] >gi|355493084|gb|AES74287.1| Myb-like transcription factor [Medicago truncatula]
Unigene0062963	gi|225424819|ref|XP_002271980.1|	0.55	264	3e-69	PREDICTED: transcription factor MYB1R1 isoform 2 [Vitis vinifera]
Unigene0063129	gi|23307803|gb|AAN17830.1|	0.47	223	4e-57	Myb-like protein P [Saussurea medusa]
Unigene0063155	gi|357513929|ref|XP_003627253.1|	0.44	68.6	6e-11	Myb family transcription factor [Medicago truncatula] >gi|355521275|gb|AET01729.1| Myb family transcription factor [Medicago truncatula]
Unigene0063187	gi|357467503|ref|XP_003604036.1|	0.3	86.3	1e-15	Myb-like transcription factor [Medicago truncatula] >gi|355493084|gb|AES74287.1| Myb-like transcription factor [Medicago truncatula]
Unigene0063252	gi|38636855|dbj|BAD03121.1|	0.21	67.4	4e-10	myb family protein-like [Oryza sativa Japonica Group] >gi|38637186|dbj|BAD03438.1| myb family protein-like [Oryza sativa Japonica Group]
Unigene0063273	gi|225452616|ref|XP_002276072.1|	0.61	201	5e-51	PREDICTED: transcription repressor MYB4-like [Vitis vinifera]
Unigene0063583	gi|357467503|ref|XP_003604036.1|	0.32	70.9	2e-11	Myb-like transcription factor [Medicago truncatula] >gi|355493084|gb|AES74287.1| Myb-like transcription factor [Medicago truncatula]
Unigene0063748	gi|357514529|ref|XP_003627553.1|	0.5	176	3e-43	MYB transcription factor MYB165 [Medicago truncatula] >gi|355521575|gb|AET02029.1| MYB transcription factor MYB165 [Medicago truncatula]
Unigene0063862	gi|15239928|ref|NP_196229.1|	0.56	129	7e-29	DnaJ and myb-like DNA-binding domain-containing protein [Arabidopsis thaliana] >gi|334187448|ref|NP_001190234.1| DnaJ and myb-like DNA-binding domain-containing protein [Arabidopsis thaliana] >gi|8978347|dbj|BAA98200.1| cell division related protein-like [Arabidopsis thaliana] >gi|332003584|gb|AED90967.1| DnaJ and myb-like DNA-binding domain-containing protein [Arabidopsis thaliana] >gi|332003585…
Unigene0063864	gi|53792023|dbj|BAD54608.1|	0.28	73.2	3e-12	myb protein-like [Oryza sativa Japonica Group] >gi|53793034|dbj|BAD54246.1| myb protein-like [Oryza sativa Japonica Group]
Unigene0063978	gi|357441967|ref|XP_003591261.1|	0.31	97.8	2e-19	R2R3-MYB transcription factor [Medicago truncatula] >gi|355480309|gb|AES61512.1| R2R3-MYB transcription factor [Medicago truncatula]
Unigene0063979	gi|212960297|gb|ACJ38663.1|	0.92	214	4e-55	myb-like transcription factor [Betula luminifera]
Unigene0064295	gi|8920588|gb|AAF81310.1|AC061957_6	0.4	179	9e-44	Contains similarity to a dehydrogenase from Arabidopsis thaliana gb|Y12776 and contains a D-isomer specific 2-hydroxyacid dehydrogenases PF|00389 and Myb-like DNA binding PF|00249 domains. ESTs gb|Z48385, gb|Z48386 come from this gene [Arabidopsis thaliana]
Unigene0064296	gi|8920588|gb|AAF81310.1|AC061957_6	0.4	179	9e-44	Contains similarity to a dehydrogenase from Arabidopsis thaliana gb|Y12776 and contains a D-isomer specific 2-hydroxyacid dehydrogenases PF|00389 and Myb-like DNA binding PF|00249 domains. ESTs gb|Z48385, gb|Z48386 come from this gene [Arabidopsis thaliana]
Unigene0064410	gi|75330977|sp|Q8S9H7.1|DIV_ANTMA	0.69	145	2e-34	RecName: Full=Transcription factor DIVARICATA >gi|18874263|gb|AAL78741.1| MYB-like transcription factor DIVARICATA [Antirrhinum majus]
Unigene0064435	gi|357514529|ref|XP_003627553.1|	0.41	237	4e-61	MYB transcription factor MYB165 [Medicago truncatula] >gi|355521575|gb|AET02029.1| MYB transcription factor MYB165 [Medicago truncatula]
Unigene0064443	gi|75330977|sp|Q8S9H7.1|DIV_ANTMA	0.4	74.7	5e-13	RecName: Full=Transcription factor DIVARICATA >gi|18874263|gb|AAL78741.1| MYB-like transcription factor DIVARICATA [Antirrhinum majus]
Unigene0064635	gi|357467503|ref|XP_003604036.1|	0.3	57.4	2e-07	Myb-like transcription factor [Medicago truncatula] >gi|355493084|gb|AES74287.1| Myb-like transcription factor [Medicago truncatula]
Unigene0064658	gi|7340663|emb|CAB82943.1|	0.29	75.1	5e-12	myb-like protein [Arabidopsis thaliana] >gi|9758006|dbj|BAB08603.1| Myb-like protein [Arabidopsis thaliana] >gi|41619056|gb|AAS10013.1| MYB transcription factor [Arabidopsis thaliana]
Unigene0064659	gi|7340663|emb|CAB82943.1|	0.29	75.1	5e-12	myb-like protein [Arabidopsis thaliana] >gi|9758006|dbj|BAB08603.1| Myb-like protein [Arabidopsis thaliana] >gi|41619056|gb|AAS10013.1| MYB transcription factor [Arabidopsis thaliana]
Unigene0064766	gi|15224948|ref|NP_182001.1|	0.49	61.2	2e-08	Alcohol dehydrogenase transcription factor myb/SANT-like protein [Arabidopsis thaliana] >gi|330255365|gb|AEC10459.1| Alcohol dehydrogenase transcription factor myb/SANT-like protein [Arabidopsis thaliana]
Unigene0064768	gi|102139855|gb|ABF70013.1|	0.38	225	1e-57	myb DNA-binding domain-containing protein [Musa acuminata]
Unigene0064769	gi|383932344|gb|AFH57269.1|	0.35	141	3e-32	MYB [Gossypium hirsutum]
Unigene0064829	gi|115451653|ref|NP_001049427.1|	0.67	428	1e-118	Os03g0224200 [Oryza sativa Japonica Group] >gi|108706930|gb|ABF94725.1| myb-like DNA-binding domain, SHAQKYF class family protein, expressed [Oryza sativa Japonica Group] >gi|108706931|gb|ABF94726.1| myb-like DNA-binding domain, SHAQKYF class family protein, expressed [Oryza sativa Japonica Group] >gi|108706932|gb|ABF94727.1| myb-like DNA-binding domain, SHAQKYF class family protein, expressed [O…
Unigene0064892	gi|15224948|ref|NP_182001.1|	0.62	142	4e-33	Alcohol dehydrogenase transcription factor myb/SANT-like protein [Arabidopsis thaliana] >gi|330255365|gb|AEC10459.1| Alcohol dehydrogenase transcription factor myb/SANT-like protein [Arabidopsis thaliana]
Unigene0064968	gi|225452821|ref|XP_002283575.1|	0.44	73.2	1e-12	PREDICTED: myb-related protein 306 isoform 1 [Vitis vinifera]
Unigene0065034	gi|356556674|ref|XP_003546648.1|	0.47	302	1e-80	PREDICTED: myb family transcription factor APL-like [Glycine max]
Unigene0065035	gi|41619298|gb|AAS10070.1|	0.48	294	2e-78	MYB transcription factor [Arabidopsis thaliana]
Unigene0065182	gi|357467503|ref|XP_003604036.1|	0.32	82	1e-14	Myb-like transcription factor [Medicago truncatula] >gi|355493084|gb|AES74287.1| Myb-like transcription factor [Medicago truncatula]
Unigene0065204	gi|312222651|dbj|BAJ33514.1|	0.67	412	1e-114	R2R3-MYB transcriptional factor [Dahlia pinnata]
Unigene0065315	gi|18412304|ref|NP_565202.1|	0.44	209	9e-53	Mitochondrial transcription termination factor family protein [Arabidopsis thaliana] >gi|3152561|gb|AAC17042.1| Contains similarity to myb protein homolog gb|Z13997 from Petunia hybrida [Arabidopsis thaliana] >gi|332198097|gb|AEE36218.1| Mitochondrial transcription termination factor family protein [Arabidopsis thaliana]
Unigene0065316	gi|18412304|ref|NP_565202.1|	0.44	209	9e-53	Mitochondrial transcription termination factor family protein [Arabidopsis thaliana] >gi|3152561|gb|AAC17042.1| Contains similarity to myb protein homolog gb|Z13997 from Petunia hybrida [Arabidopsis thaliana] >gi|332198097|gb|AEE36218.1| Mitochondrial transcription termination factor family protein [Arabidopsis thaliana]
Unigene0065317	gi|18412304|ref|NP_565202.1|	0.47	82.4	3e-15	Mitochondrial transcription termination factor family protein [Arabidopsis thaliana] >gi|3152561|gb|AAC17042.1| Contains similarity to myb protein homolog gb|Z13997 from Petunia hybrida [Arabidopsis thaliana] >gi|332198097|gb|AEE36218.1| Mitochondrial transcription termination factor family protein [Arabidopsis thaliana]
Unigene0065553	gi|131054094|gb|ABO32773.1|	0.52	59.3	5e-08	MYB transcription factor MYB34 [Medicago truncatula]
Unigene0065734	gi|297824809|ref|XP_002880287.1|	0.67	525	1e-147	myb family transcription factor [Arabidopsis lyrata subsp. lyrata] >gi|297326126|gb|EFH56546.1| myb family transcription factor [Arabidopsis lyrata subsp. lyrata]
Unigene0065860	gi|18395562|ref|NP_027544.1|	0.48	392	1e-107	myb family transcription factor [Arabidopsis thaliana] >gi|16974544|gb|AAL31188.1| At2g03500/T4M8.7 [Arabidopsis thaliana] >gi|20197737|gb|AAD17450.2| expressed protein [Arabidopsis thaliana] >gi|22137230|gb|AAM91460.1| At2g03500/T4M8.7 [Arabidopsis thaliana] >gi|330250613|gb|AEC05707.1| myb family transcription factor [Arabidopsis thaliana]
Unigene0065901	gi|40643880|emb|CAD87007.1|	0.45	283	4e-75	MYB1 protein [Gerbera hybrid cultivar]
Unigene0065902	gi|40643880|emb|CAD87007.1|	0.43	276	4e-73	MYB1 protein [Gerbera hybrid cultivar]
Unigene0066293	gi|359488652|ref|XP_002271033.2|	0.91	125	2e-28	PREDICTED: myb-related protein 315-like [Vitis vinifera]
Unigene0066294	gi|356560528|ref|XP_003548543.1|	0.44	157	6e-38	PREDICTED: myb-related protein 315-like [Glycine max]
Unigene0066822	gi|357482493|ref|XP_003611533.1|	0.34	81.3	2e-14	Myb transcription factor-like protein [Medicago truncatula] >gi|355512868|gb|AES94491.1| Myb transcription factor-like protein [Medicago truncatula]
Unigene0066965	gi|357514529|ref|XP_003627553.1|	0.39	65.9	2e-10	MYB transcription factor MYB165 [Medicago truncatula] >gi|355521575|gb|AET02029.1| MYB transcription factor MYB165 [Medicago truncatula]
Unigene0067070	gi|356551068|ref|XP_003543900.1|	0.31	80.9	1e-14	PREDICTED: transcription factor MYB86-like [Glycine max]
Unigene0067090	gi|357467503|ref|XP_003604036.1|	0.3	75.1	1e-12	Myb-like transcription factor [Medicago truncatula] >gi|355493084|gb|AES74287.1| Myb-like transcription factor [Medicago truncatula]
Unigene0067672	gi|351721162|ref|NP_001237712.1|	0.71	870	0	GAMYB-binding protein [Glycine max] >gi|345128628|gb|AAZ38969.2| GAMYB-binding protein [Glycine max]
Unigene0067673	gi|351721162|ref|NP_001237712.1|	0.71	870	0	GAMYB-binding protein [Glycine max] >gi|345128628|gb|AAZ38969.2| GAMYB-binding protein [Glycine max]
Unigene0067887	gi|297816498|ref|XP_002876132.1|	0.32	336	2e-90	myb family transcription factor [Arabidopsis lyrata subsp. lyrata] >gi|297321970|gb|EFH52391.1| myb family transcription factor [Arabidopsis lyrata subsp. lyrata]
Unigene0067991	gi|357467503|ref|XP_003604036.1|	0.25	56.2	1e-06	Myb-like transcription factor [Medicago truncatula] >gi|355493084|gb|AES74287.1| Myb-like transcription factor [Medicago truncatula]
Unigene0067997	gi|115477224|ref|NP_001062208.1|	0.38	99.8	2e-20	Os08g0510700 [Oryza sativa Japonica Group] >gi|28411872|dbj|BAC57402.1| DNA-binding protein family-like [Oryza sativa Japonica Group] >gi|113624177|dbj|BAF24122.1| Os08g0510700 [Oryza sativa Japonica Group] >gi|323388895|gb|ADX60252.1| MYB-related transcription factor [Oryza sativa Japonica Group]
Unigene0068171	gi|7340663|emb|CAB82943.1|	0.27	73.6	2e-11	myb-like protein [Arabidopsis thaliana] >gi|9758006|dbj|BAB08603.1| Myb-like protein [Arabidopsis thaliana] >gi|41619056|gb|AAS10013.1| MYB transcription factor [Arabidopsis thaliana]
Unigene0068455	gi|40643884|emb|CAD87009.1|	0.66	121	1e-26	MYB9A protein [Gerbera hybrid cultivar]
Unigene0068564	gi|38636855|dbj|BAD03121.1|	0.26	112	3e-23	myb family protein-like [Oryza sativa Japonica Group] >gi|38637186|dbj|BAD03438.1| myb family protein-like [Oryza sativa Japonica Group]
Unigene0068643	gi|38636855|dbj|BAD03121.1|	0.22	67.4	8e-10	myb family protein-like [Oryza sativa Japonica Group] >gi|38637186|dbj|BAD03438.1| myb family protein-like [Oryza sativa Japonica Group]
Unigene0068808	gi|7340663|emb|CAB82943.1|	0.27	73.6	1e-11	myb-like protein [Arabidopsis thaliana] >gi|9758006|dbj|BAB08603.1| Myb-like protein [Arabidopsis thaliana] >gi|41619056|gb|AAS10013.1| MYB transcription factor [Arabidopsis thaliana]
Unigene0068922	gi|108710161|gb|ABF97956.1|	0.73	441	1e-122	myb-like DNA-binding domain, SHAQKYF class family protein, expressed [Oryza sativa Japonica Group]
Unigene0068974	gi|357467503|ref|XP_003604036.1|	0.28	84.7	2e-15	Myb-like transcription factor [Medicago truncatula] >gi|355493084|gb|AES74287.1| Myb-like transcription factor [Medicago truncatula]
Unigene0068986	gi|15238463|ref|NP_200765.1|	0.53	179	7e-44	myb family transcription factor [Arabidopsis thaliana] >gi|26449790|dbj|BAC42018.1| ARR1 like protein [Arabidopsis thaliana] >gi|109946485|gb|ABG48421.1| At5g59570 [Arabidopsis thaliana] >gi|332009824|gb|AED97207.1| myb family transcription factor [Arabidopsis thaliana]
Unigene0069029	gi|357475121|ref|XP_003607846.1|	0.21	75.9	2e-12	Myb family protein-like protein [Medicago truncatula] >gi|355508901|gb|AES90043.1| Myb family protein-like protein [Medicago truncatula]
Unigene0069669	gi|351721162|ref|NP_001237712.1|	0.71	854	0	GAMYB-binding protein [Glycine max] >gi|345128628|gb|AAZ38969.2| GAMYB-binding protein [Glycine max]
Unigene0069670	gi|351721162|ref|NP_001237712.1|	0.71	854	0	GAMYB-binding protein [Glycine max] >gi|345128628|gb|AAZ38969.2| GAMYB-binding protein [Glycine max]
Unigene0069700	gi|225424191|ref|XP_002284155.1|	0.77	229	6e-59	PREDICTED: transcription repressor MYB4 [Vitis vinifera]
Unigene0069755	gi|357467503|ref|XP_003604036.1|	0.29	75.1	4e-12	Myb-like transcription factor [Medicago truncatula] >gi|355493084|gb|AES74287.1| Myb-like transcription factor [Medicago truncatula]
Unigene0069919	gi|357467503|ref|XP_003604036.1|	0.32	70.1	1e-10	Myb-like transcription factor [Medicago truncatula] >gi|355493084|gb|AES74287.1| Myb-like transcription factor [Medicago truncatula]
Unigene0069933	gi|219362897|ref|NP_001136786.1|	0.57	305	1e-81	BES transcription factor [Zea mays] >gi|195625848|gb|ACG34754.1| brassinazole-resistant 1 protein [Zea mays] >gi|323388699|gb|ADX60154.1| BES transcription factor [Zea mays] >gi|323388717|gb|ADX60163.1| MYBGA transcription factor [Zea mays] >gi|413954312|gb|AFW86961.1| brassinazole-resistant 1 protein [Zea mays]
Unigene0070204	gi|351723575|ref|NP_001235748.1|	0.63	246	7e-64	MYB transcription factor MYB75 [Glycine max] >gi|110931672|gb|ABH02835.1| MYB transcription factor MYB75 [Glycine max]
Unigene0070587	gi|38636855|dbj|BAD03121.1|	0.22	67.4	9e-10	myb family protein-like [Oryza sativa Japonica Group] >gi|38637186|dbj|BAD03438.1| myb family protein-like [Oryza sativa Japonica Group]
Unigene0070650	gi|15228370|ref|NP_187687.1|	0.51	280	5e-74	myb family transcription factor [Arabidopsis thaliana] >gi|332641430|gb|AEE74951.1| myb family transcription factor [Arabidopsis thaliana]
Unigene0070678	gi|302398935|gb|ADL36762.1|	0.54	374	1e-102	MYB domain class transcription factor [Malus x domestica]
Unigene0070718	gi|108710802|gb|ABF98597.1|	0.32	205	3e-51	Myb-like DNA-binding domain containing protein, expressed [Oryza sativa Japonica Group]
Unigene0070792	gi|297816498|ref|XP_002876132.1|	0.42	117	9e-25	myb family transcription factor [Arabidopsis lyrata subsp. lyrata] >gi|297321970|gb|EFH52391.1| myb family transcription factor [Arabidopsis lyrata subsp. lyrata]
Unigene0070877	gi|8920588|gb|AAF81310.1|AC061957_6	0.37	126	7e-28	Contains similarity to a dehydrogenase from Arabidopsis thaliana gb|Y12776 and contains a D-isomer specific 2-hydroxyacid dehydrogenases PF|00389 and Myb-like DNA binding PF|00249 domains. ESTs gb|Z48385, gb|Z48386 come from this gene [Arabidopsis thaliana]
Unigene0070885	gi|356507885|ref|XP_003522693.1|	0.43	164	1e-39	PREDICTED: myb-related protein 3R-1-like [Glycine max]
Unigene0070901	gi|158828251|gb|ABW81128.1|	0.3	183	1e-44	myb-transcription factor [Boechera divaricarpa]
Unigene0071006	gi|53792023|dbj|BAD54608.1|	0.29	99.8	1e-19	myb protein-like [Oryza sativa Japonica Group] >gi|53793034|dbj|BAD54246.1| myb protein-like [Oryza sativa Japonica Group]
Unigene0071034	gi|8920588|gb|AAF81310.1|AC061957_6	0.37	126	8e-28	Contains similarity to a dehydrogenase from Arabidopsis thaliana gb|Y12776 and contains a D-isomer specific 2-hydroxyacid dehydrogenases PF|00389 and Myb-like DNA binding PF|00249 domains. ESTs gb|Z48385, gb|Z48386 come from this gene [Arabidopsis thaliana]
Unigene0071038	gi|108710161|gb|ABF97956.1|	0.4	79.3	1e-13	myb-like DNA-binding domain, SHAQKYF class family protein, expressed [Oryza sativa Japonica Group]
Unigene0071317	gi|297816498|ref|XP_002876132.1|	0.42	119	3e-25	myb family transcription factor [Arabidopsis lyrata subsp. lyrata] >gi|297321970|gb|EFH52391.1| myb family transcription factor [Arabidopsis lyrata subsp. lyrata]
Unigene0071318	gi|297816498|ref|XP_002876132.1|	0.42	119	3e-25	myb family transcription factor [Arabidopsis lyrata subsp. lyrata] >gi|297321970|gb|EFH52391.1| myb family transcription factor [Arabidopsis lyrata subsp. lyrata]
Unigene0003526	gi|225437513|ref|XP_002269995.1|	0.41	248	3e-64	PREDICTED: transcription factor MYB12 [Vitis vinifera]
Unigene0003527	gi|357474921|ref|XP_003607746.1|	0.43	261	2e-68	Myb-like protein A [Medicago truncatula] >gi|355508801|gb|AES89943.1| Myb-like protein A [Medicago truncatula]
Unigene0003528	gi|359492779|ref|XP_002278632.2|	0.52	284	2e-75	PREDICTED: transcriptional activator Myb-like [Vitis vinifera]
Unigene0003568	gi|351720685|ref|NP_001235649.1|	0.41	115	1e-24	MYB transcription factor MYB52 [Glycine max] >gi|110931652|gb|ABH02825.1| MYB transcription factor MYB52 [Glycine max]
Unigene0003569	gi|302398959|gb|ADL36774.1|	0.72	259	2e-68	MYBR domain class transcription factor [Malus x domestica]
Unigene0003695	gi|302398973|gb|ADL36781.1|	0.64	146	2e-34	MYBR domain class transcription factor [Malus x domestica]
Unigene0003696	gi|302398973|gb|ADL36781.1|	0.64	146	1e-34	MYBR domain class transcription factor [Malus x domestica]
Unigene0003697	gi|302398973|gb|ADL36781.1|	0.68	214	1e-54	MYBR domain class transcription factor [Malus x domestica]
Unigene0003717	gi|357487065|ref|XP_003613820.1|	0.49	279	9e-74	Myb family transcription factor APL [Medicago truncatula] >gi|355515155|gb|AES96778.1| Myb family transcription factor APL [Medicago truncatula]
Unigene0003718	gi|357487065|ref|XP_003613820.1|	0.5	286	6e-76	Myb family transcription factor APL [Medicago truncatula] >gi|355515155|gb|AES96778.1| Myb family transcription factor APL [Medicago truncatula]
Unigene0003792	gi|30684782|ref|NP_850607.1|	0.52	421	1e-116	myb domain protein 4r1 [Arabidopsis thaliana] >gi|332642525|gb|AEE76046.1| myb domain protein 4r1 [Arabidopsis thaliana]
Unigene0003793	gi|358347472|ref|XP_003637780.1|	0.54	106	6e-22	Myb-like DNA-binding protein BAS1 [Medicago truncatula] >gi|355503715|gb|AES84918.1| Myb-like DNA-binding protein BAS1 [Medicago truncatula]
Unigene0003794	gi|358347472|ref|XP_003637780.1|	0.34	147	3e-34	Myb-like DNA-binding protein BAS1 [Medicago truncatula] >gi|355503715|gb|AES84918.1| Myb-like DNA-binding protein BAS1 [Medicago truncatula]
Unigene0003942	gi|317467399|gb|ADV29952.1|	0.61	404	1e-111	MYB transcription factor MIXTA-like 8 protein [Mimulus guttatus]
Unigene0004150	gi|8920588|gb|AAF81310.1|AC061957_6	0.64	813	0	Contains similarity to a dehydrogenase from Arabidopsis thaliana gb|Y12776 and contains a D-isomer specific 2-hydroxyacid dehydrogenases PF|00389 and Myb-like DNA binding PF|00249 domains. ESTs gb|Z48385, gb|Z48386 come from this gene [Arabidopsis thaliana]
Unigene0004299	gi|38636855|dbj|BAD03121.1|	0.26	56.6	3e-07	myb family protein-like [Oryza sativa Japonica Group] >gi|38637186|dbj|BAD03438.1| myb family protein-like [Oryza sativa Japonica Group]
Unigene0004356	gi|108710802|gb|ABF98597.1|	0.19	54.3	9e-06	Myb-like DNA-binding domain containing protein, expressed [Oryza sativa Japonica Group]
Unigene0004460	gi|356499219|ref|XP_003518439.1|	0.47	212	7e-54	PREDICTED: myb-related protein A [Glycine max]
Unigene0005205	gi|357467503|ref|XP_003604036.1|	0.31	77	4e-13	Myb-like transcription factor [Medicago truncatula] >gi|355493084|gb|AES74287.1| Myb-like transcription factor [Medicago truncatula]
Unigene0005329	gi|79570100|ref|NP_181364.2|	0.26	55.1	2e-06	myb-like HTH transcriptional regulator-like protein [Arabidopsis thaliana] >gi|330254426|gb|AEC09520.1| myb-like HTH transcriptional regulator-like protein [Arabidopsis thaliana]
Unigene0005402	gi|346425871|gb|AEO27498.1|	0.59	164	5e-40	MYB2 [Chrysanthemum x morifolium]
Unigene0005446	gi|357454091|ref|XP_003597326.1|	0.85	77	9e-14	Myb-like transcription factor [Medicago truncatula] >gi|355486374|gb|AES67577.1| Myb-like transcription factor [Medicago truncatula]
Unigene0005621	gi|71041080|gb|AAZ20428.1|	0.51	502	1e-140	MYB4 [Malus x domestica]
Unigene0071701	gi|357467503|ref|XP_003604036.1|	0.29	75.1	5e-12	Myb-like transcription factor [Medicago truncatula] >gi|355493084|gb|AES74287.1| Myb-like transcription factor [Medicago truncatula]
Unigene0071845	gi|15228370|ref|NP_187687.1|	0.48	124	4e-57	myb family transcription factor [Arabidopsis thaliana] >gi|332641430|gb|AEE74951.1| myb family transcription factor [Arabidopsis thaliana]
Unigene0071956	gi|302398953|gb|ADL36771.1|	0.53	151	2e-35	MYB domain class transcription factor [Malus x domestica]
Unigene0072001	gi|7340663|emb|CAB82943.1|	0.38	72	2e-11	myb-like protein [Arabidopsis thaliana] >gi|9758006|dbj|BAB08603.1| Myb-like protein [Arabidopsis thaliana] >gi|41619056|gb|AAS10013.1| MYB transcription factor [Arabidopsis thaliana]
Unigene0072070	gi|115451653|ref|NP_001049427.1|	0.58	126	6e-28	Os03g0224200 [Oryza sativa Japonica Group] >gi|108706930|gb|ABF94725.1| myb-like DNA-binding domain, SHAQKYF class family protein, expressed [Oryza sativa Japonica Group] >gi|108706931|gb|ABF94726.1| myb-like DNA-binding domain, SHAQKYF class family protein, expressed [Oryza sativa Japonica Group] >gi|108706932|gb|ABF94727.1| myb-like DNA-binding domain, SHAQKYF class family protein, expressed [O…
Unigene0072104	gi|15224948|ref|NP_182001.1|	0.3	134	5e-30	Alcohol dehydrogenase transcription factor myb/SANT-like protein [Arabidopsis thaliana] >gi|330255365|gb|AEC10459.1| Alcohol dehydrogenase transcription factor myb/SANT-like protein [Arabidopsis thaliana]
Unigene0072116	gi|15224948|ref|NP_182001.1|	0.31	163	9e-39	Alcohol dehydrogenase transcription factor myb/SANT-like protein [Arabidopsis thaliana] >gi|330255365|gb|AEC10459.1| Alcohol dehydrogenase transcription factor myb/SANT-like protein [Arabidopsis thaliana]
Unigene0072292	gi|357467503|ref|XP_003604036.1|	0.29	92	1e-17	Myb-like transcription factor [Medicago truncatula] >gi|355493084|gb|AES74287.1| Myb-like transcription factor [Medicago truncatula]
Unigene0072514	gi|38636855|dbj|BAD03121.1|	0.26	112	3e-23	myb family protein-like [Oryza sativa Japonica Group] >gi|38637186|dbj|BAD03438.1| myb family protein-like [Oryza sativa Japonica Group]
Unigene0072543	gi|359950758|gb|AEV91169.1|	0.3	153	1e-35	MYB-related protein [Triticum aestivum]
Unigene0072662	gi|403182326|ref|NP_001236247.1|	0.71	745	0	beta-amylase precursor [Glycine max] >gi|231541|sp|P10538.3|AMYB_SOYBN RecName: Full=Beta-amylase; AltName: Full=1,4-alpha-D-glucan maltohydrolase
Unigene0072665	gi|297816498|ref|XP_002876132.1|	0.42	117	9e-25	myb family transcription factor [Arabidopsis lyrata subsp. lyrata] >gi|297321970|gb|EFH52391.1| myb family transcription factor [Arabidopsis lyrata subsp. lyrata]
Unigene0072765	gi|297816498|ref|XP_002876132.1|	0.42	117	9e-25	myb family transcription factor [Arabidopsis lyrata subsp. lyrata] >gi|297321970|gb|EFH52391.1| myb family transcription factor [Arabidopsis lyrata subsp. lyrata]
Unigene0072768	gi|297816498|ref|XP_002876132.1|	0.42	117	9e-25	myb family transcription factor [Arabidopsis lyrata subsp. lyrata] >gi|297321970|gb|EFH52391.1| myb family transcription factor [Arabidopsis lyrata subsp. lyrata]
Unigene0072774	gi|108710802|gb|ABF98597.1|	0.32	205	3e-51	Myb-like DNA-binding domain containing protein, expressed [Oryza sativa Japonica Group]
Unigene0072940	gi|358346687|ref|XP_003637397.1|	0.46	134	3e-30	MYB transcription factor [Medicago truncatula] >gi|355503332|gb|AES84535.1| MYB transcription factor [Medicago truncatula]
Unigene0073042	gi|297816498|ref|XP_002876132.1|	0.42	117	4e-25	myb family transcription factor [Arabidopsis lyrata subsp. lyrata] >gi|297321970|gb|EFH52391.1| myb family transcription factor [Arabidopsis lyrata subsp. lyrata]
Unigene0073083	gi|30680387|ref|NP_196031.2|	0.55	268	5e-70	DNA gyrase B3 [Arabidopsis thaliana] >gi|41619080|gb|AAS10019.1| MYB transcription factor [Arabidopsis thaliana] >gi|332003316|gb|AED90699.1| DNA gyrase B3 [Arabidopsis thaliana]
Unigene0005761	gi|75330977|sp|Q8S9H7.1|DIV_ANTMA	0.56	319	1e-85	RecName: Full=Transcription factor DIVARICATA >gi|18874263|gb|AAL78741.1| MYB-like transcription factor DIVARICATA [Antirrhinum majus]
Unigene0005776	gi|359950758|gb|AEV91169.1|	0.38	422	1e-116	MYB-related protein [Triticum aestivum]
Unigene0006255	gi|357467503|ref|XP_003604036.1|	0.38	100	2e-20	Myb-like transcription factor [Medicago truncatula] >gi|355493084|gb|AES74287.1| Myb-like transcription factor [Medicago truncatula]
Unigene0006684	gi|18394983|ref|NP_564138.1|	0.57	529	1e-149	Target of Myb protein 1 [Arabidopsis thaliana] >gi|332191975|gb|AEE30096.1| Target of Myb protein 1 [Arabidopsis thaliana]
Unigene0006827	gi|302398979|gb|ADL36784.1|	0.47	513	1e-144	MYBR domain class transcription factor [Malus x domestica]
Unigene0006946	gi|224087971|ref|XP_002308277.1|	0.6	317	3e-85	single myb histone [Populus trichocarpa] >gi|222854253|gb|EEE91800.1| single myb histone [Populus trichocarpa]
Unigene0007215	gi|7340663|emb|CAB82943.1|	0.38	72	1e-11	myb-like protein [Arabidopsis thaliana] >gi|9758006|dbj|BAB08603.1| Myb-like protein [Arabidopsis thaliana] >gi|41619056|gb|AAS10013.1| MYB transcription factor [Arabidopsis thaliana]
Unigene0007279	gi|195645164|gb|ACG42050.1|	0.43	167	4e-40	myb-like DNA-binding domain containing protein [Zea mays]
Unigene0007526	gi|289466353|gb|ADC94862.1|	0.49	152	8e-36	MYB transcription factor 1 [Vitis pseudoreticulata]
Unigene0007527	gi|122232932|sp|Q2V9B0.1|MY1R1_SOLTU	0.63	112	2e-24	RecName: Full=Transcription factor MYB1R1; AltName: Full=Myb-related protein R1; Short=StMYB1R-1
Unigene0007528	gi|122232932|sp|Q2V9B0.1|MY1R1_SOLTU	0.64	115	3e-25	RecName: Full=Transcription factor MYB1R1; AltName: Full=Myb-related protein R1; Short=StMYB1R-1
Unigene0007677	gi|357475121|ref|XP_003607846.1|	0.25	53.1	9e-06	Myb family protein-like protein [Medicago truncatula] >gi|355508901|gb|AES90043.1| Myb family protein-like protein [Medicago truncatula]
Unigene0007695	gi|18394983|ref|NP_564138.1|	0.72	147	1e-34	Target of Myb protein 1 [Arabidopsis thaliana] >gi|332191975|gb|AEE30096.1| Target of Myb protein 1 [Arabidopsis thaliana]
Unigene0007696	gi|30699219|ref|NP_177823.2|	0.46	324	2e-87	Target of Myb protein 1 [Arabidopsis thaliana] >gi|34222074|gb|AAQ62873.1| At1g76970 [Arabidopsis thaliana] >gi|332197793|gb|AEE35914.1| Target of Myb protein 1 [Arabidopsis thaliana]
Unigene0007704	gi|357451079|ref|XP_003595816.1|	0.27	85.1	2e-15	Myb family protein-like protein [Medicago truncatula] >gi|355484864|gb|AES66067.1| Myb family protein-like protein [Medicago truncatula]
Unigene0007895	gi|359491453|ref|XP_002276526.2|	0.33	91.3	1e-17	PREDICTED: transcription factor MYB75-like [Vitis vinifera]
Unigene0007904	gi|48093487|gb|AAT40121.1|	0.62	679	0	GAMYB-binding protein [Hordeum vulgare subsp. vulgare]
Unigene0007905	gi|48093487|gb|AAT40121.1|	0.67	502	1e-141	GAMYB-binding protein [Hordeum vulgare subsp. vulgare]
Unigene0008455	gi|302398979|gb|ADL36784.1|	0.59	271	1e-71	MYBR domain class transcription factor [Malus x domestica]
Unigene0008456	gi|302398979|gb|ADL36784.1|	0.59	271	2e-71	MYBR domain class transcription factor [Malus x domestica]
Unigene0008457	gi|41619022|gb|AAS10005.1|	0.37	184	3e-45	MYB transcription factor [Arabidopsis thaliana]
Unigene0008458	gi|41619022|gb|AAS10005.1|	0.36	174	2e-42	MYB transcription factor [Arabidopsis thaliana]
Unigene0008708	gi|118213814|gb|ABK79908.1|	0.5	72.8	9e-12	GID2L [Triticum aestivum] >gi|359952808|gb|AEV91194.1| MYB-related protein [Aegilops tauschii]
Unigene0009079	gi|225454140|ref|XP_002270529.1|	0.43	87	2e-16	PREDICTED: myb-related protein 306 isoform 1 [Vitis vinifera]
Unigene0009197	gi|357467503|ref|XP_003604036.1|	0.32	86.7	3e-16	Myb-like transcription factor [Medicago truncatula] >gi|355493084|gb|AES74287.1| Myb-like transcription factor [Medicago truncatula]
Unigene0009266	gi|357467503|ref|XP_003604036.1|	0.29	60.1	8e-11	Myb-like transcription factor [Medicago truncatula] >gi|355493084|gb|AES74287.1| Myb-like transcription factor [Medicago truncatula]
Unigene0009409	gi|357467503|ref|XP_003604036.1|	0.28	44.7	8e-10	Myb-like transcription factor [Medicago truncatula] >gi|355493084|gb|AES74287.1| Myb-like transcription factor [Medicago truncatula]
Unigene0010520	gi|357516917|ref|XP_003628747.1|	0.53	137	6e-32	Myb family transcription factor-like protein [Medicago truncatula] >gi|355522769|gb|AET03223.1| Myb family transcription factor-like protein [Medicago truncatula]
Unigene0010521	gi|131054094|gb|ABO32773.1|	0.36	123	3e-27	MYB transcription factor MYB34 [Medicago truncatula]
Unigene0010562	gi|40643880|emb|CAD87007.1|	0.48	313	6e-84	MYB1 protein [Gerbera hybrid cultivar]
Unigene0010756	gi|359950754|gb|AEV91167.1|	0.3	73.2	1e-11	MYB-related protein [Triticum aestivum]
Unigene0010905	gi|326417171|gb|ADZ73427.1|	0.75	124	7e-28	MYB transcription factor [Vitis pseudoreticulata]
Unigene0011001	gi|357467503|ref|XP_003604036.1|	0.34	42	4e-08	Myb-like transcription factor [Medicago truncatula] >gi|355493084|gb|AES74287.1| Myb-like transcription factor [Medicago truncatula]
Unigene0011499	gi|115435452|ref|NP_001042484.1|	0.6	151	6e-36	Os01g0229200 [Oryza sativa Japonica Group] >gi|56783885|dbj|BAD81322.1| target of myb1 -like [Oryza sativa Japonica Group] >gi|56784382|dbj|BAD82421.1| target of myb1 -like [Oryza sativa Japonica Group] >gi|113532015|dbj|BAF04398.1| Os01g0229200 [Oryza sativa Japonica Group]
Unigene0011500	gi|115435452|ref|NP_001042484.1|	0.36	179	1e-43	Os01g0229200 [Oryza sativa Japonica Group] >gi|56783885|dbj|BAD81322.1| target of myb1 -like [Oryza sativa Japonica Group] >gi|56784382|dbj|BAD82421.1| target of myb1 -like [Oryza sativa Japonica Group] >gi|113532015|dbj|BAF04398.1| Os01g0229200 [Oryza sativa Japonica Group]
Unigene0011704	gi|302398985|gb|ADL36787.1|	0.69	288	2e-76	MYBR domain class transcription factor [Malus x domestica]
Unigene0011705	gi|302398985|gb|ADL36787.1|	0.7	382	1e-105	MYBR domain class transcription factor [Malus x domestica]
Unigene0011706	gi|302398985|gb|ADL36787.1|	0.61	333	4e-90	MYBR domain class transcription factor [Malus x domestica]
Unigene0011912	gi|12043533|emb|CAC19789.1|	0.35	210	1e-52	MYB-like DNA-binding protein [Catharanthus roseus]
Unigene0011913	gi|12043533|emb|CAC19789.1|	0.39	382	1e-104	MYB-like DNA-binding protein [Catharanthus roseus]
Unigene0011914	gi|12043533|emb|CAC19789.1|	0.37	59.3	7e-08	MYB-like DNA-binding protein [Catharanthus roseus]
Unigene0011930	gi|118213814|gb|ABK79908.1|	0.55	86.7	4e-16	GID2L [Triticum aestivum] >gi|359952808|gb|AEV91194.1| MYB-related protein [Aegilops tauschii]
Unigene0011982	gi|15239928|ref|NP_196229.1|	0.59	766	0	DnaJ and myb-like DNA-binding domain-containing protein [Arabidopsis thaliana] >gi|334187448|ref|NP_001190234.1| DnaJ and myb-like DNA-binding domain-containing protein [Arabidopsis thaliana] >gi|8978347|dbj|BAA98200.1| cell division related protein-like [Arabidopsis thaliana] >gi|332003584|gb|AED90967.1| DnaJ and myb-like DNA-binding domain-containing protein [Arabidopsis thaliana] >gi|332003585…
Unigene0012094	gi|30680387|ref|NP_196031.2|	0.44	75.9	5e-13	DNA gyrase B3 [Arabidopsis thaliana] >gi|41619080|gb|AAS10019.1| MYB transcription factor [Arabidopsis thaliana] >gi|332003316|gb|AED90699.1| DNA gyrase B3 [Arabidopsis thaliana]
Unigene0012332	gi|350538853|ref|NP_001234362.1|	0.43	195	2e-48	GAMYB-like2 [Solanum lycopersicum] >gi|121281634|gb|ABM53274.1| GAMYB-like2 [Solanum lycopersicum]
Unigene0012333	gi|225449813|ref|XP_002275846.1|	0.67	273	1e-72	PREDICTED: transcription factor GAMYB [Vitis vinifera]
Unigene0012358	gi|30696225|ref|NP_568776.2|	0.7	97.4	6e-20	myb family transcription factor [Arabidopsis thaliana] >gi|45357110|gb|AAS58514.1| MYB transcription factor [Arabidopsis thaliana] >gi|108385408|gb|ABF85784.1| At5g52660 [Arabidopsis thaliana] >gi|332008864|gb|AED96247.1| myb family transcription factor [Arabidopsis thaliana]
Unigene0012360	gi|119331598|gb|ABL63125.1|	0.63	286	8e-76	MYB transcription factor [Catharanthus roseus]
Unigene0012606	gi|15230124|ref|NP_189092.1|	0.4	121	2e-26	alcohol dehydrogenase transcription factor myb/SANT-like protein [Arabidopsis thaliana] >gi|332643382|gb|AEE76903.1| alcohol dehydrogenase transcription factor myb/SANT-like protein [Arabidopsis thaliana]
Unigene0012912	gi|115435452|ref|NP_001042484.1|	0.45	496	1e-138	Os01g0229200 [Oryza sativa Japonica Group] >gi|56783885|dbj|BAD81322.1| target of myb1 -like [Oryza sativa Japonica Group] >gi|56784382|dbj|BAD82421.1| target of myb1 -like [Oryza sativa Japonica Group] >gi|113532015|dbj|BAF04398.1| Os01g0229200 [Oryza sativa Japonica Group]
Unigene0012913	gi|115435452|ref|NP_001042484.1|	0.5	434	1e-120	Os01g0229200 [Oryza sativa Japonica Group] >gi|56783885|dbj|BAD81322.1| target of myb1 -like [Oryza sativa Japonica Group] >gi|56784382|dbj|BAD82421.1| target of myb1 -like [Oryza sativa Japonica Group] >gi|113532015|dbj|BAF04398.1| Os01g0229200 [Oryza sativa Japonica Group]
Unigene0012915	gi|115435452|ref|NP_001042484.1|	0.7	167	1e-40	Os01g0229200 [Oryza sativa Japonica Group] >gi|56783885|dbj|BAD81322.1| target of myb1 -like [Oryza sativa Japonica Group] >gi|56784382|dbj|BAD82421.1| target of myb1 -like [Oryza sativa Japonica Group] >gi|113532015|dbj|BAF04398.1| Os01g0229200 [Oryza sativa Japonica Group]
Unigene0012916	gi|115435452|ref|NP_001042484.1|	0.32	64.7	2e-09	Os01g0229200 [Oryza sativa Japonica Group] >gi|56783885|dbj|BAD81322.1| target of myb1 -like [Oryza sativa Japonica Group] >gi|56784382|dbj|BAD82421.1| target of myb1 -like [Oryza sativa Japonica Group] >gi|113532015|dbj|BAF04398.1| Os01g0229200 [Oryza sativa Japonica Group]
Unigene0012982	gi|219362897|ref|NP_001136786.1|	0.61	346	5e-94	BES transcription factor [Zea mays] >gi|195625848|gb|ACG34754.1| brassinazole-resistant 1 protein [Zea mays] >gi|323388699|gb|ADX60154.1| BES transcription factor [Zea mays] >gi|323388717|gb|ADX60163.1| MYBGA transcription factor [Zea mays] >gi|413954312|gb|AFW86961.1| brassinazole-resistant 1 protein [Zea mays]
Unigene0012983	gi|219362897|ref|NP_001136786.1|	0.61	386	1e-106	BES transcription factor [Zea mays] >gi|195625848|gb|ACG34754.1| brassinazole-resistant 1 protein [Zea mays] >gi|323388699|gb|ADX60154.1| BES transcription factor [Zea mays] >gi|323388717|gb|ADX60163.1| MYBGA transcription factor [Zea mays] >gi|413954312|gb|AFW86961.1| brassinazole-resistant 1 protein [Zea mays]
Unigene0012984	gi|219362897|ref|NP_001136786.1|	0.61	346	5e-94	BES transcription factor [Zea mays] >gi|195625848|gb|ACG34754.1| brassinazole-resistant 1 protein [Zea mays] >gi|323388699|gb|ADX60154.1| BES transcription factor [Zea mays] >gi|323388717|gb|ADX60163.1| MYBGA transcription factor [Zea mays] >gi|413954312|gb|AFW86961.1| brassinazole-resistant 1 protein [Zea mays]
Unigene0013067	gi|357467503|ref|XP_003604036.1|	0.4	61.2	5e-09	Myb-like transcription factor [Medicago truncatula] >gi|355493084|gb|AES74287.1| Myb-like transcription factor [Medicago truncatula]
Unigene0013163	gi|357467503|ref|XP_003604036.1|	0.29	69.7	4e-11	Myb-like transcription factor [Medicago truncatula] >gi|355493084|gb|AES74287.1| Myb-like transcription factor [Medicago truncatula]
Unigene0013204	gi|357451079|ref|XP_003595816.1|	0.3	52.8	3e-06	Myb family protein-like protein [Medicago truncatula] >gi|355484864|gb|AES66067.1| Myb family protein-like protein [Medicago truncatula]
Unigene0013220	gi|357467503|ref|XP_003604036.1|	0.3	70.1	1e-11	Myb-like transcription factor [Medicago truncatula] >gi|355493084|gb|AES74287.1| Myb-like transcription factor [Medicago truncatula]
Unigene0013382	gi|357438027|ref|XP_003589289.1|	0.58	154	6e-37	Myb family transcription factor-like protein [Medicago truncatula] >gi|355478337|gb|AES59540.1| Myb family transcription factor-like protein [Medicago truncatula]
Unigene0013461	gi|343887323|dbj|BAK61869.1|	0.85	199	1e-50	MYB transcription factor [Citrus unshiu]
Unigene0013716	gi|357467503|ref|XP_003604036.1|	0.32	67.8	6e-11	Myb-like transcription factor [Medicago truncatula] >gi|355493084|gb|AES74287.1| Myb-like transcription factor [Medicago truncatula]
Unigene0013757	gi|357451079|ref|XP_003595816.1|	0.31	62	1e-08	Myb family protein-like protein [Medicago truncatula] >gi|355484864|gb|AES66067.1| Myb family protein-like protein [Medicago truncatula]
Unigene0013936	gi|198400321|gb|ACH87169.1|	0.74	434	1e-120	MYB transcription factor [Camellia sinensis]
Unigene0013937	gi|198400321|gb|ACH87169.1|	0.68	419	1e-115	MYB transcription factor [Camellia sinensis]
Unigene0013938	gi|198400321|gb|ACH87169.1|	0.74	434	1e-120	MYB transcription factor [Camellia sinensis]
Unigene0013940	gi|198400321|gb|ACH87169.1|	0.68	419	1e-116	MYB transcription factor [Camellia sinensis]
Unigene0013943	gi|119331592|gb|ABL63122.1|	0.74	414	1e-114	MYB transcription factor [Catharanthus roseus]
Unigene0013985	gi|15237544|ref|NP_198918.1|	0.22	65.1	3e-09	myb family transcription factor [Arabidopsis thaliana] >gi|41619532|gb|AAS10123.1| MYB transcription factor [Arabidopsis thaliana] >gi|332007243|gb|AED94626.1| myb family transcription factor [Arabidopsis thaliana]
Unigene0014007	gi|346425871|gb|AEO27498.1|	0.58	347	2e-94	MYB2 [Chrysanthemum x morifolium]
Unigene0014008	gi|346425871|gb|AEO27498.1|	0.63	383	1e-105	MYB2 [Chrysanthemum x morifolium]
Unigene0014013	gi|297818010|ref|XP_002876888.1|	0.38	221	4e-56	myb family transcription factor [Arabidopsis lyrata subsp. lyrata] >gi|297322726|gb|EFH53147.1| myb family transcription factor [Arabidopsis lyrata subsp. lyrata]
Unigene0014014	gi|297818010|ref|XP_002876888.1|	0.38	221	4e-56	myb family transcription factor [Arabidopsis lyrata subsp. lyrata] >gi|297322726|gb|EFH53147.1| myb family transcription factor [Arabidopsis lyrata subsp. lyrata]
Unigene0014789	gi|15230124|ref|NP_189092.1|	0.48	275	1e-72	alcohol dehydrogenase transcription factor myb/SANT-like protein [Arabidopsis thaliana] >gi|332643382|gb|AEE76903.1| alcohol dehydrogenase transcription factor myb/SANT-like protein [Arabidopsis thaliana]
Unigene0014880	gi|15226604|ref|NP_179759.1|	0.78	135	1e-30	maternal effect embryo arrest 3 protein [Arabidopsis thaliana] >gi|75337269|sp|Q9SIJ5.1|RADL2_ARATH RecName: Full=Protein RADIALIS-like 2; Short=AtRL2; Short=Protein RAD-like 2; AltName: Full=Protein MATERNAL EFFECT EMBRYO ARREST 3; AltName: Full=Protein RADIALIS-LIKE SANT/MYB 1; Short=Protein RSM1 >gi|41618982|gb|AAS09996.1| MYB transcription factor [Arabidopsis thaliana] >gi|330252113|gb|AEC072…
Unigene0014882	gi|15226604|ref|NP_179759.1|	0.78	135	8e-31	maternal effect embryo arrest 3 protein [Arabidopsis thaliana] >gi|75337269|sp|Q9SIJ5.1|RADL2_ARATH RecName: Full=Protein RADIALIS-like 2; Short=AtRL2; Short=Protein RAD-like 2; AltName: Full=Protein MATERNAL EFFECT EMBRYO ARREST 3; AltName: Full=Protein RADIALIS-LIKE SANT/MYB 1; Short=Protein RSM1 >gi|41618982|gb|AAS09996.1| MYB transcription factor [Arabidopsis thaliana] >gi|330252113|gb|AEC072…
Unigene0015076	gi|196119869|gb|ACG69457.1|	0.53	94	4e-18	MYB11 [Gerbera hybrid cultivar]
Unigene0015494	gi|359952798|gb|AEV91189.1|	0.35	74.7	2e-12	MYB-related protein [Triticum aestivum]
Unigene0015610	gi|40643886|emb|CAD87010.1|	0.59	281	8e-75	MYB10 protein [Gerbera hybrid cultivar]
Unigene0015746	gi|292386082|gb|ADE22269.1|	0.54	230	3e-59	MYB transcription factor [Malus x domestica]
Unigene0015747	gi|351723575|ref|NP_001235748.1|	0.55	231	3e-59	MYB transcription factor MYB75 [Glycine max] >gi|110931672|gb|ABH02835.1| MYB transcription factor MYB75 [Glycine max]
Unigene0015762	gi|357475121|ref|XP_003607846.1|	0.21	53.9	2e-06	Myb family protein-like protein [Medicago truncatula] >gi|355508901|gb|AES90043.1| Myb family protein-like protein [Medicago truncatula]
Unigene0015964	gi|356513215|ref|XP_003525309.1|	0.48	246	1e-63	PREDICTED: transcription factor MYB1R1 [Glycine max]
Unigene0016387	gi|71041078|gb|AAZ20427.1|	0.57	360	3e-98	MYB2 [Malus x domestica]
Unigene0016388	gi|359476030|ref|XP_002281298.2|	0.44	115	3e-25	PREDICTED: myb protein-like [Vitis vinifera]
Unigene0016500	gi|48093487|gb|AAT40121.1|	0.66	707	0	GAMYB-binding protein [Hordeum vulgare subsp. vulgare]
Unigene0016582	gi|40643884|emb|CAD87009.1|	0.6	314	2e-84	MYB9A protein [Gerbera hybrid cultivar]
Unigene0016642	gi|302398979|gb|ADL36784.1|	0.6	68.6	7e-11	MYBR domain class transcription factor [Malus x domestica]
Unigene0016643	gi|302398979|gb|ADL36784.1|	0.64	79.3	4e-14	MYBR domain class transcription factor [Malus x domestica]
Unigene0016645	gi|357451079|ref|XP_003595816.1|	0.28	89.7	2e-16	Myb family protein-like protein [Medicago truncatula] >gi|355484864|gb|AES66067.1| Myb family protein-like protein [Medicago truncatula]
Unigene0017287	gi|15224948|ref|NP_182001.1|	0.34	191	6e-47	Alcohol dehydrogenase transcription factor myb/SANT-like protein [Arabidopsis thaliana] >gi|330255365|gb|AEC10459.1| Alcohol dehydrogenase transcription factor myb/SANT-like protein [Arabidopsis thaliana]
Unigene0017355	gi|355320020|emb|CBY88799.1|	0.52	361	3e-98	myb transcription factor [Humulus lupulus]
Unigene0017497	gi|357467503|ref|XP_003604036.1|	0.29	79	1e-13	Myb-like transcription factor [Medicago truncatula] >gi|355493084|gb|AES74287.1| Myb-like transcription factor [Medicago truncatula]
Unigene0017807	gi|79539890|ref|NP_200642.2|	0.24	114	5e-24	myb-like HTH transcriptional regulator family protein [Arabidopsis thaliana] >gi|334188480|ref|NP_001190566.1| myb-like HTH transcriptional regulator family protein [Arabidopsis thaliana] >gi|332009656|gb|AED97039.1| myb-like HTH transcriptional regulator family protein [Arabidopsis thaliana] >gi|332009657|gb|AED97040.1| myb-like HTH transcriptional regulator family protein [Arabidopsis thaliana]
Unigene0017935	gi|42567704|ref|NP_196298.2|	0.63	199	3e-50	myb-like HTH transcriptional regulator family protein [Arabidopsis thaliana] >gi|332003684|gb|AED91067.1| myb-like HTH transcriptional regulator family protein [Arabidopsis thaliana]
Unigene0017963	gi|357467503|ref|XP_003604036.1|	0.29	88.6	6e-17	Myb-like transcription factor [Medicago truncatula] >gi|355493084|gb|AES74287.1| Myb-like transcription factor [Medicago truncatula]
Unigene0018111	gi|357467503|ref|XP_003604036.1|	0.29	67.4	2e-10	Myb-like transcription factor [Medicago truncatula] >gi|355493084|gb|AES74287.1| Myb-like transcription factor [Medicago truncatula]
Unigene0018299	gi|357467503|ref|XP_003604036.1|	0.28	58.2	5e-08	Myb-like transcription factor [Medicago truncatula] >gi|355493084|gb|AES74287.1| Myb-like transcription factor [Medicago truncatula]
Unigene0018380	gi|359952812|gb|AEV91196.1|	0.54	400	1e-110	MYB-related protein [Aegilops tauschii]
Unigene0018381	gi|359952812|gb|AEV91196.1|	0.55	405	1e-111	MYB-related protein [Aegilops tauschii]
Unigene0018654	gi|196119871|gb|ACG69458.1|	0.72	400	1e-110	MYB12 [Gerbera hybrid cultivar]
Unigene0018733	gi|255084361|ref|XP_002508755.1|	0.42	94	7e-19	g2-like myb-transcription factor with a n-terminal response regulator receiver domain [Micromonas sp. RCC299] >gi|226524032|gb|ACO70013.1| g2-like myb-transcription factor with a n-terminal response regulator receiver domain [Micromonas sp. RCC299]
Unigene0018884	gi|357504397|ref|XP_003622487.1|	0.52	251	3e-65	MYB transcription factor MYB146 [Medicago truncatula] >gi|355497502|gb|AES78705.1| MYB transcription factor MYB146 [Medicago truncatula]
Unigene0018885	gi|357504397|ref|XP_003622487.1|	0.52	251	3e-65	MYB transcription factor MYB146 [Medicago truncatula] >gi|355497502|gb|AES78705.1| MYB transcription factor MYB146 [Medicago truncatula]
Unigene0018910	gi|351727647|ref|NP_001236400.1|	0.46	540	1e-152	MYB transcription factor MYB114 [Glycine max] >gi|158999370|gb|ABW87009.1| late elongated hypocotyl and circadian clock associated-1-like protein 2 [Glycine max]
Unigene0018911	gi|351727647|ref|NP_001236400.1|	0.46	540	1e-152	MYB transcription factor MYB114 [Glycine max] >gi|158999370|gb|ABW87009.1| late elongated hypocotyl and circadian clock associated-1-like protein 2 [Glycine max]
Unigene0018912	gi|351727647|ref|NP_001236400.1|	0.46	540	1e-152	MYB transcription factor MYB114 [Glycine max] >gi|158999370|gb|ABW87009.1| late elongated hypocotyl and circadian clock associated-1-like protein 2 [Glycine max]
Unigene0018913	gi|351727647|ref|NP_001236400.1|	0.46	540	1e-152	MYB transcription factor MYB114 [Glycine max] >gi|158999370|gb|ABW87009.1| late elongated hypocotyl and circadian clock associated-1-like protein 2 [Glycine max]
Unigene0019138	gi|38636855|dbj|BAD03121.1|	0.25	55.8	1e-06	myb family protein-like [Oryza sativa Japonica Group] >gi|38637186|dbj|BAD03438.1| myb family protein-like [Oryza sativa Japonica Group]
Unigene0019139	gi|38636855|dbj|BAD03121.1|	0.25	55.8	1e-06	myb family protein-like [Oryza sativa Japonica Group] >gi|38637186|dbj|BAD03438.1| myb family protein-like [Oryza sativa Japonica Group]
Unigene0019352	gi|15219067|ref|NP_173589.1|	0.45	657	0	SWI/SNF complex subunit SWI3C [Arabidopsis thaliana] >gi|75315301|sp|Q9XI07.1|SWI3C_ARATH RecName: Full=SWI/SNF complex subunit SWI3C; Short=AtSWI3C; AltName: Full=Transcription regulatory protein SWI3C >gi|5263321|gb|AAD41423.1|AC007727_12 Contains similarity to gb|AF033823 moira protein from Drosophila melanogaster and contains a PF|00249 Myb-like DNA-binding domain. EST gb|Z25609 comes from th…
Unigene0019418	gi|12043533|emb|CAC19789.1|	0.48	504	1e-141	MYB-like DNA-binding protein [Catharanthus roseus]
Unigene0019515	gi|209571364|dbj|BAG75111.1|	0.42	58.9	5e-07	transcription factor MYB811 [Fagus crenata]
Unigene0019516	gi|209571364|dbj|BAG75111.1|	0.42	58.9	5e-07	transcription factor MYB811 [Fagus crenata]
Unigene0019517	gi|209571364|dbj|BAG75111.1|	0.42	58.9	5e-07	transcription factor MYB811 [Fagus crenata]
Unigene0019518	gi|209571364|dbj|BAG75111.1|	0.42	58.9	2e-07	transcription factor MYB811 [Fagus crenata]
Unigene0019519	gi|209571364|dbj|BAG75111.1|	0.42	58.9	5e-07	transcription factor MYB811 [Fagus crenata]
Unigene0019520	gi|209571364|dbj|BAG75111.1|	0.42	58.9	1e-07	transcription factor MYB811 [Fagus crenata]
Unigene0019859	vvi:100233128	56.14	271	5e-72	SREBP; sucrose responsive element binding protein; K09422 myb proto-oncogene protein, plant
Unigene0020185	ath:AT5G41020	25.48	53.5	3e-06	myb family transcription factor
Unigene0020568	vvi:100233133	47.54	128	4e-29	MYB4A, MYB4; flavonoid-related R2R3 MYB 4a repressor transcription factor; K09422 myb proto-oncogene protein, plant
Unigene0020569	vvi:100233133	42.14	80.9	9e-15	MYB4A, MYB4; flavonoid-related R2R3 MYB 4a repressor transcription factor; K09422 myb proto-oncogene protein, plant
Unigene0020878	ath:AT2G03470	48.28	212	8e-54	myb family transcription factor / ELM2 domain-containing protein
Unigene0020879	ath:AT2G03470	48.28	212	9e-54	myb family transcription factor / ELM2 domain-containing protein
Unigene0020880	ath:AT2G03470	48.28	212	1e-53	myb family transcription factor / ELM2 domain-containing protein
Unigene0020930	zma:541962	68.28	1226	0	myb2, CDC5; myb2; K12860 pre-mRNA-splicing factor CDC5/CEF1
Unigene0021944	ath:AT5G29000	43.55	256	2e-67	myb family transcription factor
Unigene0021945	ath:AT5G29000	53.68	246	2e-64	myb family transcription factor
Unigene0021946	ath:AT5G29000	54.55	246	2e-64	myb family transcription factor
Unigene0021947	ath:AT5G29000	67.48	155	3e-37	myb family transcription factor
Unigene0021948	ath:AT5G29000	67.48	155	3e-37	myb family transcription factor
Unigene0022510	vvi:100233097	75.79	293	2e-78	MYB24; R2R3 Myb24 transcription factor; K09422 myb proto-oncogene protein, plant
Unigene0022830	ath:AT4G11400	39.29	60.1	9e-09	ARID/BRIGHT DNA-binding domain-containing protein / ELM2 domain-containing protein / Myb-like DNA-binding domain-containing protein
Unigene0023974	ath:AT1G58220	36.59	236	2e-61	myb family transcription factor
Unigene0024599	ath:AT1G01380	52.38	65.5	7e-11	ETC1; ETC1 (ENHANCER OF TRY AND CPC 1); DNA binding / transcription factor; K09422 myb proto-oncogene protein, plant
Unigene0024699	ath:AT3G04030	68.75	125	7e-29	myb family transcription factor
Unigene0024882	zma:100282557	64.71	70.9	2e-12	GAMYB-binding protein
Unigene0025355	ath:AT5G41020	26.37	65.1	3e-09	myb family transcription factor
Unigene0025356	ath:AT5G41020	26.37	65.1	2e-09	myb family transcription factor
Unigene0025773	ath:AT4G18770	40.19	261	1e-68	MYB98; MYB98 (myb domain protein 98); DNA binding / transcription factor; K09422 myb proto-oncogene protein, plant
Unigene0026824	ath:AT5G41020	43.33	365	4e-100	myb family transcription factor
Unigene0026826	ath:AT5G41020	44.12	350	1e-95	myb family transcription factor
Unigene0026827	ath:AT5G41020	44.12	350	1e-95	myb family transcription factor
Unigene0026828	ath:AT5G41020	43.56	365	4e-100	myb family transcription factor
Unigene0026830	ath:AT5G41020	44.36	351	1e-95	myb family transcription factor
Unigene0026831	ath:AT5G41020	44.36	351	9e-96	myb family transcription factor
Unigene0026833	ath:AT5G41020	44.36	351	9e-96	myb family transcription factor
Unigene0026836	ath:AT5G41020	44.36	351	1e-95	myb family transcription factor
Unigene0026837	ath:AT5G41020	43.56	365	4e-100	myb family transcription factor
Unigene0027043	ath:AT5G41020	22.79	54.7	1e-06	myb family transcription factor
Unigene0030252	ath:AT5G41020	25	71.6	8e-12	myb family transcription factor
Unigene0030488	vcn:VOLCADRAFT_89245	24.23	53.5	4e-06	Myb-related transcription factor
Unigene0030958	ath:AT4G11400	33.05	116	4e-25	ARID/BRIGHT DNA-binding domain-containing protein / ELM2 domain-containing protein / Myb-like DNA-binding domain-containing protein
Unigene0030960	ath:AT4G11400	33.05	116	2e-25	ARID/BRIGHT DNA-binding domain-containing protein / ELM2 domain-containing protein / Myb-like DNA-binding domain-containing protein
Unigene0030961	ath:AT4G11400	32.61	89.4	5e-17	ARID/BRIGHT DNA-binding domain-containing protein / ELM2 domain-containing protein / Myb-like DNA-binding domain-containing protein
Unigene0030963	ath:AT4G11400	32.61	89.4	3e-17	ARID/BRIGHT DNA-binding domain-containing protein / ELM2 domain-containing protein / Myb-like DNA-binding domain-containing protein
Unigene0030965	ath:AT4G11400	32.61	89.4	5e-17	ARID/BRIGHT DNA-binding domain-containing protein / ELM2 domain-containing protein / Myb-like DNA-binding domain-containing protein
Unigene0030966	ath:AT4G11400	32.61	89.4	3e-17	ARID/BRIGHT DNA-binding domain-containing protein / ELM2 domain-containing protein / Myb-like DNA-binding domain-containing protein
Unigene0031342	ota:Ot03g00810	46.88	57.4	9e-08	myb family transcription factor (ISS)
Unigene0031371	ath:AT5G41020	21.9	64.3	2e-09	myb family transcription factor
Unigene0031671	ath:AT5G65790	40	54.3	3e-07	MYB68; MYB68 (MYB DOMAIN PROTEIN 68); DNA binding / transcription factor; K09422 myb proto-oncogene protein, plant
Unigene0031672	ath:AT5G65790	58.97	53.9	4e-07	MYB68; MYB68 (MYB DOMAIN PROTEIN 68); DNA binding / transcription factor; K09422 myb proto-oncogene protein, plant
Unigene0031848	cre:CHLREDRAFT_205725	38.39	58.9	1e-07	myb family transcription factor
Unigene0032309	ath:AT4G32730	78.15	208	9e-63	PC-MYB1; DNA binding / transcription coactivator/ transcription factor
Unigene0032310	ath:AT4G32730	78.51	212	8e-64	PC-MYB1; DNA binding / transcription coactivator/ transcription factor
Unigene0032311	ath:AT4G32730	36.97	121	8e-27	PC-MYB1; DNA binding / transcription coactivator/ transcription factor
Unigene0032446	ota:Ot15g00690	37.65	62.8	8e-09	MYB transcription factor-like [Oryza sativa (ISS)
Unigene0033136	ath:AT3G61250	87.5	201	1e-51	AtMYB17 (myb domain protein 17); DNA binding / transcription factor; K09422 myb proto-oncogene protein, plant
Unigene0033612	ath:AT1G68320	51.36	276	3e-73	MYB62; MYB62 (myb domain protein 62); DNA binding / transcription factor; K09422 myb proto-oncogene protein, plant
Unigene0034242	ath:AT5G47390	57.66	379	2e-104	myb family transcription factor
Unigene0034361	zma:100281900	53.66	90.1	8e-18	SANT/MYB protein
Unigene0034807	osa:4327821	80.22	162	5e-40	Os01g0709000; K09422 myb proto-oncogene protein, plant
Unigene0035280	ath:AT2G36890	70.4	192	3e-49	RAX2; RAX2 (REGULATOR OF AXILLARY MERISTEMS 2); DNA binding / transcription factor; K09422 myb proto-oncogene protein, plant
Unigene0035692	vvi:100233133	58.62	229	1e-59	MYB4A, MYB4; flavonoid-related R2R3 MYB 4a repressor transcription factor; K09422 myb proto-oncogene protein, plant
Unigene0036458	ath:AT4G11400	36.21	68.9	6e-12	ARID/BRIGHT DNA-binding domain-containing protein / ELM2 domain-containing protein / Myb-like DNA-binding domain-containing protein
Unigene0036459	ath:AT4G11400	33.33	109	9e-24	ARID/BRIGHT DNA-binding domain-containing protein / ELM2 domain-containing protein / Myb-like DNA-binding domain-containing protein
Unigene0036684	ath:AT4G21440	45.54	142	1e-33	ATMYB102 (ARABIDOPSIS MYB-LIKE 102); DNA binding / transcription factor; K09422 myb proto-oncogene protein, plant
Unigene0036756	ath:AT4G11400	31.65	73.2	2e-12	ARID/BRIGHT DNA-binding domain-containing protein / ELM2 domain-containing protein / Myb-like DNA-binding domain-containing protein
Unigene0037101	pop:POPTR_764934	49.7	132	1e-30	SMH905; single myb histone
Unigene0038758	zma:100282329	39.44	196	3e-49	myb-like DNA-binding domain, SHAQKYF class family protein
Unigene0039744	ath:AT2G40260	40.79	88.6	9e-17	myb family transcription factor
Unigene0039792	vvi:100264512	60	184	2e-46	MybPA2; K09422 myb proto-oncogene protein, plant
Unigene0040069	zma:100285002	66.67	108	5e-24	myb-like DNA-binding domain, SHAQKYF class family protein
Unigene0040263	ath:AT3G04030	50.96	311	6e-84	myb family transcription factor
Unigene0040267	ath:AT5G41020	29.41	66.6	1e-10	myb family transcription factor
Unigene0040273	ath:AT3G61250	59.2	136	2e-32	AtMYB17 (myb domain protein 17); DNA binding / transcription factor; K09422 myb proto-oncogene protein, plant
Unigene0040497	ath:AT4G22680	56.04	302	4e-81	MYB85; MYB85 (myb domain protein 85); DNA binding / transcription activator/ transcription factor; K09422 myb proto-oncogene protein, plant
Unigene0040663	osa:4327399	54.68	146	7e-35	Os01g0841500; K09422 myb proto-oncogene protein, plant
Unigene0040892	ath:AT5G52260	37.5	58.9	6e-09	AtMYB19 (myb domain protein 19); DNA binding / transcription factor; K09422 myb proto-oncogene protein, plant
Unigene0041234	vvi:100232973	46.63	132	5e-31	MYB5b; K09422 myb proto-oncogene protein, plant
Unigene0041463	ath:AT5G62470	55.71	79.7	3e-15	MYB96; MYB96 (myb domain protein 96); DNA binding / transcription factor; K09422 myb proto-oncogene protein, plant
Unigene0042237	ath:AT2G40260	42.57	66.2	4e-11	myb family transcription factor
Unigene0043039	ath:AT5G04760	46.58	54.3	2e-07	myb family transcription factor
Unigene0044276	ath:AT4G37180	45.21	63.5	3e-10	myb family transcription factor
Unigene0044285	ath:AT5G56110	84.71	156	5e-38	ATMYB103 (ARABIDOPSIS THALIANA MYB DOMAIN PROTEIN 103); DNA binding / transcription factor; K09422 myb proto-oncogene protein, plant
Unigene0044382	vvi:100243253	46.67	207	1e-52	MYBA6; R2R3 MYB transcription factor; K09422 myb proto-oncogene protein, plant
Unigene0044511	osa:4337756	86.27	194	1e-49	Os05g0140100; K09422 myb proto-oncogene protein, plant
Unigene0044837	ath:AT3G08500	68.63	145	5e-35	MYB83; MYB83 (myb domain protein 83); DNA binding / transcription factor; K09422 myb proto-oncogene protein, plant
Unigene0044875	ath:AT3G47600	62.66	303	1e-81	ATMYB94 (MYB DOMAIN PROTEIN 94); DNA binding / transcription factor; K09422 myb proto-oncogene protein, plant
Unigene0045015	ath:AT5G59570	43.87	235	4e-61	myb family transcription factor
Unigene0045098	ath:AT3G13890	73.2	231	9e-61	ATMYB26 (MYB DOMAIN PROTEIN 26); DNA binding / transcription factor; K09422 myb proto-oncogene protein, plant
Unigene0045164	ath:AT3G16350	69.64	82.4	1e-15	myb family transcription factor
Unigene0045176	ath:AT2G32460	25.65	85.1	8e-16	MYB101; MYB101; DNA binding / transcription factor; K09422 myb proto-oncogene protein, plant
Unigene0045303	vvi:100233072	96.15	226	2e-59	MYB60; R2R3 MYB60 transcription factor; K09422 myb proto-oncogene protein, plant
Unigene0045401	ath:AT3G04030	75.51	74.7	1e-13	myb family transcription factor
Unigene0045625	ath:AT3G61250	38.72	159	2e-38	AtMYB17 (myb domain protein 17); DNA binding / transcription factor; K09422 myb proto-oncogene protein, plant
Unigene0000004	ath:AT4G18770	55	214	2e-55	MYB98; MYB98 (myb domain protein 98); DNA binding / transcription factor; K09422 myb proto-oncogene protein, plant
Unigene0000033	vvi:100260318	66.49	261	2e-69	similar to MYB transcription factor MYB139; K09422 myb proto-oncogene protein, plant
Unigene0000043	ath:AT1G18960	30.57	67	1e-10	myb family transcription factor; K09422 myb proto-oncogene protein, plant
Unigene0000385	ath:AT1G58220	40.94	104	2e-22	myb family transcription factor
Unigene0000760	ath:AT5G02320	64.38	98.6	2e-20	MYB3R-5 (MYB DOMAIN PROTEIN 3R-5); DNA binding / transcription factor; K09422 myb proto-oncogene protein, plant
Unigene0001000	ath:AT1G68320	69.14	235	1e-61	MYB62; MYB62 (myb domain protein 62); DNA binding / transcription factor; K09422 myb proto-oncogene protein, plant
Unigene0001204	ath:AT5G16600	42.39	197	8e-50	MYB43; MYB43 (myb domain protein 43); DNA binding / transcription factor; K09422 myb proto-oncogene protein, plant
Unigene0002510	vvi:100233018	42.63	157	6e-38	MYB30; R2R3 Myb30 transcription factor; K09422 myb proto-oncogene protein, plant
Unigene0002512	ath:AT3G28910	92.05	180	1e-45	MYB30; MYB30 (MYB DOMAIN PROTEIN 30); DNA binding / transcription factor; K09422 myb proto-oncogene protein, plant
Unigene0002968	ath:AT1G63910	29.89	92.8	2e-18	AtMYB103 (myb domain protein 103); DNA binding / transcription activator/ transcription factor; K09422 myb proto-oncogene protein, plant
Unigene0002969	ath:AT1G63910	93.4	223	4e-58	AtMYB103 (myb domain protein 103); DNA binding / transcription activator/ transcription factor; K09422 myb proto-oncogene protein, plant
Unigene0003010	ath:AT2G03470	38.49	176	1e-43	myb family transcription factor / ELM2 domain-containing protein
Unigene0045962	ath:AT4G11400	50	64.7	1e-10	ARID/BRIGHT DNA-binding domain-containing protein / ELM2 domain-containing protein / Myb-like DNA-binding domain-containing protein
Unigene0046371	osa:4327362	77.88	194	3e-49	Os01g0812000; K09422 myb proto-oncogene protein, plant
Unigene0046844	ath:AT3G04030	70.59	48.5	9e-06	myb family transcription factor
Unigene0046902	ath:AT4G21440	50.77	55.5	7e-08	ATMYB102 (ARABIDOPSIS MYB-LIKE 102); DNA binding / transcription factor; K09422 myb proto-oncogene protein, plant
Unigene0049295	osa:4345885	86.67	146	2e-35	Os08g0486300; K09422 myb proto-oncogene protein, plant
Unigene0049680	ath:AT3G61250	79.81	177	1e-44	AtMYB17 (myb domain protein 17); DNA binding / transcription factor; K09422 myb proto-oncogene protein, plant
Unigene0049869	zma:100280998	50	85.9	1e-16	SANT/MYB protein
Unigene0050545	ota:Ot03g00810	42.45	84.7	2e-15	myb family transcription factor (ISS)
Unigene0050844	ath:AT5G41020	28.85	115	8e-25	myb family transcription factor
Unigene0050921	vvi:100233044	66.67	105	2e-22	TRY; Myb-related TRIPTYCHON-like protein; K09422 myb proto-oncogene protein, plant
Unigene0050922	ath:AT5G53200	62.86	55.1	2e-07	TRY; TRY (TRIPTYCHON); DNA binding / transcription factor; K09422 myb proto-oncogene protein, plant
Unigene0051072	zma:100281900	59.38	82.4	2e-15	SANT/MYB protein
Unigene0051473	vvi:100233097	55.28	134	3e-31	MYB24; R2R3 Myb24 transcription factor; K09422 myb proto-oncogene protein, plant
Unigene0052452	ath:AT2G36890	40.34	239	3e-62	RAX2; RAX2 (REGULATOR OF AXILLARY MERISTEMS 2); DNA binding / transcription factor; K09422 myb proto-oncogene protein, plant
Unigene0052589	vvi:100265568	55.56	80.5	2e-15	MYBA7; R2R3 MYB transcription factor; K09422 myb proto-oncogene protein, plant
Unigene0053397	ath:AT5G45420	47.94	270	1e-71	myb family transcription factor
Unigene0053398	ath:AT5G45420	47.94	270	1e-71	myb family transcription factor
Unigene0053418	zma:100284969	68.97	174	2e-43	sucrose responsive element binding protein; K09422 myb proto-oncogene protein, plant
Unigene0053483	ath:AT2G03470	37.37	214	1e-54	myb family transcription factor / ELM2 domain-containing protein
Unigene0053487	zma:100383951	25.86	66.2	2e-10	MYB transcription factor
Unigene0054096	vvi:100260656	65.84	227	1e-58	MYB12, mybF1; R2R3 MYB 12 transcription factor; K09422 myb proto-oncogene protein, plant
Unigene0054332	ath:AT2G40260	43.9	89.7	4e-17	myb family transcription factor
Unigene0054571	osa:4336407	50.49	197	1e-49	Os04g0517100; K09422 myb proto-oncogene protein, plant
Unigene0054748	ath:AT3G50060	43.82	186	1e-46	MYB77; MYB77; DNA binding / transcription factor; K09422 myb proto-oncogene protein, plant
Unigene0054769	vvi:100233135	52.19	256	2e-67	MYB14; R2R3 Myb14 transcription factor; K09422 myb proto-oncogene protein, plant
Unigene0055084	zma:100101510	58.75	288	3e-77	cl51309_1; LOC100101510; K09422 myb proto-oncogene protein, plant
Unigene0055516	ath:AT3G08500	35.74	120	1e-26	MYB83; MYB83 (myb domain protein 83); DNA binding / transcription factor; K09422 myb proto-oncogene protein, plant
Unigene0055517	ath:AT3G08500	71.74	139	5e-33	MYB83; MYB83 (myb domain protein 83); DNA binding / transcription factor; K09422 myb proto-oncogene protein, plant
Unigene0055577	ath:AT3G08500	31.64	87	2e-16	MYB83; MYB83 (myb domain protein 83); DNA binding / transcription factor; K09422 myb proto-oncogene protein, plant
Unigene0055858	vvi:100233072	37.95	107	4e-23	MYB60; R2R3 MYB60 transcription factor; K09422 myb proto-oncogene protein, plant
Unigene0056105	ath:AT4G21440	52.6	189	2e-47	ATMYB102 (ARABIDOPSIS MYB-LIKE 102); DNA binding / transcription factor; K09422 myb proto-oncogene protein, plant
Unigene0056116	ath:AT3G01140	52.72	345	3e-94	MYB106; MYB106 (myb domain protein 106); DNA binding / transcription factor; K09422 myb proto-oncogene protein, plant
Unigene0056122	ath:AT1G17950	53.06	241	6e-63	MYB52; MYB52 (MYB DOMAIN PROTEIN 52); DNA binding / transcription factor; K09422 myb proto-oncogene protein, plant
Unigene0056133	ath:AT3G60460	46.48	254	8e-67	DUO1; DUO1 (DUO POLLEN 1); DNA binding / transcription factor; K09422 myb proto-oncogene protein, plant
Unigene0056184	pop:POPTR_557527	63.97	359	2e-98	SMH901; single myb histone
Unigene0056366	vvi:100260318	43.2	107	4e-23	similar to MYB transcription factor MYB139; K09422 myb proto-oncogene protein, plant
Unigene0056371	ath:AT5G57620	56.49	287	5e-77	MYB36; MYB36 (myb domain protein 36); DNA binding / transcription factor; K09422 myb proto-oncogene protein, plant
Unigene0056739	vvi:100232899	46.64	240	9e-63	MYBPA1; MYBPA1 protein; K09422 myb proto-oncogene protein, plant
Unigene0056774	ath:AT4G11400	31.39	261	6e-69	ARID/BRIGHT DNA-binding domain-containing protein / ELM2 domain-containing protein / Myb-like DNA-binding domain-containing protein
Unigene0056879	ath:AT5G17300	45.83	144	4e-34	myb family transcription factor
Unigene0056918	ath:AT2G36890	58.85	231	4e-60	RAX2; RAX2 (REGULATOR OF AXILLARY MERISTEMS 2); DNA binding / transcription factor; K09422 myb proto-oncogene protein, plant
Unigene0057086	ath:AT3G01140	42.5	184	4e-46	MYB106; MYB106 (myb domain protein 106); DNA binding / transcription factor; K09422 myb proto-oncogene protein, plant
Unigene0057238	zma:100282111	74.36	68.6	8e-12	P-type R2R3 Myb protein; K09422 myb proto-oncogene protein, plant
Unigene0057477	zma:100281900	57.69	92	7e-19	SANT/MYB protein
Unigene0057881	ath:AT1G19000	46.46	223	3e-57	myb family transcription factor
Unigene0057950	zma:100281900	61.73	94.4	3e-19	SANT/MYB protein
Unigene0057976	zma:100284616	71.74	70.9	2e-12	myb family transcription factor-related protein
Unigene0057977	ath:AT3G24120	49.68	140	7e-33	myb family transcription factor
Unigene0058147	vvi:100260318	55.39	272	1e-72	similar to MYB transcription factor MYB139; K09422 myb proto-oncogene protein, plant
Unigene0058467	ath:AT4G32730	43.16	152	5e-36	PC-MYB1; DNA binding / transcription coactivator/ transcription factor
Unigene0058578	ath:AT5G08520	61.5	216	1e-55	myb family transcription factor
Unigene0058611	ath:AT3G61250	35.75	102	2e-21	AtMYB17 (myb domain protein 17); DNA binding / transcription factor; K09422 myb proto-oncogene protein, plant
Unigene0058612	ath:AT4G21440	75.73	174	3e-43	ATMYB102 (ARABIDOPSIS MYB-LIKE 102); DNA binding / transcription factor; K09422 myb proto-oncogene protein, plant
Unigene0059089	ath:AT5G04760	61.76	239	1e-62	myb family transcription factor
Unigene0060059	ath:AT4G32730	74.04	360	7e-99	PC-MYB1; DNA binding / transcription coactivator/ transcription factor
Unigene0060090	ath:AT5G55020	23.71	53.1	3e-06	MYB120; MYB120 (MYB DOMAIN PROTEIN 120); DNA binding / transcription factor; K09422 myb proto-oncogene protein, plant
Unigene0060334	ath:AT4G11400	25.94	99.4	2e-20	ARID/BRIGHT DNA-binding domain-containing protein / ELM2 domain-containing protein / Myb-like DNA-binding domain-containing protein
Unigene0060347	osa:4345652	92.38	203	2e-52	Os08g0433400; K09422 myb proto-oncogene protein, plant
Unigene0060401	osa:4345652	48.54	83.2	8e-16	Os08g0433400; K09422 myb proto-oncogene protein, plant
Unigene0060680	ath:AT3G08500	55.56	49.3	5e-06	MYB83; MYB83 (myb domain protein 83); DNA binding / transcription factor; K09422 myb proto-oncogene protein, plant
Unigene0060857	ath:AT2G01060	69.14	339	2e-92	myb family transcription factor
Unigene0061253	ath:AT1G49010	52.47	298	6e-80	myb family transcription factor
Unigene0061993	ath:AT2G38090	58.82	88.2	6e-17	myb family transcription factor
Unigene0062269	ath:AT5G29000	43.44	226	3e-58	myb family transcription factor
Unigene0062270	ath:AT5G29000	43.44	226	3e-58	myb family transcription factor
Unigene0062298	ath:AT5G41020	25.91	67.4	2e-10	myb family transcription factor
Unigene0062364	ath:AT2G37630	53.7	125	5e-29	AS1; AS1 (ASYMMETRIC LEAVES 1); DNA binding / protein homodimerization/ transcription factor; K09422 myb proto-oncogene protein, plant
Unigene0062534	ath:AT1G14350	56.56	347	4e-121	FLP; FLP (FOUR LIPS); DNA binding / transcription factor; K09422 myb proto-oncogene protein, plant
Unigene0062535	ath:AT1G14350	53.26	452	5e-126	FLP; FLP (FOUR LIPS); DNA binding / transcription factor; K09422 myb proto-oncogene protein, plant
Unigene0062654	zma:100281900	51.52	73.9	2e-13	SANT/MYB protein
Unigene0062963	ath:AT1G19000	40.85	176	2e-43	myb family transcription factor
Unigene0063129	ath:AT1G16490	49.13	175	4e-43	MYB58; MYB58 (MYB DOMAIN PROTEIN 58); DNA binding / transcription activator/ transcription factor; K09422 myb proto-oncogene protein, plant
Unigene0063273	ath:AT3G28470	58.04	177	3e-44	TDF1; TDF1 (DEFECTIVE IN MERISTEM DEVELOPMENT AND FUNCTION 1); DNA binding / transcription factor; K09422 myb proto-oncogene protein, plant
Unigene0063748	ath:AT4G11400	47.43	171	5e-42	ARID/BRIGHT DNA-binding domain-containing protein / ELM2 domain-containing protein / Myb-like DNA-binding domain-containing protein
Unigene0063862	ath:AT5G45420	49.12	62.8	2e-09	myb family transcription factor
Unigene0063978	osa:4327914	30.64	91.7	4e-18	Os01g0285300; K09422 myb proto-oncogene protein, plant
Unigene0063979	osa:4337756	92.31	211	9e-55	Os05g0140100; K09422 myb proto-oncogene protein, plant
Unigene0064410	ath:AT2G38090	57.94	122	4e-28	myb family transcription factor
Unigene0064434	vcn:VOLCADRAFT_89245	44.44	50.4	8e-06	Myb-related transcription factor
Unigene0064435	ath:AT4G11400	38.46	209	4e-53	ARID/BRIGHT DNA-binding domain-containing protein / ELM2 domain-containing protein / Myb-like DNA-binding domain-containing protein
Unigene0064768	zma:100282329	37.99	186	2e-46	myb-like DNA-binding domain, SHAQKYF class family protein
Unigene0064769	ath:AT2G03500	29.11	110	2e-23	myb family transcription factor
Unigene0064968	vvi:100233018	31.82	48.5	9e-06	MYB30; R2R3 Myb30 transcription factor; K09422 myb proto-oncogene protein, plant
Unigene0065034	zma:100284616	47.96	220	2e-56	myb family transcription factor-related protein
Unigene0065035	ath:AT3G55730	48.94	294	7e-79	MYB109; MYB109 (myb domain protein 109); DNA binding / transcription factor; K09422 myb proto-oncogene protein, plant
Unigene0065204	vvi:100233133	66.31	361	3e-99	MYB4A, MYB4; flavonoid-related R2R3 MYB 4a repressor transcription factor; K09422 myb proto-oncogene protein, plant
Unigene0065734	ath:AT2G47210	67.55	525	3e-148	myb family transcription factor; K11324 DNA methyltransferase 1-associated protein 1
Unigene0065860	ath:AT2G03500	48.59	392	3e-108	myb family transcription factor
Unigene0065901	ath:AT2G47460	38.1	234	4e-61	MYB12; MYB12 (MYB DOMAIN PROTEIN 12); DNA binding / transcription activator/ transcription factor; K09422 myb proto-oncogene protein, plant
Unigene0065902	ath:AT2G47460	37.4	234	4e-61	MYB12; MYB12 (MYB DOMAIN PROTEIN 12); DNA binding / transcription activator/ transcription factor; K09422 myb proto-oncogene protein, plant
Unigene0066293	ath:AT5G14340	86.21	120	2e-27	AtMYB40 (myb domain protein 40); DNA binding / transcription factor; K09422 myb proto-oncogene protein, plant
Unigene0066294	ath:AT5G14340	53.85	149	5e-36	AtMYB40 (myb domain protein 40); DNA binding / transcription factor; K09422 myb proto-oncogene protein, plant
Unigene0066694	ath:AT2G03500	32.38	51.2	4e-06	myb family transcription factor
Unigene0066822	ath:AT3G49690	27.83	64.7	5e-10	MYB84; MYB84 (MYB DOMAIN PROTEIN 84); DNA binding / transcription factor; K09422 myb proto-oncogene protein, plant
Unigene0066965	ath:AT4G11400	30.77	52.8	4e-07	ARID/BRIGHT DNA-binding domain-containing protein / ELM2 domain-containing protein / Myb-like DNA-binding domain-containing protein
Unigene0067070	ath:AT5G12870	35.71	51.2	3e-06	MYB46; MYB46 (MYB DOMAIN PROTEIN 46); DNA binding / transcription factor; K09422 myb proto-oncogene protein, plant
Unigene0068218	vcn:VOLCADRAFT_94348	23.18	58.9	2e-07	myb-related transcription factor
Unigene0068455	ath:AT5G49330	45.37	93.2	1e-18	AtMYB111 (myb domain protein 111); DNA binding / transcription factor; K09422 myb proto-oncogene protein, plant
Unigene0068986	ath:AT5G59570	53.05	179	2e-44	myb family transcription factor
Unigene0069700	vvi:100233136	77.1	229	2e-59	R2R3 Myb transcription factor C2 repressor motif protein; K09422 myb proto-oncogene protein, plant
Unigene0069851	ath:AT5G41020	27.44	69.3	3e-11	myb family transcription factor
Unigene0070204	ath:AT5G05790	61.85	218	7e-56	myb family transcription factor
Unigene0070650	ath:AT3G10760	51.61	280	1e-74	myb family transcription factor
Unigene0070678	vvi:100233018	57.54	373	2e-102	MYB30; R2R3 Myb30 transcription factor; K09422 myb proto-oncogene protein, plant
Unigene0070877	ath:AT1G01520	37.65	126	2e-28	myb family transcription factor
Unigene0071034	ath:AT1G01520	37.65	126	2e-28	myb family transcription factor
Unigene0003526	vvi:100260656	41.05	248	8e-65	MYB12, mybF1; R2R3 MYB 12 transcription factor; K09422 myb proto-oncogene protein, plant
Unigene0003527	zma:100381481	69.87	231	4e-60	MYB transcription factor; K09422 myb proto-oncogene protein, plant
Unigene0003528	ath:AT1G73410	43.73	217	8e-56	MYB54; MYB54 (MYB DOMAIN PROTEIN 54); DNA binding / transcription factor; K09422 myb proto-oncogene protein, plant
Unigene0003568	ath:AT3G16350	36.6	82.4	2e-15	myb family transcription factor
Unigene0003569	ath:AT3G16350	62.5	224	2e-58	myb family transcription factor
Unigene0003695	ath:AT5G08520	59.66	115	1e-25	myb family transcription factor
Unigene0003696	ath:AT5G08520	59.66	115	8e-26	myb family transcription factor
Unigene0003697	ath:AT5G08520	67.88	206	7e-53	myb family transcription factor
Unigene0003717	ath:AT3G04030	49.81	218	7e-56	myb family transcription factor
Unigene0003718	ath:AT3G04030	51.16	222	4e-57	myb family transcription factor
Unigene0003792	ath:AT3G18100	52.05	421	9e-117	MYB4R1; MYB4R1 (myb domain protein 4R1); transcription factor; K09422 myb proto-oncogene protein, plant
Unigene0003793	osa:4342365	57.61	109	3e-23	Os07g0139500; K09422 myb proto-oncogene protein, plant
Unigene0003794	ath:AT3G18100	36.53	129	4e-29	MYB4R1; MYB4R1 (myb domain protein 4R1); transcription factor; K09422 myb proto-oncogene protein, plant
Unigene0003942	osa:4345652	52.88	356	1e-97	Os08g0433400; K09422 myb proto-oncogene protein, plant
Unigene0004460	vvi:100233128	63.91	174	4e-43	SREBP; sucrose responsive element binding protein; K09422 myb proto-oncogene protein, plant
Unigene0005329	ath:AT2G40260	28.52	53.9	1e-06	myb family transcription factor
Unigene0005402	ath:AT4G37260	50	124	2e-28	MYB73; MYB73 (MYB DOMAIN PROTEIN 73); DNA binding / transcription factor; K09422 myb proto-oncogene protein, plant
Unigene0005446	ath:AT5G59780	76.32	67.4	2e-11	MYB59; MYB59 (MYB DOMAIN PROTEIN 59); DNA binding / transcription factor; K09422 myb proto-oncogene protein, plant
Unigene0005621	ath:AT3G09370	47.59	418	7e-116	MYB3R-3 (myb domain protein 3R-3); DNA binding / transcription factor; K09422 myb proto-oncogene protein, plant
Unigene0071843	ath:AT5G41020	23.13	54.7	2e-06	myb family transcription factor
Unigene0071845	ath:AT3G10760	48.02	124	1e-57	myb family transcription factor
Unigene0071956	ath:AT1G14350	54.35	150	2e-35	FLP; FLP (FOUR LIPS); DNA binding / transcription factor; K09422 myb proto-oncogene protein, plant
Unigene0072662	zma:542472	66.46	676	0	amyb5, Amy2, BMY1, amy5; beta amylase5 (EC:3.2.1.2)
Unigene0005761	ath:AT5G58900	55.47	261	1e-68	myb family transcription factor
Unigene0006183	ath:AT5G41020	20	57.4	3e-07	myb family transcription factor
Unigene0006203	ath:AT5G59570	36.61	82.4	4e-15	myb family transcription factor
Unigene0006827	ota:Ot15g00690	41.46	61.2	3e-08	MYB transcription factor-like [Oryza sativa (ISS)
Unigene0006946	pop:POPTR_561043	60.85	317	8e-86	SMH904; single myb histone
Unigene0007526	ath:AT1G74840	46.07	120	9e-27	myb family transcription factor
Unigene0007527	ath:AT1G74840	55.77	99.4	8e-21	myb family transcription factor
Unigene0007528	ath:AT1G74840	54.29	96.7	6e-20	myb family transcription factor
Unigene0007895	ath:AT1G68320	30.41	75.1	2e-13	MYB62; MYB62 (myb domain protein 62); DNA binding / transcription factor; K09422 myb proto-oncogene protein, plant
Unigene0007904	zma:100282557	62.45	662	0	GAMYB-binding protein
Unigene0007905	zma:100282557	67.05	495	3e-139	GAMYB-binding protein
Unigene0008455	ota:Ot15g00690	33.33	67	1e-10	MYB transcription factor-like [Oryza sativa (ISS)
Unigene0008456	ota:Ot15g00690	33.33	67	2e-10	MYB transcription factor-like [Oryza sativa (ISS)
Unigene0009079	ath:AT3G61250	36.7	50.4	5e-06	AtMYB17 (myb domain protein 17); DNA binding / transcription factor; K09422 myb proto-oncogene protein, plant
Unigene0010520	ath:AT2G40260	54.72	55.1	1e-07	myb family transcription factor
Unigene0010521	ath:AT5G06800	29.19	53.9	7e-07	myb family transcription factor
Unigene0010562	vvi:100260656	65.12	238	6e-62	MYB12, mybF1; R2R3 MYB 12 transcription factor; K09422 myb proto-oncogene protein, plant
Unigene0010905	zma:100281900	57.89	94	4e-19	SANT/MYB protein
Unigene0010908	vvi:100248153	61.18	356	3e-97	R2R3 transcription factor MYB108-like protein 1; K09422 myb proto-oncogene protein, plant
Unigene0011704	ath:AT3G24120	65.12	249	1e-65	myb family transcription factor
Unigene0011705	ath:AT3G24120	66.67	342	3e-93	myb family transcription factor
Unigene0011706	ath:AT3G24120	61.62	305	2e-82	myb family transcription factor
Unigene0011749	ath:AT5G17300	42.45	247	1e-64	myb family transcription factor
Unigene0011912	ota:Ot15g00690	37.65	58.9	1e-07	MYB transcription factor-like [Oryza sativa (ISS)
Unigene0011913	ota:Ot15g00690	28.57	60.1	5e-08	MYB transcription factor-like [Oryza sativa (ISS)
Unigene0011982	ath:AT5G45420	30.08	100	5e-20	myb family transcription factor
Unigene0012094	ath:AT4G11400	37.5	64.7	4e-10	ARID/BRIGHT DNA-binding domain-containing protein / ELM2 domain-containing protein / Myb-like DNA-binding domain-containing protein
Unigene0012332	osa:4327362	26.08	75.1	9e-13	Os01g0812000; K09422 myb proto-oncogene protein, plant
Unigene0012333	osa:4327362	60.73	235	1e-61	Os01g0812000; K09422 myb proto-oncogene protein, plant
Unigene0012358	ath:AT5G52660	70.59	97.4	2e-20	myb family transcription factor
Unigene0012360	ath:AT5G52660	55.79	248	7e-65	myb family transcription factor
Unigene0013382	ath:AT2G40260	54.12	90.5	2e-18	myb family transcription factor
Unigene0013461	zma:732799	76.7	173	2e-43	pl; PL transcription factor; K09422 myb proto-oncogene protein, plant
Unigene0013936	ath:AT3G09600	67.63	340	2e-92	myb family transcription factor
Unigene0013937	ath:AT3G09600	67.63	340	2e-92	myb family transcription factor
Unigene0013938	ath:AT3G09600	67.63	340	1e-92	myb family transcription factor
Unigene0013940	ath:AT3G09600	67.63	340	2e-92	myb family transcription factor
Unigene0013943	ath:AT3G09600	67.21	340	7e-93	myb family transcription factor
Unigene0013985	ath:AT5G41020	22.52	65.1	8e-10	myb family transcription factor
Unigene0014007	vvi:100233128	58.39	333	9e-91	SREBP; sucrose responsive element binding protein; K09422 myb proto-oncogene protein, plant
Unigene0014008	vvi:100233128	60.36	352	2e-96	SREBP; sucrose responsive element binding protein; K09422 myb proto-oncogene protein, plant
Unigene0014013	ath:AT2G03470	37.83	214	1e-54	myb family transcription factor / ELM2 domain-containing protein
Unigene0014014	ath:AT2G03470	37.83	214	1e-54	myb family transcription factor / ELM2 domain-containing protein
Unigene0014805	ath:AT5G41020	19.51	57.8	3e-07	myb family transcription factor
Unigene0014880	zma:100281900	58.75	95.5	3e-19	SANT/MYB protein
Unigene0014882	zma:100281900	58.75	95.5	2e-19	SANT/MYB protein
Unigene0015076	vvi:100233136	73.58	89.4	2e-17	R2R3 Myb transcription factor C2 repressor motif protein; K09422 myb proto-oncogene protein, plant
Unigene0015116	ath:AT5G41020	20.61	53.5	3e-06	myb family transcription factor
Unigene0015563	ath:AT5G41020	26.29	54.3	3e-06	myb family transcription factor
Unigene0015610	vvi:100265568	66.18	202	2e-51	MYBA7; R2R3 MYB transcription factor; K09422 myb proto-oncogene protein, plant
Unigene0015746	ath:AT2G38090	49.11	225	4e-58	myb family transcription factor
Unigene0015747	ath:AT2G38090	48.29	229	2e-59	myb family transcription factor
Unigene0015964	zma:100283600	47.51	170	2e-41	myb-related transcription activator
Unigene0016387	ath:AT3G09230	49.27	281	4e-75	AtMYB1; AtMYB1 (myb domain protein 1); DNA binding / transcription factor; K09422 myb proto-oncogene protein, plant
Unigene0016388	ath:AT3G09230	44.26	88.6	1e-17	AtMYB1; AtMYB1 (myb domain protein 1); DNA binding / transcription factor; K09422 myb proto-oncogene protein, plant
Unigene0016500	zma:100282557	65.24	696	0	GAMYB-binding protein
Unigene0016582	vvi:100232899	46.26	233	2e-60	MYBPA1; MYBPA1 protein; K09422 myb proto-oncogene protein, plant
Unigene0017355	ath:AT1G25550	49.34	304	8e-82	myb family transcription factor
Unigene0017807	ath:AT3G49850	54.9	61.6	1e-08	TRB3; TRB3 (TELOMERE REPEAT BINDING FACTOR 3); DNA binding / double-stranded telomeric DNA binding / protein homodimerization/ single-stranded telomeric DNA binding / transcription factor; K09422 myb proto-oncogene protein, plant
Unigene0017935	ath:AT5G06800	63.03	199	8e-51	myb family transcription factor
Unigene0018654	ath:AT2G37630	47.83	214	5e-55	AS1; AS1 (ASYMMETRIC LEAVES 1); DNA binding / protein homodimerization/ transcription factor; K09422 myb proto-oncogene protein, plant
Unigene0018884	ath:AT5G52660	52.11	243	2e-63	myb family transcription factor
Unigene0018885	ath:AT5G52660	52.11	243	2e-63	myb family transcription factor
Unigene0018910	zma:100280442	41.2	145	1e-33	si606002e05, MYBE1; LOC100280442
Unigene0018911	zma:100280442	41.2	145	9e-34	si606002e05, MYBE1; LOC100280442
Unigene0018912	zma:100280442	41.2	145	9e-34	si606002e05, MYBE1; LOC100280442
Unigene0018913	zma:100280442	41.2	145	1e-33	si606002e05, MYBE1; LOC100280442
Unigene0019518	vcn:VOLCADRAFT_89245	30.61	51.2	9e-06	Myb-related transcription factor
Unigene0019520	vcn:VOLCADRAFT_89245	30.61	51.2	8e-06	Myb-related transcription factor
Unigene0019859	sp|Q9FDW1|MYB44_ARATH	39.08	179	4e-44	Transcription factor MYB44 OS=Arabidopsis thaliana GN=MYB44 PE=2 SV=1
Unigene0020568	sp|P81393|MYB08_ANTMA	41.18	93.6	2e-18	Myb-related protein 308 OS=Antirrhinum majus GN=MYB308 PE=2 SV=1
Unigene0020569	sp|P81393|MYB08_ANTMA	41.74	70.5	2e-11	Myb-related protein 308 OS=Antirrhinum majus GN=MYB308 PE=2 SV=1
Unigene0021944	sp|Q9SAK5|APL_ARATH	46.04	129	6e-29	Myb family transcription factor APL OS=Arabidopsis thaliana GN=APL PE=2 SV=2
Unigene0021945	sp|Q9SAK5|APL_ARATH	42.61	135	1e-30	Myb family transcription factor APL OS=Arabidopsis thaliana GN=APL PE=2 SV=2
Unigene0021946	sp|Q9SAK5|APL_ARATH	42.61	135	1e-30	Myb family transcription factor APL OS=Arabidopsis thaliana GN=APL PE=2 SV=2
Unigene0021947	sp|Q9SAK5|APL_ARATH	44.95	95.9	6e-19	Myb family transcription factor APL OS=Arabidopsis thaliana GN=APL PE=2 SV=2
Unigene0021948	sp|Q9SAK5|APL_ARATH	44.95	95.9	6e-19	Myb family transcription factor APL OS=Arabidopsis thaliana GN=APL PE=2 SV=2
Unigene0022510	sp|P81396|MYB40_ANTMA	72.02	283	3e-75	Myb-related protein 340 OS=Antirrhinum majus GN=MYB340 PE=2 SV=1
Unigene0024599	sp|Q9FNV8|MY114_ARATH	63.89	55.1	1e-07	Transcription factor MYB114 OS=Arabidopsis thaliana GN=MYB114 PE=1 SV=1
Unigene0024699	sp|Q9SAK5|APL_ARATH	51.04	76.3	6e-14	Myb family transcription factor APL OS=Arabidopsis thaliana GN=APL PE=2 SV=2
Unigene0025768	sp|Q9S7L2|MYB98_ARATH	49.13	258	2e-67	Transcription factor MYB98 OS=Arabidopsis thaliana GN=MYB98 PE=2 SV=1
Unigene0025769	sp|Q9S7L2|MYB98_ARATH	49.13	258	2e-67	Transcription factor MYB98 OS=Arabidopsis thaliana GN=MYB98 PE=2 SV=1
Unigene0025770	sp|Q9S7L2|MYB98_ARATH	52.53	217	7e-55	Transcription factor MYB98 OS=Arabidopsis thaliana GN=MYB98 PE=2 SV=1
Unigene0025773	sp|Q9S7L2|MYB98_ARATH	40.19	261	2e-68	Transcription factor MYB98 OS=Arabidopsis thaliana GN=MYB98 PE=2 SV=1
Unigene0025774	sp|Q9S7L2|MYB98_ARATH	52.53	217	7e-55	Transcription factor MYB98 OS=Arabidopsis thaliana GN=MYB98 PE=2 SV=1
Unigene0025777	sp|Q9S7L2|MYB98_ARATH	52.53	217	5e-55	Transcription factor MYB98 OS=Arabidopsis thaliana GN=MYB98 PE=2 SV=1
Unigene0025778	sp|Q9S7L2|MYB98_ARATH	52.53	217	5e-55	Transcription factor MYB98 OS=Arabidopsis thaliana GN=MYB98 PE=2 SV=1
Unigene0025779	sp|Q9S7L2|MYB98_ARATH	49.13	258	2e-67	Transcription factor MYB98 OS=Arabidopsis thaliana GN=MYB98 PE=2 SV=1
Unigene0025781	sp|Q9S7L2|MYB98_ARATH	49.13	258	2e-67	Transcription factor MYB98 OS=Arabidopsis thaliana GN=MYB98 PE=2 SV=1
Unigene0026824	sp|Q66HG1|DMTF1_RAT	28.52	103	3e-21	Cyclin-D-binding Myb-like transcription factor 1 OS=Rattus norvegicus GN=Dmtf1 PE=2 SV=2
Unigene0026826	sp|Q66HG1|DMTF1_RAT	28.76	105	1e-21	Cyclin-D-binding Myb-like transcription factor 1 OS=Rattus norvegicus GN=Dmtf1 PE=2 SV=2
Unigene0026827	sp|Q66HG1|DMTF1_RAT	28.76	105	1e-21	Cyclin-D-binding Myb-like transcription factor 1 OS=Rattus norvegicus GN=Dmtf1 PE=2 SV=2
Unigene0026828	sp|Q66HG1|DMTF1_RAT	28.52	103	3e-21	Cyclin-D-binding Myb-like transcription factor 1 OS=Rattus norvegicus GN=Dmtf1 PE=2 SV=2
Unigene0026830	sp|Q66HG1|DMTF1_RAT	28.76	105	1e-21	Cyclin-D-binding Myb-like transcription factor 1 OS=Rattus norvegicus GN=Dmtf1 PE=2 SV=2
Unigene0026831	sp|Q66HG1|DMTF1_RAT	28.76	105	1e-21	Cyclin-D-binding Myb-like transcription factor 1 OS=Rattus norvegicus GN=Dmtf1 PE=2 SV=2
Unigene0026833	sp|Q66HG1|DMTF1_RAT	28.76	105	1e-21	Cyclin-D-binding Myb-like transcription factor 1 OS=Rattus norvegicus GN=Dmtf1 PE=2 SV=2
Unigene0026836	sp|Q66HG1|DMTF1_RAT	28.76	105	1e-21	Cyclin-D-binding Myb-like transcription factor 1 OS=Rattus norvegicus GN=Dmtf1 PE=2 SV=2
Unigene0026837	sp|Q66HG1|DMTF1_RAT	28.52	103	3e-21	Cyclin-D-binding Myb-like transcription factor 1 OS=Rattus norvegicus GN=Dmtf1 PE=2 SV=2
Unigene0027043	sp|Q54J55|MYBX_DICDI	24.79	66.2	7e-10	Myb-like protein X OS=Dictyostelium discoideum GN=mybX PE=3 SV=1
Unigene0032309	sp|Q9S7G7|MB3R1_ARATH	78.15	208	1e-62	Myb-related protein 3R-1 OS=Arabidopsis thaliana GN=MYB3R-1 PE=2 SV=1
Unigene0032310	sp|Q9S7G7|MB3R1_ARATH	78.51	212	1e-63	Myb-related protein 3R-1 OS=Arabidopsis thaliana GN=MYB3R-1 PE=2 SV=1
Unigene0032311	sp|Q9S7G7|MB3R1_ARATH	36.97	121	1e-26	Myb-related protein 3R-1 OS=Arabidopsis thaliana GN=MYB3R-1 PE=2 SV=1
Unigene0033136	sp|Q7XBH4|MYB4_ORYSJ	76.92	180	3e-45	Myb-related protein Myb4 OS=Oryza sativa subsp. japonica GN=MYB4 PE=2 SV=2
Unigene0033612	sp|P81391|MYB05_ANTMA	78.38	197	2e-49	Myb-related protein 305 OS=Antirrhinum majus GN=MYB305 PE=2 SV=1
Unigene0034242	sp|Q2V9B0|MY1R1_SOLTU	42.72	156	5e-37	Transcription factor MYB1R1 OS=Solanum tuberosum PE=2 SV=1
Unigene0034807	sp|Q8LPH6|MYB86_ARATH	74.73	149	5e-36	Transcription factor MYB86 OS=Arabidopsis thaliana GN=MYB86 PE=2 SV=1
Unigene0035280	sp|Q7XBH4|MYB4_ORYSJ	63.81	147	3e-35	Myb-related protein Myb4 OS=Oryza sativa subsp. japonica GN=MYB4 PE=2 SV=2
Unigene0035692	sp|P81395|MYB30_ANTMA	55.61	231	6e-60	Myb-related protein 330 OS=Antirrhinum majus GN=MYB330 PE=2 SV=1
Unigene0036684	sp|Q8GWP0|MYB39_ARATH	56	87	8e-17	Transcription factor MYB39 OS=Arabidopsis thaliana GN=MYB39 PE=2 SV=1
Unigene0038758	sp|Q9SAK5|APL_ARATH	58.18	64.3	2e-09	Myb family transcription factor APL OS=Arabidopsis thaliana GN=APL PE=2 SV=2
Unigene0039744	sp|Q9SAK5|APL_ARATH	60.38	72.4	1e-11	Myb family transcription factor APL OS=Arabidopsis thaliana GN=APL PE=2 SV=2
Unigene0039792	sp|Q38850|MYB5_ARATH	76.84	164	4e-40	Transcription repressor MYB5 OS=Arabidopsis thaliana GN=MYB5 PE=1 SV=1
Unigene0040069	sp|Q9SAK5|APL_ARATH	60.38	75.9	8e-14	Myb family transcription factor APL OS=Arabidopsis thaliana GN=APL PE=2 SV=2
Unigene0040263	sp|Q9SAK5|APL_ARATH	50.92	164	1e-39	Myb family transcription factor APL OS=Arabidopsis thaliana GN=APL PE=2 SV=2
Unigene0040273	sp|P80074|MYB1_PHYPA	59.21	89.4	7e-18	Myb-related protein Pp1 (Fragment) OS=Physcomitrella patens subsp. patens GN=PP1 PE=2 SV=1
Unigene0040497	sp|P80073|MYB2_PHYPA	54.17	224	2e-57	Myb-related protein Pp2 OS=Physcomitrella patens subsp. patens GN=PP2 PE=2 SV=1
Unigene0040663	sp|Q9S7G7|MB3R1_ARATH	64.29	145	2e-34	Myb-related protein 3R-1 OS=Arabidopsis thaliana GN=MYB3R-1 PE=2 SV=1
Unigene0040892	sp|Q9SPG5|MYB76_ARATH	31.18	49.3	8e-06	Transcription factor MYB76 OS=Arabidopsis thaliana GN=MYB76 PE=1 SV=1
Unigene0041234	sp|Q38850|MYB5_ARATH	49.25	119	9e-27	Transcription repressor MYB5 OS=Arabidopsis thaliana GN=MYB5 PE=1 SV=1
Unigene0041463	sp|P81392|MYB06_ANTMA	54.29	73.6	4e-13	Myb-related protein 306 OS=Antirrhinum majus GN=MYB306 PE=2 SV=1
Unigene0044285	sp|P20025|MYB38_MAIZE	49.23	74.3	5e-13	Myb-related protein Zm38 OS=Zea mays PE=2 SV=1
Unigene0044382	sp|Q9ZTC3|MYB90_ARATH	41.38	197	1e-49	Transcription factor MYB90 OS=Arabidopsis thaliana GN=MYB90 PE=1 SV=1
Unigene0044511	sp|Q8LPH6|MYB86_ARATH	85.29	190	3e-48	Transcription factor MYB86 OS=Arabidopsis thaliana GN=MYB86 PE=2 SV=1
Unigene0044837	sp|Q9LXV2|MYB46_ARATH	68.37	141	1e-33	Transcription factor MYB46 OS=Arabidopsis thaliana GN=MYB46 PE=2 SV=1
Unigene0044875	sp|P81392|MYB06_ANTMA	60.24	290	1e-77	Myb-related protein 306 OS=Antirrhinum majus GN=MYB306 PE=2 SV=1
Unigene0045015	sp|Q9SAK5|APL_ARATH	41	72	1e-11	Myb family transcription factor APL OS=Arabidopsis thaliana GN=APL PE=2 SV=2
Unigene0045098	sp|Q8LPH6|MYB86_ARATH	77.39	205	1e-52	Transcription factor MYB86 OS=Arabidopsis thaliana GN=MYB86 PE=2 SV=1
Unigene0045164	sp|Q2V9B0|MY1R1_SOLTU	63.46	72.8	1e-12	Transcription factor MYB1R1 OS=Solanum tuberosum PE=2 SV=1
Unigene0045303	sp|P81392|MYB06_ANTMA	88.46	212	7e-55	Myb-related protein 306 OS=Antirrhinum majus GN=MYB306 PE=2 SV=1
Unigene0045625	sp|Q9SZP1|MYB4_ARATH	36.05	137	8e-32	Transcription repressor MYB4 OS=Arabidopsis thaliana GN=MYB4 PE=1 SV=1
Unigene0000004	sp|Q9S7L2|MYB98_ARATH	55	214	3e-55	Transcription factor MYB98 OS=Arabidopsis thaliana GN=MYB98 PE=2 SV=1
Unigene0000033	sp|Q9LX82|MYB48_ARATH	63.13	247	6e-65	Transcription factor MYB48 OS=Arabidopsis thaliana GN=MYB48 PE=2 SV=1
Unigene0000760	sp|Q9S7G7|MB3R1_ARATH	68.33	94	5e-19	Myb-related protein 3R-1 OS=Arabidopsis thaliana GN=MYB3R-1 PE=2 SV=1
Unigene0001000	sp|Q9LK95|MYB21_ARATH	67.83	184	5e-46	Transcription factor MYB21 OS=Arabidopsis thaliana GN=MYB21 PE=1 SV=1
Unigene0001204	sp|P81394|MYB15_ANTMA	36.21	146	2e-34	Myb-related protein 315 OS=Antirrhinum majus GN=MYB315 PE=2 SV=1
Unigene0002510	sp|P81392|MYB06_ANTMA	42.13	145	6e-34	Myb-related protein 306 OS=Antirrhinum majus GN=MYB306 PE=2 SV=1
Unigene0002512	sp|P81392|MYB06_ANTMA	89.66	175	7e-44	Myb-related protein 306 OS=Antirrhinum majus GN=MYB306 PE=2 SV=1
Unigene0002969	sp|Q8LPH6|MYB86_ARATH	71.7	181	2e-45	Transcription factor MYB86 OS=Arabidopsis thaliana GN=MYB86 PE=2 SV=1
Unigene0046371	sp|Q0JIC2|GAM1_ORYSJ	77.88	194	4e-49	Transcription factor GAMYB OS=Oryza sativa subsp. japonica GN=GAM1 PE=2 SV=1
Unigene0049295	sp|Q8GWP0|MYB39_ARATH	80	134	2e-31	Transcription factor MYB39 OS=Arabidopsis thaliana GN=MYB39 PE=2 SV=1
Unigene0049680	sp|Q7XBH4|MYB4_ORYSJ	70.19	160	3e-39	Myb-related protein Myb4 OS=Oryza sativa subsp. japonica GN=MYB4 PE=2 SV=2
Unigene0050844	sp|Q54J55|MYBX_DICDI	29.61	134	2e-30	Myb-like protein X OS=Dictyostelium discoideum GN=mybX PE=3 SV=1
Unigene0050921	sp|Q9LTF7|MYB82_ARATH	60	62.4	3e-09	Transcription factor MYB82 OS=Arabidopsis thaliana GN=MYB82 PE=1 SV=1
Unigene0051473	sp|P81391|MYB05_ANTMA	50	125	2e-28	Myb-related protein 305 OS=Antirrhinum majus GN=MYB305 PE=2 SV=1
Unigene0052452	sp|Q9SPG2|MYB28_ARATH	33.52	177	2e-43	Transcription factor MYB28 OS=Arabidopsis thaliana GN=MYB28 PE=1 SV=1
Unigene0052589	sp|Q9FNV8|MY114_ARATH	69.39	76.3	6e-14	Transcription factor MYB114 OS=Arabidopsis thaliana GN=MYB114 PE=1 SV=1
Unigene0053418	sp|Q9FDW1|MYB44_ARATH	77.45	171	4e-42	Transcription factor MYB44 OS=Arabidopsis thaliana GN=MYB44 PE=2 SV=1
Unigene0053487	sp|Q8LPH6|MYB86_ARATH	54.24	63.2	3e-09	Transcription factor MYB86 OS=Arabidopsis thaliana GN=MYB86 PE=2 SV=1
Unigene0054096	sp|O22264|MYB12_ARATH	62.58	218	1e-55	Transcription factor MYB12 OS=Arabidopsis thaliana GN=MYB12 PE=2 SV=1
Unigene0054324	sp|O12940|TOM1_CHICK	30.07	118	2e-25	Target of Myb protein 1 OS=Gallus gallus GN=TOM1 PE=2 SV=2
Unigene0054332	sp|Q9SAK5|APL_ARATH	58.93	72.4	9e-12	Myb family transcription factor APL OS=Arabidopsis thaliana GN=APL PE=2 SV=2
Unigene0054571	sp|Q7XBH4|MYB4_ORYSJ	50.49	197	1e-49	Myb-related protein Myb4 OS=Oryza sativa subsp. japonica GN=MYB4 PE=2 SV=2
Unigene0054748	sp|Q9FDW1|MYB44_ARATH	48.64	181	5e-45	Transcription factor MYB44 OS=Arabidopsis thaliana GN=MYB44 PE=2 SV=1
Unigene0054769	sp|Q7XBH4|MYB4_ORYSJ	48.56	244	7e-64	Myb-related protein Myb4 OS=Oryza sativa subsp. japonica GN=MYB4 PE=2 SV=2
Unigene0055084	sp|P80073|MYB2_PHYPA	55.98	218	4e-56	Myb-related protein Pp2 OS=Physcomitrella patens subsp. patens GN=PP2 PE=2 SV=1
Unigene0055516	sp|Q9LXV2|MYB46_ARATH	40.84	109	3e-23	Transcription factor MYB46 OS=Arabidopsis thaliana GN=MYB46 PE=2 SV=1
Unigene0055517	sp|Q9LXV2|MYB46_ARATH	76.32	135	6e-32	Transcription factor MYB46 OS=Arabidopsis thaliana GN=MYB46 PE=2 SV=1
Unigene0055577	sp|Q9LXV2|MYB46_ARATH	39.16	70.9	2e-11	Transcription factor MYB46 OS=Arabidopsis thaliana GN=MYB46 PE=2 SV=1
Unigene0055858	sp|P81392|MYB06_ANTMA	29.36	73.6	1e-12	Myb-related protein 306 OS=Antirrhinum majus GN=MYB306 PE=2 SV=1
Unigene0056105	sp|Q7XBH4|MYB4_ORYSJ	52.6	184	6e-46	Myb-related protein Myb4 OS=Oryza sativa subsp. japonica GN=MYB4 PE=2 SV=2
Unigene0056116	sp|Q8GWP0|MYB39_ARATH	71.64	218	1e-55	Transcription factor MYB39 OS=Arabidopsis thaliana GN=MYB39 PE=2 SV=1
Unigene0056122	sp|P10242|MYB_HUMAN	38.74	140	3e-32	Transcriptional activator Myb OS=Homo sapiens GN=MYB PE=1 SV=2
Unigene0056133	sp|Q0JIC2|GAM1_ORYSJ	55.14	137	2e-31	Transcription factor GAMYB OS=Oryza sativa subsp. japonica GN=GAM1 PE=2 SV=1
Unigene0056366	sp|Q9LX82|MYB48_ARATH	37.27	81.6	2e-15	Transcription factor MYB48 OS=Arabidopsis thaliana GN=MYB48 PE=2 SV=1
Unigene0056371	sp|Q9S9K9|MYB3_ARATH	56.39	168	6e-41	Transcription factor MYB3 OS=Arabidopsis thaliana GN=MYB3 PE=1 SV=1
Unigene0056739	sp|P81393|MYB08_ANTMA	53.89	200	1e-50	Myb-related protein 308 OS=Antirrhinum majus GN=MYB308 PE=2 SV=1
Unigene0056879	sp|Q54IF9|MYBG_DICDI	54.43	92.8	3e-18	Myb-like protein G OS=Dictyostelium discoideum GN=mybG PE=3 SV=1
Unigene0056918	sp|Q8GWP0|MYB39_ARATH	67.23	171	6e-42	Transcription factor MYB39 OS=Arabidopsis thaliana GN=MYB39 PE=2 SV=1
Unigene0057086	sp|Q7XBH4|MYB4_ORYSJ	47.27	182	3e-45	Myb-related protein Myb4 OS=Oryza sativa subsp. japonica GN=MYB4 PE=2 SV=2
Unigene0057238	sp|Q7XBH4|MYB4_ORYSJ	66.67	64.3	2e-10	Myb-related protein Myb4 OS=Oryza sativa subsp. japonica GN=MYB4 PE=2 SV=2
Unigene0057881	sp|Q2V9B0|MY1R1_SOLTU	53.29	276	4e-73	Transcription factor MYB1R1 OS=Solanum tuberosum PE=2 SV=1
Unigene0057976	sp|Q9SAK5|APL_ARATH	69.05	65.1	1e-10	Myb family transcription factor APL OS=Arabidopsis thaliana GN=APL PE=2 SV=2
Unigene0057977	sp|Q9SAK5|APL_ARATH	49.23	115	3e-25	Myb family transcription factor APL OS=Arabidopsis thaliana GN=APL PE=2 SV=2
Unigene0058147	sp|Q9LX82|MYB48_ARATH	58.02	249	2e-65	Transcription factor MYB48 OS=Arabidopsis thaliana GN=MYB48 PE=2 SV=1
Unigene0058467	sp|Q9S7G7|MB3R1_ARATH	43.16	152	7e-36	Myb-related protein 3R-1 OS=Arabidopsis thaliana GN=MYB3R-1 PE=2 SV=1
Unigene0058578	sp|Q2V9B0|MY1R1_SOLTU	54.29	119	3e-26	Transcription factor MYB1R1 OS=Solanum tuberosum PE=2 SV=1
Unigene0058589	sp|Q54GH3|TOM1_DICDI	22.74	109	6e-23	Target of Myb protein 1 OS=Dictyostelium discoideum GN=tom1 PE=1 SV=1
Unigene0058611	sp|P80074|MYB1_PHYPA	43.75	60.1	2e-08	Myb-related protein Pp1 (Fragment) OS=Physcomitrella patens subsp. patens GN=PP1 PE=2 SV=1
Unigene0058612	sp|Q7XBH4|MYB4_ORYSJ	71.84	164	6e-40	Myb-related protein Myb4 OS=Oryza sativa subsp. japonica GN=MYB4 PE=2 SV=2
Unigene0059089	sp|Q2V9B0|MY1R1_SOLTU	67.9	119	2e-26	Transcription factor MYB1R1 OS=Solanum tuberosum PE=2 SV=1
Unigene0060059	sp|Q9S7G7|MB3R1_ARATH	74.04	360	1e-98	Myb-related protein 3R-1 OS=Arabidopsis thaliana GN=MYB3R-1 PE=2 SV=1
Unigene0060347	sp|Q7XBH4|MYB4_ORYSJ	76.19	168	1e-41	Myb-related protein Myb4 OS=Oryza sativa subsp. japonica GN=MYB4 PE=2 SV=2
Unigene0060401	sp|P80074|MYB1_PHYPA	54.05	79.7	1e-14	Myb-related protein Pp1 (Fragment) OS=Physcomitrella patens subsp. patens GN=PP1 PE=2 SV=1
Unigene0060857	sp|Q9SAK5|APL_ARATH	53.14	159	4e-38	Myb family transcription factor APL OS=Arabidopsis thaliana GN=APL PE=2 SV=2
Unigene0061017	sp|O60784|TOM1_HUMAN	27.27	57	5e-07	Target of Myb protein 1 OS=Homo sapiens GN=TOM1 PE=1 SV=2
Unigene0061207	sp|O88746|TOM1_MOUSE	23.24	77.8	3e-13	Target of Myb protein 1 OS=Mus musculus GN=Tom1 PE=1 SV=1
Unigene0061208	sp|O88746|TOM1_MOUSE	23.24	77.8	3e-13	Target of Myb protein 1 OS=Mus musculus GN=Tom1 PE=1 SV=1
Unigene0061253	sp|Q2V9B0|MY1R1_SOLTU	50.88	124	2e-27	Transcription factor MYB1R1 OS=Solanum tuberosum PE=2 SV=1
Unigene0061366	sp|O12940|TOM1_CHICK	29.14	129	7e-29	Target of Myb protein 1 OS=Gallus gallus GN=TOM1 PE=2 SV=2
Unigene0062269	sp|Q9SAK5|APL_ARATH	49.64	133	4e-30	Myb family transcription factor APL OS=Arabidopsis thaliana GN=APL PE=2 SV=2
Unigene0062270	sp|Q9SAK5|APL_ARATH	49.64	133	4e-30	Myb family transcription factor APL OS=Arabidopsis thaliana GN=APL PE=2 SV=2
Unigene0062298	sp|Q54J55|MYBX_DICDI	26.56	77	4e-13	Myb-like protein X OS=Dictyostelium discoideum GN=mybX PE=3 SV=1
Unigene0062534	sp|P52551|MYBB_XENLA	43	112	1e-23	Myb-related protein B OS=Xenopus laevis GN=mybl2 PE=2 SV=2
Unigene0062535	sp|P52551|MYBB_XENLA	43	112	1e-23	Myb-related protein B OS=Xenopus laevis GN=mybl2 PE=2 SV=2
Unigene0062712	sp|Q54GH3|TOM1_DICDI	25.37	70.1	3e-11	Target of Myb protein 1 OS=Dictyostelium discoideum GN=tom1 PE=1 SV=1
Unigene0062713	sp|O88746|TOM1_MOUSE	40.43	63.5	9e-10	Target of Myb protein 1 OS=Mus musculus GN=Tom1 PE=1 SV=1
Unigene0062963	sp|Q2V9B0|MY1R1_SOLTU	42.48	179	6e-44	Transcription factor MYB1R1 OS=Solanum tuberosum PE=2 SV=1
Unigene0063129	sp|Q7XBH4|MYB4_ORYSJ	66.96	171	1e-41	Myb-related protein Myb4 OS=Oryza sativa subsp. japonica GN=MYB4 PE=2 SV=2
Unigene0063273	sp|O49608|MYB32_ARATH	45.11	138	2e-32	Transcription factor MYB32 OS=Arabidopsis thaliana GN=MYB32 PE=2 SV=1
Unigene0063978	sp|Q8LPH6|MYB86_ARATH	51.56	62	5e-09	Transcription factor MYB86 OS=Arabidopsis thaliana GN=MYB86 PE=2 SV=1
Unigene0063979	sp|Q8LPH6|MYB86_ARATH	86.54	202	1e-51	Transcription factor MYB86 OS=Arabidopsis thaliana GN=MYB86 PE=2 SV=1
Unigene0064410	sp|Q2V9B0|MY1R1_SOLTU	88.89	88.2	2e-17	Transcription factor MYB1R1 OS=Solanum tuberosum PE=2 SV=1
Unigene0064768	sp|Q9SAK5|APL_ARATH	55	64.7	2e-09	Myb family transcription factor APL OS=Arabidopsis thaliana GN=APL PE=2 SV=2
Unigene0065034	sp|Q9SAK5|APL_ARATH	54.33	295	7e-79	Myb family transcription factor APL OS=Arabidopsis thaliana GN=APL PE=2 SV=2
Unigene0065035	sp|Q9FDW1|MYB44_ARATH	44.92	157	1e-37	Transcription factor MYB44 OS=Arabidopsis thaliana GN=MYB44 PE=2 SV=1
Unigene0065204	sp|P81393|MYB08_ANTMA	65.61	334	6e-91	Myb-related protein 308 OS=Antirrhinum majus GN=MYB308 PE=2 SV=1
Unigene0065860	sp|Q9SAK5|APL_ARATH	53.45	60.8	3e-08	Myb family transcription factor APL OS=Arabidopsis thaliana GN=APL PE=2 SV=2
Unigene0065901	sp|O22264|MYB12_ARATH	38.1	234	6e-61	Transcription factor MYB12 OS=Arabidopsis thaliana GN=MYB12 PE=2 SV=1
Unigene0065902	sp|O22264|MYB12_ARATH	37.4	234	6e-61	Transcription factor MYB12 OS=Arabidopsis thaliana GN=MYB12 PE=2 SV=1
Unigene0066293	sp|P80073|MYB2_PHYPA	75.44	106	5e-23	Myb-related protein Pp2 OS=Physcomitrella patens subsp. patens GN=PP2 PE=2 SV=1
Unigene0066294	sp|P80073|MYB2_PHYPA	59.63	139	1e-32	Myb-related protein Pp2 OS=Physcomitrella patens subsp. patens GN=PP2 PE=2 SV=1
Unigene0067070	sp|Q9LXV2|MYB46_ARATH	35.71	51.2	5e-06	Transcription factor MYB46 OS=Arabidopsis thaliana GN=MYB46 PE=2 SV=1
Unigene0067887	sp|Q55DP9|MYBP_DICDI	29.52	71.6	3e-11	Myb-like protein P OS=Dictyostelium discoideum GN=mybP PE=3 SV=1
Unigene0068455	sp|Q38851|MYB6_ARATH	69.09	89.7	2e-17	Transcription repressor MYB6 OS=Arabidopsis thaliana GN=MYB6 PE=1 SV=1
Unigene0068986	sp|Q9SAK5|APL_ARATH	43.06	59.3	6e-08	Myb family transcription factor APL OS=Arabidopsis thaliana GN=APL PE=2 SV=2
Unigene0069700	sp|P81395|MYB30_ANTMA	62.35	213	2e-54	Myb-related protein 330 OS=Antirrhinum majus GN=MYB330 PE=2 SV=1
Unigene0070204	sp|Q2V9B0|MY1R1_SOLTU	67.61	106	3e-22	Transcription factor MYB1R1 OS=Solanum tuberosum PE=2 SV=1
Unigene0070650	sp|Q9SAK5|APL_ARATH	51.22	68.2	2e-10	Myb family transcription factor APL OS=Arabidopsis thaliana GN=APL PE=2 SV=2
Unigene0070678	sp|P81392|MYB06_ANTMA	56.16	353	2e-96	Myb-related protein 306 OS=Antirrhinum majus GN=MYB306 PE=2 SV=1
Unigene0070718	sp|Q54J55|MYBX_DICDI	19.41	64.3	4e-09	Myb-like protein X OS=Dictyostelium discoideum GN=mybX PE=3 SV=1
Unigene0070877	sp|Q54IF9|MYBG_DICDI	59.57	56.6	4e-07	Myb-like protein G OS=Dictyostelium discoideum GN=mybG PE=3 SV=1
Unigene0071034	sp|Q54IF9|MYBG_DICDI	59.57	56.6	4e-07	Myb-like protein G OS=Dictyostelium discoideum GN=mybG PE=3 SV=1
Unigene0003526	sp|O22264|MYB12_ARATH	45.27	238	7e-62	Transcription factor MYB12 OS=Arabidopsis thaliana GN=MYB12 PE=2 SV=1
Unigene0003527	sp|Q9FDW1|MYB44_ARATH	36.52	137	1e-31	Transcription factor MYB44 OS=Arabidopsis thaliana GN=MYB44 PE=2 SV=1
Unigene0003528	sp|Q9FDW1|MYB44_ARATH	60.4	139	3e-32	Transcription factor MYB44 OS=Arabidopsis thaliana GN=MYB44 PE=2 SV=1
Unigene0003569	sp|Q2V9B0|MY1R1_SOLTU	49.39	146	2e-34	Transcription factor MYB1R1 OS=Solanum tuberosum PE=2 SV=1
Unigene0003697	sp|Q2V9B0|MY1R1_SOLTU	70.42	114	4e-25	Transcription factor MYB1R1 OS=Solanum tuberosum PE=2 SV=1
Unigene0003717	sp|Q9SAK5|APL_ARATH	54.34	178	9e-44	Myb family transcription factor APL OS=Arabidopsis thaliana GN=APL PE=2 SV=2
Unigene0003718	sp|Q9SAK5|APL_ARATH	55.62	182	6e-45	Myb family transcription factor APL OS=Arabidopsis thaliana GN=APL PE=2 SV=2
Unigene0003792	sp|Q54NA6|MYBL_DICDI	35.15	221	2e-56	Myb-like protein L OS=Dictyostelium discoideum GN=mybL PE=3 SV=1
Unigene0003942	sp|Q8GWP0|MYB39_ARATH	72.39	218	7e-56	Transcription factor MYB39 OS=Arabidopsis thaliana GN=MYB39 PE=2 SV=1
Unigene0004460	sp|Q9FDW1|MYB44_ARATH	35.66	165	4e-40	Transcription factor MYB44 OS=Arabidopsis thaliana GN=MYB44 PE=2 SV=1
Unigene0005402	sp|Q9FDW1|MYB44_ARATH	46.51	122	1e-27	Transcription factor MYB44 OS=Arabidopsis thaliana GN=MYB44 PE=2 SV=1
Unigene0005446	sp|Q9LX82|MYB48_ARATH	78.95	67.8	2e-11	Transcription factor MYB48 OS=Arabidopsis thaliana GN=MYB48 PE=2 SV=1
Unigene0005621	sp|Q9S7G7|MB3R1_ARATH	57.98	275	1e-72	Myb-related protein 3R-1 OS=Arabidopsis thaliana GN=MYB3R-1 PE=2 SV=1
Unigene0071843	sp|Q54J55|MYBX_DICDI	24.79	67.4	3e-10	Myb-like protein X OS=Dictyostelium discoideum GN=mybX PE=3 SV=1
Unigene0071845	sp|Q9SAK5|APL_ARATH	46.58	56.2	4e-07	Myb family transcription factor APL OS=Arabidopsis thaliana GN=APL PE=2 SV=2
Unigene0071956	sp|Q08759|MYB_XENLA	32	79.7	4e-14	Transcriptional activator Myb OS=Xenopus laevis GN=myb PE=2 SV=1
Unigene0072070	sp|Q9SAK5|APL_ARATH	52	56.2	4e-07	Myb family transcription factor APL OS=Arabidopsis thaliana GN=APL PE=2 SV=2
Unigene0072774	sp|Q54J55|MYBX_DICDI	19.41	64.3	3e-09	Myb-like protein X OS=Dictyostelium discoideum GN=mybX PE=3 SV=1
Unigene0005761	sp|Q2V9B0|MY1R1_SOLTU	49.25	122	1e-26	Transcription factor MYB1R1 OS=Solanum tuberosum PE=2 SV=1
Unigene0006183	sp|Q54J55|MYBX_DICDI	20	83.6	5e-15	Myb-like protein X OS=Dictyostelium discoideum GN=mybX PE=3 SV=1
Unigene0006203	sp|Q9SAK5|APL_ARATH	53.7	59.3	5e-08	Myb family transcription factor APL OS=Arabidopsis thaliana GN=APL PE=2 SV=2
Unigene0006684	sp|O60784|TOM1_HUMAN	28.4	124	2e-27	Target of Myb protein 1 OS=Homo sapiens GN=TOM1 PE=1 SV=2
Unigene0007526	sp|Q2V9B0|MY1R1_SOLTU	44.39	138	6e-32	Transcription factor MYB1R1 OS=Solanum tuberosum PE=2 SV=1
Unigene0007527	sp|Q2V9B0|MY1R1_SOLTU	63.3	112	1e-24	Transcription factor MYB1R1 OS=Solanum tuberosum PE=2 SV=1
Unigene0007528	sp|Q2V9B0|MY1R1_SOLTU	64.22	115	1e-25	Transcription factor MYB1R1 OS=Solanum tuberosum PE=2 SV=1
Unigene0007695	sp|O12940|TOM1_CHICK	41.38	66.6	8e-11	Target of Myb protein 1 OS=Gallus gallus GN=TOM1 PE=2 SV=2
Unigene0007696	sp|Q54GH3|TOM1_DICDI	23.19	67.4	3e-10	Target of Myb protein 1 OS=Dictyostelium discoideum GN=tom1 PE=1 SV=1
Unigene0010562	sp|P27898|MYBP_MAIZE	60.51	232	6e-60	Myb-related protein P OS=Zea mays GN=P PE=2 SV=1
Unigene0011499	sp|O88746|TOM1_MOUSE	38.79	80.9	6e-15	Target of Myb protein 1 OS=Mus musculus GN=Tom1 PE=1 SV=1
Unigene0011704	sp|Q9SAK5|APL_ARATH	49.41	147	1e-34	Myb family transcription factor APL OS=Arabidopsis thaliana GN=APL PE=2 SV=2
Unigene0011705	sp|Q9SAK5|APL_ARATH	55.87	215	7e-55	Myb family transcription factor APL OS=Arabidopsis thaliana GN=APL PE=2 SV=2
Unigene0011706	sp|Q9SAK5|APL_ARATH	57.92	208	6e-53	Myb family transcription factor APL OS=Arabidopsis thaliana GN=APL PE=2 SV=2
Unigene0011749	sp|Q54IF9|MYBG_DICDI	54.9	117	3e-25	Myb-like protein G OS=Dictyostelium discoideum GN=mybG PE=3 SV=1
Unigene0012332	sp|Q0JIC2|GAM1_ORYSJ	26.08	75.1	1e-12	Transcription factor GAMYB OS=Oryza sativa subsp. japonica GN=GAM1 PE=2 SV=1
Unigene0012333	sp|A2WW87|GAM1_ORYSI	60.73	236	9e-62	Transcription factor GAMYB OS=Oryza sativa subsp. indica GN=GAM1 PE=2 SV=1
Unigene0012358	sp|Q54IF9|MYBG_DICDI	55.38	71.6	1e-12	Myb-like protein G OS=Dictyostelium discoideum GN=mybG PE=3 SV=1
Unigene0012360	sp|Q54IF9|MYBG_DICDI	35.32	138	8e-32	Myb-like protein G OS=Dictyostelium discoideum GN=mybG PE=3 SV=1
Unigene0012606	sp|Q54J55|MYBX_DICDI	27.67	52.4	6e-06	Myb-like protein X OS=Dictyostelium discoideum GN=mybX PE=3 SV=1
Unigene0012912	sp|Q54GH3|TOM1_DICDI	25.71	152	8e-36	Target of Myb protein 1 OS=Dictyostelium discoideum GN=tom1 PE=1 SV=1
Unigene0012913	sp|O12940|TOM1_CHICK	29.87	137	2e-31	Target of Myb protein 1 OS=Gallus gallus GN=TOM1 PE=2 SV=2
Unigene0012915	sp|O12940|TOM1_CHICK	42.98	90.5	7e-18	Target of Myb protein 1 OS=Gallus gallus GN=TOM1 PE=2 SV=2
Unigene0013382	sp|Q9SAK5|APL_ARATH	55	71.2	2e-12	Myb family transcription factor APL OS=Arabidopsis thaliana GN=APL PE=2 SV=2
Unigene0013461	sp|Q96276|MYB23_ARATH	63.89	158	1e-38	Transcription factor MYB23 OS=Arabidopsis thaliana GN=MYB23 PE=1 SV=1
Unigene0013936	sp|Q54IF9|MYBG_DICDI	40.48	179	7e-44	Myb-like protein G OS=Dictyostelium discoideum GN=mybG PE=3 SV=1
Unigene0013937	sp|Q54IF9|MYBG_DICDI	40.98	176	4e-43	Myb-like protein G OS=Dictyostelium discoideum GN=mybG PE=3 SV=1
Unigene0013938	sp|Q54IF9|MYBG_DICDI	40.48	179	6e-44	Myb-like protein G OS=Dictyostelium discoideum GN=mybG PE=3 SV=1
Unigene0013940	sp|Q54IF9|MYBG_DICDI	40.98	176	3e-43	Myb-like protein G OS=Dictyostelium discoideum GN=mybG PE=3 SV=1
Unigene0013943	sp|Q54IF9|MYBG_DICDI	40.98	176	2e-43	Myb-like protein G OS=Dictyostelium discoideum GN=mybG PE=3 SV=1
Unigene0014007	sp|Q9FDW1|MYB44_ARATH	51.78	281	6e-75	Transcription factor MYB44 OS=Arabidopsis thaliana GN=MYB44 PE=2 SV=1
Unigene0014008	sp|Q9FDW1|MYB44_ARATH	48.06	271	7e-72	Transcription factor MYB44 OS=Arabidopsis thaliana GN=MYB44 PE=2 SV=1
Unigene0014805	sp|Q54J55|MYBX_DICDI	22.55	68.9	2e-10	Myb-like protein X OS=Dictyostelium discoideum GN=mybX PE=3 SV=1
Unigene0015076	sp|P81395|MYB30_ANTMA	48.42	81.6	7e-15	Myb-related protein 330 OS=Antirrhinum majus GN=MYB330 PE=2 SV=1
Unigene0015116	sp|Q54J55|MYBX_DICDI	19.87	80.5	3e-14	Myb-like protein X OS=Dictyostelium discoideum GN=mybX PE=3 SV=1
Unigene0015610	sp|Q9ZTC3|MYB90_ARATH	63.64	194	9e-49	Transcription factor MYB90 OS=Arabidopsis thaliana GN=MYB90 PE=1 SV=1
Unigene0015746	sp|Q2V9B0|MY1R1_SOLTU	47.97	116	3e-25	Transcription factor MYB1R1 OS=Solanum tuberosum PE=2 SV=1
Unigene0015747	sp|Q2V9B0|MY1R1_SOLTU	47.97	116	3e-25	Transcription factor MYB1R1 OS=Solanum tuberosum PE=2 SV=1
Unigene0015964	sp|Q2V9B0|MY1R1_SOLTU	42.37	138	1e-31	Transcription factor MYB1R1 OS=Solanum tuberosum PE=2 SV=1
Unigene0016387	sp|Q9FDW1|MYB44_ARATH	49.42	165	9e-40	Transcription factor MYB44 OS=Arabidopsis thaliana GN=MYB44 PE=2 SV=1
Unigene0016582	sp|Q7XBH4|MYB4_ORYSJ	41.83	194	7e-49	Myb-related protein Myb4 OS=Oryza sativa subsp. japonica GN=MYB4 PE=2 SV=2
Unigene0017287	sp|Q54K19|MYBD_DICDI	21.01	59.7	8e-08	Myb-like protein D OS=Dictyostelium discoideum GN=mybD PE=3 SV=1
Unigene0017355	sp|Q9SAK5|APL_ARATH	56.36	60.8	3e-08	Myb family transcription factor APL OS=Arabidopsis thaliana GN=APL PE=2 SV=2
Unigene0017935	sp|Q9SAK5|APL_ARATH	45.11	120	1e-26	Myb family transcription factor APL OS=Arabidopsis thaliana GN=APL PE=2 SV=2
Unigene0018654	sp|P81392|MYB06_ANTMA	45.19	101	7e-21	Myb-related protein 306 OS=Antirrhinum majus GN=MYB306 PE=2 SV=1
Unigene0018884	sp|Q54IF9|MYBG_DICDI	38.34	171	2e-41	Myb-like protein G OS=Dictyostelium discoideum GN=mybG PE=3 SV=1
Unigene0018885	sp|Q54IF9|MYBG_DICDI	38.34	171	2e-41	Myb-like protein G OS=Dictyostelium discoideum GN=mybG PE=3 SV=1
Unigene0018910	sp|Q54IF9|MYBG_DICDI	54.08	115	3e-24	Myb-like protein G OS=Dictyostelium discoideum GN=mybG PE=3 SV=1
Unigene0018911	sp|Q54IF9|MYBG_DICDI	54.08	115	3e-24	Myb-like protein G OS=Dictyostelium discoideum GN=mybG PE=3 SV=1
Unigene0018912	sp|Q54IF9|MYBG_DICDI	54.08	115	3e-24	Myb-like protein G OS=Dictyostelium discoideum GN=mybG PE=3 SV=1
Unigene0018913	sp|Q54IF9|MYBG_DICDI	54.08	115	3e-24	Myb-like protein G OS=Dictyostelium discoideum GN=mybG PE=3 SV=1
Unigene0019352	sp|Q54J55|MYBX_DICDI	29.53	82	2e-14	Myb-like protein X OS=Dictyostelium discoideum GN=mybX PE=3 SV=1
