# Supplementary material for: Analysis of the Transcriptome of Erigeron breviscapus Uncovers Putative Scutellarin and Chlorogenic Acids Biosynthetic Genes and Genetic Markers
Source: PLoS One. 2014 Jun 23;9(6):e100357. doi: 10.1371/journal.pone.0100357 (PMC4067309; doi:10.1371/journal.pone.0100357)
Supplement: File S12 — Information of SSR derived from all unigene. (XLSX) [file pone.0100357.s013.xlsx]

## Sheet: Sheet1
ID	SSR nr.	SSR type	SSR	size	start	end
Unigene0000028	1	p2	(TG)6	12	478	489
Unigene0000029	1	p2	(TA)8	16	323	338
Unigene0000041	1	p3	(TCA)6	18	277	294
Unigene0000063	1	p2	(AT)10	20	208	227
Unigene0000074	1	p4	(ATGA)5	20	494	513
Unigene0000085	1	p2	(AG)9	18	1	18
Unigene0000090	1	p6	(GAGAAA)4	24	245	268
Unigene0000098	1	p3	(GAA)6	18	341	358
Unigene0000105	1	p3	(CCA)5	15	185	199
Unigene0000108	1	p2	(TA)6	12	44	55
Unigene0000183	1	p3	(ATC)6	18	487	504
Unigene0000184	1	p3	(ATC)6	18	232	249
Unigene0000190	1	p2	(TA)10	20	1	20
Unigene0000197	1	c	(CAT)6ctattgtatctgatgaagaacatgatgataatgaaccatttgagattgttgaagt(TTC)5	88	262	349
Unigene0000202	1	p3	(ATG)5	15	204	218
Unigene0000208	1	p2	(AG)7	14	115	128
Unigene0000219	1	p3	(ATG)5	15	257	271
Unigene0000223	1	p2	(TG)6	12	45	56
Unigene0000224	1	p2	(TG)6	12	45	56
Unigene0000239	1	p2	(GA)9	18	349	366
Unigene0000254	1	p3	(CTA)5	15	22	36
Unigene0000259	1	p2	(TA)6	12	7	18
Unigene0000261	1	p2	(TA)8	16	161	176
Unigene0000269	1	p3	(ATT)5	15	163	177
Unigene0000269	2	p2	(TA)6	12	500	511
Unigene0000280	1	p3	(AAT)5	15	137	151
Unigene0000286	1	p2	(AT)7	14	314	327
Unigene0000295	1	p4	(TTAC)4	16	186	201
Unigene0000295	2	p3	(AGA)5	15	310	324
Unigene0000367	1	p3	(TCT)5	15	7	21
Unigene0000368	1	c	(TCT)5tcact(TTC)6	38	177	214
Unigene0000377	1	p2	(AT)6	12	102	113
Unigene0000420	1	p4	(TTTA)4	16	521	536
Unigene0000431	1	p5	(ATATA)4	20	277	296
Unigene0000433	1	p2	(AT)8	16	534	549
Unigene0000477	1	p2	(AT)8	16	120	135
Unigene0000505	1	p4	(GTTT)6	24	434	457
Unigene0000536	1	p3	(ACC)6	18	73	90
Unigene0000545	1	p3	(TCA)5	15	17	31
Unigene0000595	1	p2	(TA)6	12	156	167
Unigene0000595	2	p3	(GAA)5	15	332	346
Unigene0000597	1	p3	(GAT)7	21	562	582
Unigene0000630	1	p2	(TA)6	12	137	148
Unigene0000633	1	p2	(AT)6	12	427	438
Unigene0000654	1	p2	(CA)8	16	7	22
Unigene0000669	1	p2	(AT)9	18	6	23
Unigene0000697	1	p3	(CTT)5	15	556	570
Unigene0000706	1	p3	(TCA)5	15	38	52
Unigene0000706	2	p3	(ATA)7	21	222	242
Unigene0000712	1	p2	(TA)8	16	1	16
Unigene0000713	1	p2	(TA)7	14	8	21
Unigene0000714	1	p2	(AT)7	14	10	23
Unigene0000718	1	p2	(AT)7	14	44	57
Unigene0000728	1	p3	(ATT)5	15	333	347
Unigene0000739	1	p3	(GAA)5	15	169	183
Unigene0000789	1	c	(GTA)5ggacttgtacttgaagaaggtgacacttcttgtggttgctttggcaagggtagtatggtaattttgtgctgctccatcac(ATG)5	110	150	259
Unigene0000794	1	p2	(TG)10	20	1	20
Unigene0000826	1	p2	(TA)6	12	302	313
Unigene0000830	1	p3	(CAT)6	18	219	236
Unigene0000859	1	p4	(GTAT)4	16	351	366
Unigene0000865	1	p3	(AGG)5	15	489	503
Unigene0000951	1	p3	(TGA)5	15	855	869
Unigene0001013	1	p4	(AAGG)4	16	445	460
Unigene0001019	1	p3	(GGT)5	15	206	220
Unigene0001020	1	p3	(CAC)5	15	427	441
Unigene0001051	1	p3	(TAT)7	21	263	283
Unigene0001052	1	p3	(ATA)7	21	188	208
Unigene0001078	1	p2	(GA)6	12	176	187
Unigene0001079	1	p2	(AT)6	12	145	156
Unigene0001093	1	p2	(CA)6	12	73	84
Unigene0001105	1	p3	(ATA)5	15	183	197
Unigene0001126	1	c	(CAT)6taatccattaatcctttatttctatttg(ATC)5	61	5	65
Unigene0001152	1	p2	(TA)6	12	494	505
Unigene0001165	1	c	(TA)6tggag(TA)7	31	354	384
Unigene0001166	1	c	(TA)6tggag(TA)7	31	354	384
Unigene0001184	1	p2	(AT)7	14	140	153
Unigene0001230	1	p3	(GTG)6	18	78	95
Unigene0001292	1	p3	(GAT)5	15	124	138
Unigene0001293	1	p3	(GAG)6	18	1105	1122
Unigene0001297	1	p2	(TA)6	12	148	159
Unigene0001316	1	p2	(AT)7	14	57	70
Unigene0001332	1	p3	(TCA)5	15	69	83
Unigene0001353	1	p6	(ATCATT)4	24	3	26
Unigene0001364	1	p4	(ATAC)5	20	19	38
Unigene0001365	1	p2	(AC)6	12	211	222
Unigene0001379	1	p3	(TTC)5	15	351	365
Unigene0001455	1	p3	(TAA)6	18	1	18
Unigene0001466	1	p2	(TA)7	14	230	243
Unigene0001504	1	p2	(TA)7	14	339	352
Unigene0001506	1	p2	(TA)6	12	32	43
Unigene0001530	1	p2	(AT)8	16	1	16
Unigene0001572	1	p2	(TA)10	20	203	222
Unigene0001587	1	p3	(ATG)5	15	340	354
Unigene0001621	1	p3	(ATA)5	15	25	39
Unigene0001642	1	p2	(AT)9	18	1182	1199
Unigene0001645	1	p3	(CTT)5	15	5	19
Unigene0001697	1	p4	(TTTC)4	16	117	132
Unigene0001702	1	p2	(AG)7	14	137	150
Unigene0001774	1	p2	(TA)9	18	203	220
Unigene0001784	1	p4	(TATT)4	16	68	83
Unigene0001795	1	p3	(GGT)7	21	1	21
Unigene0001797	1	p2	(TG)6	12	267	278
Unigene0001798	1	p3	(GGT)5	15	36	50
Unigene0001809	1	p2	(TA)8	16	1	16
Unigene0001838	1	p2	(TA)6	12	75	86
Unigene0001900	1	p3	(ATC)5	15	810	824
Unigene0001904	1	p3	(CAT)6	18	408	425
Unigene0001919	1	p4	(AACA)4	16	18	33
Unigene0001920	1	p4	(AACA)4	16	18	33
Unigene0001920	2	p2	(TA)6	12	327	338
Unigene0001958	1	p2	(GA)6	12	81	92
Unigene0001971	1	p3	(GGT)5	15	182	196
Unigene0002001	1	p3	(GAA)6	18	337	354
Unigene0002020	1	p2	(AT)9	18	1	18
Unigene0002041	1	p3	(CAT)5	15	276	290
Unigene0002077	1	p2	(AG)6	12	594	605
Unigene0002091	1	p3	(ATG)5	15	202	216
Unigene0002106	1	p3	(CCT)5	15	10	24
Unigene0002106	2	p3	(TCC)5	15	289	303
Unigene0002151	1	p2	(AT)9	18	162	179
Unigene0002191	1	p2	(AT)6	12	156	167
Unigene0002193	1	p4	(ATGA)6	24	417	440
Unigene0002199	1	p2	(CA)6	12	84	95
Unigene0002201	1	p2	(CT)10	20	1	20
Unigene0002213	1	p3	(ATG)5	15	1	15
Unigene0002216	1	p2	(TG)7	14	61	74
Unigene0002233	1	c*	(TC)6(TCTT)4*	26	1316	1341
Unigene0002237	1	p3	(CAT)7	21	239	259
Unigene0002238	1	p3	(CAT)5	15	246	260
Unigene0002242	1	p3	(TTA)7	21	3049	3069
Unigene0002243	1	p3	(ATT)7	21	1	21
Unigene0002249	1	p2	(AT)11	22	655	676
Unigene0002260	1	p2	(CT)6	12	27	38
Unigene0002260	2	p3	(CAG)6	18	709	726
Unigene0002262	1	p3	(CCA)6	18	1	18
Unigene0002263	1	p4	(AGCT)4	16	67	82
Unigene0002280	1	p2	(TA)9	18	2	19
Unigene0002281	1	p2	(AC)10	20	110	129
Unigene0002281	2	p2	(TG)10	20	515	534
Unigene0002282	1	p2	(AC)10	20	110	129
Unigene0002284	1	p2	(AT)6	12	159	170
Unigene0002285	1	p2	(AT)6	12	159	170
Unigene0002307	1	p4	(TGTA)4	16	554	569
Unigene0002324	1	p4	(ATAC)4	16	209	224
Unigene0002329	1	p3	(GAT)6	18	1411	1428
Unigene0002334	1	p6	(CCCTAG)4	24	440	463
Unigene0002357	1	p3	(GAT)5	15	562	576
Unigene0002372	1	p2	(TA)11	22	1774	1795
Unigene0002383	1	p2	(CA)8	16	162	177
Unigene0002384	1	p4	(TTTA)4	16	1001	1016
Unigene0002416	1	p2	(AT)10	20	1	20
Unigene0002423	1	p2	(AC)8	16	27	42
Unigene0002427	1	p3	(ATT)6	18	457	474
Unigene0002438	1	p3	(GTT)5	15	330	344
Unigene0002441	1	p2	(TA)10	20	1	20
Unigene0002449	1	p2	(AG)7	14	621	634
Unigene0002455	1	c	(TTG)6ggatgtgaat(TTA)6	46	1399	1444
Unigene0002460	1	p3	(TTC)6	18	783	800
Unigene0002462	1	p3	(GAA)6	18	445	462
Unigene0002467	1	p3	(TCA)5	15	107	121
Unigene0002471	1	p4	(ATCA)4	16	108	123
Unigene0002472	1	p3	(CAC)6	18	40	57
Unigene0002475	1	p3	(GGT)6	18	293	310
Unigene0002484	1	p2	(CT)6	12	214	225
Unigene0002496	1	p4	(GTTT)4	16	2161	2176
Unigene0002497	1	p4	(GTTT)4	16	994	1009
Unigene0002508	1	p4	(TGTT)4	16	416	431
Unigene0002525	1	p3	(ATA)5	15	1	15
Unigene0002528	1	p3	(GAT)5	15	443	457
Unigene0002533	1	p2	(AC)6	12	69	80
Unigene0002537	1	p4	(GAAG)5	20	23	42
Unigene0002561	1	p3	(TCG)5	15	207	221
Unigene0002562	1	p3	(ATT)6	18	1518	1535
Unigene0002568	1	p2	(TC)9	18	73	90
Unigene0002574	1	p2	(GT)6	12	2889	2900
Unigene0002579	1	p2	(TA)6	12	153	164
Unigene0002579	2	p3	(TAA)6	18	701	718
Unigene0002580	1	p3	(TAA)6	18	2571	2588
Unigene0002589	1	p3	(ATA)6	18	1	18
Unigene0002591	1	p3	(ATA)6	18	1	18
Unigene0002593	1	p3	(ATG)5	15	543	557
Unigene0002594	1	p2	(TG)6	12	1207	1218
Unigene0002597	1	p2	(TC)6	12	1878	1889
Unigene0002598	1	p2	(TC)6	12	1809	1820
Unigene0002610	1	p2	(AC)8	16	53	68
Unigene0002618	1	p2	(AG)8	16	1701	1716
Unigene0002619	1	p2	(AG)8	16	1672	1687
Unigene0002627	1	p3	(ATT)6	18	332	349
Unigene0002640	1	p2	(AT)11	22	1	22
Unigene0002641	1	p2	(AT)11	22	1	22
Unigene0002643	1	p2	(AT)11	22	1	22
Unigene0002654	1	p3	(ATT)5	15	1482	1496
Unigene0002655	1	p3	(ATT)5	15	1370	1384
Unigene0002658	1	p4	(TTAT)4	16	178	193
Unigene0002665	1	p2	(AC)7	14	147	160
Unigene0002668	1	p3	(GTG)5	15	705	719
Unigene0002675	1	p2	(AT)11	22	254	275
Unigene0002685	1	p2	(GT)11	22	241	262
Unigene0002686	1	p2	(GT)11	22	611	632
Unigene0002687	1	p2	(GT)11	22	259	280
Unigene0002688	1	p2	(GT)11	22	243	264
Unigene0002694	1	c	(TA)6caactctgctgcatgtgtgtgtatatatatagatagaatctgtatccatacaccaccacatttatatct(TTA)5	96	75	170
Unigene0002714	1	p3	(ATA)7	21	183	203
Unigene0002714	2	p3	(GAT)6	18	463	480
Unigene0002724	1	p3	(TGA)7	21	1239	1259
Unigene0002725	1	p3	(GAT)7	21	1	21
Unigene0002726	1	p3	(TGA)7	21	312	332
Unigene0002728	1	c	(AGTC)4agtatgtgttgttgtaatgttgtacaattctttccagcttttcat(GA)9	79	864	942
Unigene0002737	1	p2	(TG)6	12	1495	1506
Unigene0002738	1	p2	(TG)6	12	1883	1894
Unigene0002739	1	p2	(TG)6	12	1794	1805
Unigene0002742	1	p2	(TA)11	22	1351	1372
Unigene0002746	1	p3	(ATG)5	15	294	308
Unigene0002748	1	p2	(TA)6	12	278	289
Unigene0002750	1	p3	(ATC)8	24	305	328
Unigene0002751	1	c	(ATC)8gtcgtcg(TCA)5tcgctataatcagtgctagtatcatctaataacttgaccaacgcagggatatcaatatccgactcagacgaacaatcatactggcccaaatcc(TCA)5	154	305	458
Unigene0002752	1	c	(TCA)5tcgctataatcagtgctagtatcatctaataacttgaccaacgcagggatatcaatatccgactcagacgaacaatcatactggcccaaatcc(TCA)5	123	117	239
Unigene0002754	1	p3	(TAA)8	24	1	24
Unigene0002755	1	p3	(TAT)7	21	640	660
Unigene0002756	1	p3	(TAT)7	21	559	579
Unigene0002761	1	p2	(TC)6	12	8	19
Unigene0002762	1	p2	(TC)6	12	8	19
Unigene0002770	1	p2	(GT)11	22	1	22
Unigene0002771	1	p2	(AC)9	18	1	18
Unigene0002796	1	p3	(GAA)5	15	746	760
Unigene0002805	1	p3	(TAA)5	15	130	144
Unigene0002806	1	p3	(TTG)5	15	1338	1352
Unigene0002813	1	p3	(GCA)6	18	259	276
Unigene0002822	1	p3	(GCT)6	18	717	734
Unigene0002823	1	p3	(TGG)5	15	388	402
Unigene0002827	1	p3	(TGA)5	15	271	285
Unigene0002837	1	c	(AT)10gtatactatataaactctaaatcgccaccagtctcttaatctccggcttggaagcgtgatggg(GT)7	97	1	97
Unigene0002838	1	p2	(AT)9	18	1	18
Unigene0002854	1	p3	(AAG)5	15	427	441
Unigene0002855	1	p3	(AAG)5	15	807	821
Unigene0002878	1	p3	(AGA)6	18	139	156
Unigene0002879	1	p2	(AT)8	16	202	217
Unigene0002880	1	p3	(TAT)5	15	918	932
Unigene0002882	1	p3	(CTG)5	15	223	237
Unigene0002885	1	p5	(TGGTT)4	20	410	429
Unigene0002893	1	p2	(TC)8	16	143	158
Unigene0002895	1	p3	(ATA)6	18	107	124
Unigene0002908	1	p3	(CTC)6	18	256	273
Unigene0002924	1	p6	(CAAAGT)4	24	185	208
Unigene0002932	1	p3	(ATT)5	15	222	236
Unigene0002934	1	p3	(GTG)5	15	672	686
Unigene0002937	1	p2	(GT)8	16	838	853
Unigene0002963	1	p4	(CAAA)5	20	205	224
Unigene0002963	2	p2	(TG)6	12	839	850
Unigene0002964	1	p5	(GGACC)4	20	1065	1084
Unigene0002970	1	p3	(CCG)5	15	131	145
Unigene0002974	1	p2	(TG)7	14	1148	1161
Unigene0002981	1	p2	(TA)8	16	708	723
Unigene0002983	1	p3	(TCA)6	18	1	18
Unigene0002990	1	p2	(AT)9	18	1	18
Unigene0002999	1	p3	(CAT)5	15	237	251
Unigene0003005	1	p2	(AT)8	16	8	23
Unigene0003006	1	p2	(AT)8	16	8	23
Unigene0003013	1	p2	(TC)10	20	3	22
Unigene0003017	1	c	(ATTC)5(AATC)4	36	168	203
Unigene0003023	1	p3	(ATT)5	15	434	448
Unigene0003024	1	p4	(GGAT)5	20	211	230
Unigene0003038	1	p2	(AT)7	14	63	76
Unigene0003046	1	p3	(TGG)6	18	3	20
Unigene0003052	1	p3	(TTG)5	15	7	21
Unigene0003079	1	p2	(AT)9	18	3	20
Unigene0003090	1	p3	(TAA)5	15	297	311
Unigene0003093	1	p3	(CAC)6	18	1	18
Unigene0003094	1	p3	(GAA)5	15	131	145
Unigene0003108	1	p2	(TA)6	12	517	528
Unigene0003109	1	p3	(TTC)5	15	1189	1203
Unigene0003112	1	c	(ACAA)4aactaaactaatcatgccttgtgaaccaataaccacccaaatgacggt(TAC)7	85	49	133
Unigene0003119	1	p3	(GGT)7	21	1	21
Unigene0003120	1	p3	(GTG)6	18	2017	2034
Unigene0003131	1	p2	(AG)8	16	1440	1455
Unigene0003133	1	p2	(CA)8	16	84	99
Unigene0003134	1	c	(AATC)4tgtattccatccctgataaccactccacttatattccttgctttcacttatatatac(TA)7	87	117	203
Unigene0003135	1	p3	(CAT)5	15	108	122
Unigene0003151	1	p3	(TTA)5	15	266	280
Unigene0003189	1	p2	(TG)8	16	1416	1431
Unigene0003195	1	p3	(GAA)6	18	1615	1632
Unigene0003200	1	p2	(GT)10	20	2880	2899
Unigene0003201	1	p2	(GT)10	20	2594	2613
Unigene0003218	1	p3	(GTG)6	18	321	338
Unigene0003229	1	p2	(AC)9	18	71	88
Unigene0003241	1	p2	(GA)7	14	830	843
Unigene0003248	1	c	(TAT)5tcgaattggaataaagagaagacgaattcatcttcttttagggtttgttttcagaggatctttaacttgatctta(AGC)5	105	1225	1329
Unigene0003252	1	p3	(TGG)5	15	496	510
Unigene0003256	1	p3	(ATT)7	21	2	22
Unigene0003258	1	p3	(AGT)6	18	1104	1121
Unigene0003265	1	p2	(AT)10	20	1	20
Unigene0003269	1	p3	(TGA)5	15	402	416
Unigene0003284	1	p3	(TGA)5	15	500	514
Unigene0003294	1	p4	(GGCT)4	16	274	289
Unigene0003308	1	p2	(GT)8	16	1611	1626
Unigene0003309	1	p2	(GT)8	16	1723	1738
Unigene0003310	1	p3	(GCT)5	15	653	667
Unigene0003310	2	p3	(CGC)6	18	2660	2677
Unigene0003316	1	p3	(ATG)6	18	415	432
Unigene0003323	1	p2	(TA)11	22	1	22
Unigene0003325	1	p6	(ATTACT)4	24	1574	1597
Unigene0003349	1	p3	(GAA)5	15	3959	3973
Unigene0003352	1	p2	(AG)8	16	873	888
Unigene0003353	1	p2	(AG)8	16	959	974
Unigene0003371	1	p2	(GT)6	12	1877	1888
Unigene0003385	1	p3	(GCA)7	21	1	21
Unigene0003386	1	p3	(TGC)5	15	1	15
Unigene0003393	1	p6	(CATCTT)4	24	277	300
Unigene0003415	1	p2	(TA)6	12	1072	1083
Unigene0003427	1	p3	(GTG)5	15	1050	1064
Unigene0003428	1	p3	(GTG)5	15	1068	1082
Unigene0003430	1	c	(AT)7aatatat(TA)7	35	109	143
Unigene0003437	1	p2	(GA)7	14	634	647
Unigene0003438	1	p2	(GA)7	14	475	488
Unigene0003443	1	p4	(ATAC)4	16	116	131
Unigene0003450	1	p6	(TCTCTA)4	24	2320	2343
Unigene0003457	1	c	(CCA)5cctaagccacccaccccaaaag(CAC)5	52	1037	1088
Unigene0003465	1	p3	(CAC)5	15	2000	2014
Unigene0003470	1	p3	(CAC)6	18	1507	1524
Unigene0003471	1	p3	(CAA)5	15	250	264
Unigene0003484	1	p2	(AC)10	20	273	292
Unigene0003503	1	c	(AT)6tacatatagagagagtg(AT)6	41	2933	2973
Unigene0003508	1	c	(TCCT)4gtccatattcattctatccatctctctcccgtctccctggccttccaa(CT)8	80	9	88
Unigene0003522	1	p3	(TTA)5	15	1523	1537
Unigene0003527	1	p3	(CAT)5	15	417	431
Unigene0003528	1	p3	(TTC)5	15	791	805
Unigene0003529	1	p3	(TGA)5	15	419	433
Unigene0003532	1	p2	(TA)6	12	238	249
Unigene0003546	1	p3	(GCT)7	21	111	131
Unigene0003547	1	p2	(GT)10	20	709	728
Unigene0003565	1	p2	(GA)7	14	1078	1091
Unigene0003571	1	c	(AC)6atatatatcatcatcatcatgaagaaaaacaataatcggatctaaaaaacacacctatctttg(TA)6	87	1	87
Unigene0003576	1	c	(CAC)6caacatcaacattaccaacaatcttatcgtcctcaacagcctt(ACC)6	79	545	623
Unigene0003577	1	p3	(AGA)5	15	719	733
Unigene0003582	1	c	(TC)6aagagaacagaagagacggacattcaaaagta(GT)9	62	137	198
Unigene0003599	1	p2	(CA)6	12	135	146
Unigene0003599	2	p3	(TAA)5	15	591	605
Unigene0003613	1	p3	(AAT)5	15	94	108
Unigene0003614	1	p2	(AT)7	14	93	106
Unigene0003617	1	p2	(TG)8	16	383	398
Unigene0003622	1	p3	(ATT)6	18	2185	2202
Unigene0003625	1	p3	(TGT)6	18	1443	1460
Unigene0003633	1	p2	(AT)9	18	1059	1076
Unigene0003645	1	p2	(TC)9	18	3	20
Unigene0003646	1	p2	(TA)9	18	1	18
Unigene0003656	1	p3	(GAT)6	18	1	18
Unigene0003657	1	p2	(AT)7	14	135	148
Unigene0003664	1	p2	(TA)10	20	310	329
Unigene0003665	1	p2	(TA)10	20	292	311
Unigene0003667	1	p3	(TGA)5	15	1021	1035
Unigene0003673	1	p2	(TC)6	12	36	47
Unigene0003681	1	c	(GA)6aagagagatgggatcggcgaatttggcgtgattgtgttgtgt(GA)6aagaaggaaaatgggggaaggagtgaaattgaaggtatagtgtgcaatgttaatgagtagtggc(AGT)5	145	1944	2088
Unigene0003683	1	p3	(CTT)5	15	257	271
Unigene0003687	1	p2	(CA)6	12	120	131
Unigene0003689	1	p2	(GT)8	16	196	211
Unigene0003694	1	p2	(GT)6	12	1679	1690
Unigene0003699	1	p3	(TGG)5	15	717	731
Unigene0003704	1	p2	(TC)7	14	84	97
Unigene0003706	1	p3	(ATA)5	15	1	15
Unigene0003709	1	p2	(AT)6	12	728	739
Unigene0003722	1	p2	(TG)8	16	986	1001
Unigene0003725	1	p2	(TA)8	16	7	22
Unigene0003730	1	p2	(AT)6	12	119	130
Unigene0003744	1	p6	(ATGAAA)4	24	719	742
Unigene0003747	1	p3	(TCA)7	21	1	21
Unigene0003760	1	p2	(AG)7	14	1439	1452
Unigene0003762	1	p2	(CA)10	20	108	127
Unigene0003787	1	p2	(AC)6	12	36	47
Unigene0003795	1	p2	(TG)7	14	677	690
Unigene0003796	1	p2	(AT)7	14	153	166
Unigene0003796	2	p2	(TG)7	14	580	593
Unigene0003802	1	p3	(ACT)6	18	590	607
Unigene0003804	1	p3	(AAT)6	18	1	18
Unigene0003804	2	p3	(ACC)5	15	133	147
Unigene0003805	1	p2	(AT)7	14	64	77
Unigene0003806	1	p2	(TA)8	16	1	16
Unigene0003806	2	p2	(GT)6	12	277	288
Unigene0003811	1	p3	(GTC)5	15	144	158
Unigene0003812	1	p3	(GTC)5	15	295	309
Unigene0003813	1	p4	(TTTC)4	16	455	470
Unigene0003833	1	p2	(AT)9	18	6	23
Unigene0003833	2	p5	(TTTTG)4	20	838	857
Unigene0003845	1	p3	(GAA)5	15	324	338
Unigene0003853	1	p3	(TTC)5	15	134	148
Unigene0003854	1	p3	(TTC)5	15	134	148
Unigene0003859	1	p3	(TCA)6	18	1	18
Unigene0003862	1	p2	(TC)6	12	45	56
Unigene0003870	1	p2	(TG)9	18	1032	1049
Unigene0003880	1	p2	(AT)9	18	1	18
Unigene0003882	1	p4	(TTTA)4	16	1459	1474
Unigene0003887	1	p4	(TAAT)4	16	70	85
Unigene0003894	1	p4	(TGTA)5	20	1355	1374
Unigene0003925	1	p2	(TG)6	12	359	370
Unigene0003926	1	p2	(TG)6	12	359	370
Unigene0003929	1	p2	(CA)6	12	208	219
Unigene0003942	1	p2	(TA)9	18	1358	1375
Unigene0003944	1	p3	(GAT)5	15	1477	1491
Unigene0003951	1	p6	(TTACAT)4	24	1623	1646
Unigene0003953	1	p2	(AT)8	16	361	376
Unigene0003955	1	p2	(AT)8	16	60	75
Unigene0003957	1	p2	(TA)6	12	1719	1730
Unigene0003963	1	c	(GT)6gggggggtcatcagttaatag(AGAA)4	49	340	388
Unigene0003976	1	p2	(TA)8	16	1565	1580
Unigene0003978	1	p4	(TTAT)4	16	67	82
Unigene0003979	1	p4	(TTAT)4	16	67	82
Unigene0003983	1	p3	(GAA)5	15	393	407
Unigene0003984	1	p3	(GAA)5	15	940	954
Unigene0003987	1	p3	(GAG)5	15	607	621
Unigene0004002	1	p3	(GGT)5	15	832	846
Unigene0004003	1	p3	(GGT)7	21	748	768
Unigene0004010	1	p6	(GCGACG)4	24	512	535
Unigene0004024	1	p2	(TG)6	12	606	617
Unigene0004026	1	p4	(CTTC)5	20	1179	1198
Unigene0004032	1	p4	(TACA)4	16	54	69
Unigene0004032	2	p4	(CATG)4	16	608	623
Unigene0004033	1	c	(CA)6(TA)6	24	162	185
Unigene0004038	1	p3	(TTG)5	15	1591	1605
Unigene0004050	1	p3	(ATG)5	15	1	15
Unigene0004078	1	p3	(TAA)6	18	243	260
Unigene0004079	1	p3	(TAA)6	18	243	260
Unigene0004087	1	p3	(ATA)5	15	87	101
Unigene0004096	1	p2	(TC)6	12	40	51
Unigene0004097	1	p3	(ACA)5	15	295	309
Unigene0004102	1	p2	(CA)9	18	1235	1252
Unigene0004106	1	p4	(AATG)4	16	640	655
Unigene0004110	1	p3	(ATA)5	15	243	257
Unigene0004111	1	c	(TTC)6ata(AAT)6	39	101	139
Unigene0004116	1	p6	(TACATC)4	24	498	521
Unigene0004120	1	c	(AAC)5ttcagaaacagaatcattatgtgc(TAA)6	57	186	242
Unigene0004137	1	p4	(CTTT)4	16	10	25
Unigene0004143	1	p3	(CAC)6	18	4171	4188
Unigene0004150	1	p2	(TG)7	14	2423	2436
Unigene0004161	1	p2	(AT)9	18	1	18
Unigene0004163	1	p2	(AT)9	18	1	18
Unigene0004169	1	p3	(CAG)5	15	56	70
Unigene0004170	1	p2	(GT)11	22	1592	1613
Unigene0004171	1	p2	(TG)6	12	1003	1014
Unigene0004172	1	p2	(TG)6	12	3055	3066
Unigene0004174	1	c	(GA)6ttgggttttgtggaaagagaa(AG)6	45	1044	1088
Unigene0004175	1	c	(GA)6ttgggttttgtggaaagagaa(AG)6	45	1019	1063
Unigene0004180	1	p3	(GTG)5	15	793	807
Unigene0004181	1	p3	(TTA)5	15	1228	1242
Unigene0004186	1	p2	(TA)6	12	13	24
Unigene0004205	1	p2	(TA)6	12	1442	1453
Unigene0004210	1	p3	(AAT)5	15	295	309
Unigene0004215	1	p2	(AT)9	18	66	83
Unigene0004219	1	p3	(TGG)5	15	1112	1126
Unigene0004221	1	p2	(TA)6	12	497	508
Unigene0004223	1	p3	(TGA)6	18	1909	1926
Unigene0004224	1	p3	(TGA)6	18	1834	1851
Unigene0004225	1	p4	(AGAA)5	20	236	255
Unigene0004226	1	p3	(ATA)5	15	111	125
Unigene0004242	1	p5	(TGATT)4	20	966	985
Unigene0004250	1	p3	(AAG)5	15	28	42
Unigene0004250	2	p2	(TA)9	18	226	243
Unigene0004251	1	p3	(GGT)7	21	508	528
Unigene0004256	1	p3	(TTC)5	15	38	52
Unigene0004256	2	p3	(GGT)5	15	694	708
Unigene0004264	1	p3	(TGC)5	15	220	234
Unigene0004271	1	p3	(GGA)6	18	181	198
Unigene0004272	1	p2	(CA)6	12	1074	1085
Unigene0004276	1	p2	(AC)6	12	1	12
Unigene0004278	1	p3	(ATA)7	21	1	21
Unigene0004279	1	p3	(ATA)7	21	1	21
Unigene0004280	1	p3	(ATA)7	21	1	21
Unigene0004303	1	p3	(CAA)7	21	345	365
Unigene0004305	1	p2	(AT)6	12	1897	1908
Unigene0004326	1	c	(TTA)7taaattaaattaggattaggaggataccgttgtggaggtgaaaaaccgttaccgttaccgtcatttacggagtgtaacccgatttcggaatccga(ATC)5	131	1	131
Unigene0004327	1	p3	(ATT)5	15	625	639
Unigene0004342	1	p2	(TG)7	14	55	68
Unigene0004349	1	p2	(AT)9	18	943	960
Unigene0004350	1	p4	(AAAG)4	16	10	25
Unigene0004352	1	p2	(CA)8	16	1	16
Unigene0004366	1	p3	(AGA)7	21	1	21
Unigene0004367	1	p3	(TCT)7	21	1	21
Unigene0004368	1	p3	(AGA)5	15	1	15
Unigene0004378	1	p2	(TA)7	14	154	167
Unigene0004380	1	p3	(TCC)5	15	73	87
Unigene0004381	1	p3	(TTG)5	15	9	23
Unigene0004395	1	p3	(CAC)5	15	142	156
Unigene0004403	1	c	(AT)6(TA)6	24	1	24
Unigene0004404	1	p3	(ATG)5	15	396	410
Unigene0004409	1	p2	(TA)9	18	1083	1100
Unigene0004418	1	p3	(GCT)6	18	344	361
Unigene0004420	1	p4	(CTCC)4	16	79	94
Unigene0004425	1	p3	(TAA)5	15	6	20
Unigene0004438	1	p2	(CA)6	12	63	74
Unigene0004439	1	p2	(CA)6	12	63	74
Unigene0004444	1	p2	(TC)6	12	218	229
Unigene0004445	1	p3	(TAA)6	18	645	662
Unigene0004460	1	p3	(AGT)6	18	511	528
Unigene0004464	1	p2	(CT)9	18	568	585
Unigene0004477	1	p2	(AC)6	12	47	58
Unigene0004480	1	p2	(AC)6	12	47	58
Unigene0004491	1	p2	(AG)8	16	320	335
Unigene0004499	1	p2	(AT)10	20	4	23
Unigene0004505	1	p2	(TG)7	14	5	18
Unigene0004515	1	p2	(AT)7	14	67	80
Unigene0004515	2	p3	(GGT)5	15	376	390
Unigene0004523	1	p2	(AT)7	14	98	111
Unigene0004530	1	p3	(TTA)5	15	219	233
Unigene0004534	1	p2	(TA)6	12	2099	2110
Unigene0004545	1	p2	(TG)7	14	960	973
Unigene0004548	1	p2	(AC)7	14	128	141
Unigene0004549	1	p3	(CGG)5	15	236	250
Unigene0004550	1	p2	(AT)10	20	1	20
Unigene0004551	1	p2	(TA)8	16	635	650
Unigene0004552	1	p2	(AT)10	20	1	20
Unigene0004562	1	p3	(TCA)6	18	1	18
Unigene0004563	1	p3	(TCA)6	18	1	18
Unigene0004565	1	p3	(TAG)5	15	374	388
Unigene0004572	1	p3	(TCA)5	15	400	414
Unigene0004583	1	p3	(TTA)5	15	580	594
Unigene0004583	2	p4	(TGCT)4	16	742	757
Unigene0004596	1	p4	(TGCA)4	16	1577	1592
Unigene0004601	1	p3	(GGT)5	15	393	407
Unigene0004609	1	p2	(TA)8	16	26	41
Unigene0004638	1	p4	(TATT)4	16	2608	2623
Unigene0004640	1	p2	(TA)6	12	1105	1116
Unigene0004671	1	c	(CA)6ctcttcacccaactgttgttgatatacatacacagtcacatatatattg(AT)8	77	261	337
Unigene0004671	2	p3	(CTT)5	15	479	493
Unigene0004681	1	c	(TAG)6ttatattattagtg(TTC)5	47	52	98
Unigene0004684	1	p4	(TATG)4	16	1262	1277
Unigene0004705	1	p4	(GCTG)4	16	1714	1729
Unigene0004724	1	p2	(AT)7	14	383	396
Unigene0004749	1	p2	(AT)6	12	99	110
Unigene0004791	1	p2	(AT)9	18	1	18
Unigene0004802	1	p6	(GATCAT)4	24	1	24
Unigene0004803	1	p6	(GATCAT)4	24	1	24
Unigene0004804	1	p3	(CAT)5	15	1	15
Unigene0004823	1	p2	(TA)11	22	1	22
Unigene0004838	1	c	(TG)10(AG)9atc(GGAA)4	57	1509	1565
Unigene0004839	1	p2	(GA)6	12	1	12
Unigene0004840	1	p3	(GAA)5	15	2170	2184
Unigene0004843	1	p3	(CAC)5	15	112	126
Unigene0004850	1	p2	(TG)6	12	230	241
Unigene0004852	1	p2	(TG)6	12	230	241
Unigene0004865	1	p3	(AAT)6	18	308	325
Unigene0004879	1	p4	(CAAT)4	16	1773	1788
Unigene0004880	1	p2	(TG)6	12	323	334
Unigene0004883	1	p3	(ACC)5	15	328	342
Unigene0004885	1	p2	(AT)10	20	266	285
Unigene0004892	1	p2	(TG)11	22	632	653
Unigene0004893	1	p2	(AC)10	20	179	198
Unigene0004897	1	p2	(TC)11	22	1	22
Unigene0004907	1	p3	(CAC)6	18	1	18
Unigene0004914	1	p3	(AAC)7	21	137	157
Unigene0004915	1	p3	(AGA)7	21	3	23
Unigene0004916	1	p3	(AGA)7	21	3	23
Unigene0004920	1	p3	(TCA)5	15	178	192
Unigene0004931	1	c	(ATTCC)4aacaatggcagcagcatcacattccgccctcacattcctcccaacttcatcatcttcctcct(CCA)5	97	271	367
Unigene0004959	1	p2	(GA)6	12	1364	1375
Unigene0004967	1	p2	(AT)6	12	185	196
Unigene0004971	1	p3	(GGT)7	21	1	21
Unigene0004972	1	p3	(ACC)7	21	1	21
Unigene0004974	1	p2	(AT)6	12	35	46
Unigene0005003	1	p4	(AATA)4	16	285	300
Unigene0005004	1	p4	(AATA)4	16	285	300
Unigene0005024	1	p2	(TG)8	16	84	99
Unigene0005025	1	p2	(TG)8	16	3756	3771
Unigene0005026	1	p3	(ACC)6	18	661	678
Unigene0005028	1	p2	(TC)7	14	40	53
Unigene0005032	1	p2	(CA)6	12	262	273
Unigene0005033	1	p2	(CA)6	12	262	273
Unigene0005035	1	p2	(CA)6	12	262	273
Unigene0005036	1	p2	(CA)6	12	262	273
Unigene0005037	1	p3	(TAG)7	21	347	367
Unigene0005038	1	p3	(TAG)7	21	435	455
Unigene0005055	1	p2	(TG)7	14	347	360
Unigene0005056	1	p2	(TG)7	14	443	456
Unigene0005057	1	p2	(TG)7	14	242	255
Unigene0005062	1	p2	(AT)6	12	2646	2657
Unigene0005083	1	p3	(TAA)5	15	305	319
Unigene0005094	1	p3	(CCA)5	15	371	385
Unigene0005095	1	p3	(CTG)5	15	312	326
Unigene0005119	1	p2	(TA)6	12	283	294
Unigene0005126	1	p2	(TA)7	14	773	786
Unigene0005142	1	p3	(ATC)5	15	94	108
Unigene0005150	1	p2	(GA)7	14	319	332
Unigene0005200	1	p2	(AT)6	12	1	12
Unigene0005204	1	p2	(AT)6	12	1	12
Unigene0005206	1	p2	(TA)6	12	208	219
Unigene0005212	1	p3	(GAA)5	15	145	159
Unigene0005213	1	p2	(CA)7	14	5	18
Unigene0005217	1	p2	(TA)6	12	746	757
Unigene0005218	1	p3	(TGG)6	18	284	301
Unigene0005230	1	p3	(TGC)5	15	141	155
Unigene0005232	1	c	(AAG)6gtggcgagaa(AG)7	42	56	97
Unigene0005242	1	p3	(TGT)7	21	1	21
Unigene0005257	1	p2	(AT)7	14	581	594
Unigene0005312	1	p3	(ACC)7	21	1	21
Unigene0005313	1	p3	(GTG)5	15	612	626
Unigene0005330	1	p3	(GGT)5	15	1	15
Unigene0005338	1	p3	(ACA)5	15	40	54
Unigene0005339	1	p3	(TGA)5	15	478	492
Unigene0005376	1	p2	(AT)7	14	303	316
Unigene0005383	1	p3	(ATT)6	18	1	18
Unigene0005402	1	p3	(TAA)5	15	364	378
Unigene0005409	1	p3	(AAG)6	18	123	140
Unigene0005418	1	p2	(TA)9	18	253	270
Unigene0005423	1	p2	(AC)6	12	137	148
Unigene0005433	1	p6	(ACTACC)6	36	333	368
Unigene0005440	1	p3	(AGC)5	15	255	269
Unigene0005448	1	p3	(ATT)5	15	273	287
Unigene0005467	1	p3	(CTC)5	15	1016	1030
Unigene0005470	1	p2	(AT)6	12	231	242
Unigene0005471	1	p2	(AT)8	16	46	61
Unigene0005482	1	p3	(ATC)5	15	193	207
Unigene0005488	1	p2	(AT)10	20	1	20
Unigene0005493	1	p3	(GTG)5	15	81	95
Unigene0005504	1	p3	(TTC)5	15	217	231
Unigene0005506	1	p3	(GCA)5	15	416	430
Unigene0005508	1	p3	(ATG)6	18	1	18
Unigene0005527	1	p2	(AG)7	14	83	96
Unigene0005533	1	p3	(CAG)6	18	94	111
Unigene0005556	1	p3	(CTT)7	21	1	21
Unigene0005565	1	p3	(GGA)6	18	897	914
Unigene0005566	1	p2	(AC)7	14	206	219
Unigene0005571	1	p4	(TTAT)4	16	492	507
Unigene0005602	1	p2	(GT)7	14	142	155
Unigene0005603	1	p2	(TA)6	12	1	12
Unigene0005604	1	p2	(TC)9	18	18	35
Unigene0005608	1	p2	(TG)6	12	837	848
Unigene0005610	1	p3	(GAT)5	15	103	117
Unigene0005615	1	p2	(AT)6	12	2285	2296
Unigene0005616	1	p2	(AT)6	12	2180	2191
Unigene0005617	1	p2	(AT)6	12	2312	2323
Unigene0005618	1	p2	(AT)6	12	2207	2218
Unigene0005621	1	c	(AT)6gtatatatagatagatac(AG)6	42	2019	2060
Unigene0005625	1	p3	(ATC)5	15	1201	1215
Unigene0005660	1	p2	(AT)8	16	86	101
Unigene0005660	2	p3	(ATA)5	15	435	449
Unigene0005671	1	p3	(CAA)6	18	1	18
Unigene0005673	1	p2	(AC)8	16	51	66
Unigene0005677	1	p2	(TA)7	14	3047	3060
Unigene0005682	1	p3	(TCT)7	21	107	127
Unigene0005698	1	p4	(GATG)5	20	2579	2598
Unigene0005699	1	p4	(GATG)5	20	2645	2664
Unigene0005701	1	p3	(ATC)6	18	185	202
Unigene0005702	1	p2	(TG)6	12	169	180
Unigene0005719	1	p2	(CA)6	12	118	129
Unigene0005720	1	p3	(CTA)5	15	84	98
Unigene0005721	1	p3	(CTA)5	15	84	98
Unigene0005722	1	p3	(CTA)5	15	84	98
Unigene0005740	1	p3	(CAG)7	21	3	23
Unigene0005741	1	p3	(CAG)7	21	3	23
Unigene0005742	1	p3	(CAG)7	21	3	23
Unigene0005749	1	p3	(GAA)6	18	306	323
Unigene0005751	1	p2	(TG)9	18	6	23
Unigene0005765	1	p3	(AAT)5	15	351	365
Unigene0005766	1	p3	(AAT)5	15	351	365
Unigene0005767	1	p3	(AAT)5	15	423	437
Unigene0005768	1	p3	(AAT)5	15	423	437
Unigene0005772	1	p3	(TGG)5	15	835	849
Unigene0005776	1	p2	(GA)11	22	2418	2439
Unigene0005806	1	p3	(ATT)5	15	2125	2139
Unigene0005807	1	p3	(ATT)5	15	2191	2205
Unigene0005809	1	p2	(TC)6	12	67	78
Unigene0005810	1	p4	(TCTA)4	16	330	345
Unigene0005829	1	p6	(ATAGAT)4	24	483	506
Unigene0005830	1	p6	(GATATA)4	24	2247	2270
Unigene0005839	1	p4	(AAAT)5	20	127	146
Unigene0005840	1	p2	(CT)7	14	1982	1995
Unigene0005850	1	p3	(TAA)5	15	50	64
Unigene0005857	1	p4	(TTCA)5	20	123	142
Unigene0005858	1	p3	(CAA)5	15	6	20
Unigene0005859	1	p5	(CAATC)4	20	84	103
Unigene0005860	1	c	(AATT)5agggcaaacaacaataataat(AAG)5	56	282	337
Unigene0005861	1	p2	(AG)6	12	139	150
Unigene0005861	2	p3	(GCG)6	18	307	324
Unigene0005866	1	p3	(GAA)5	15	876	890
Unigene0005871	1	p3	(TGT)5	15	391	405
Unigene0005886	1	p4	(GCTA)4	16	1340	1355
Unigene0005900	1	c	(TA)8atgcaacaatgatcttccaattcttcctcttcctcatctctgtcactt(CCG)5	79	155	233
Unigene0005901	1	p2	(AT)8	16	42	57
Unigene0005902	1	p2	(AT)8	16	42	57
Unigene0005903	1	p2	(AT)8	16	42	57
Unigene0005904	1	p3	(TCT)5	15	2286	2300
Unigene0005910	1	p2	(CA)6	12	402	413
Unigene0005920	1	p5	(TTTGG)4	20	235	254
Unigene0005925	1	p2	(TC)6	12	39	50
Unigene0005932	1	p2	(TA)9	18	1	18
Unigene0005933	1	p2	(TA)9	18	1	18
Unigene0005935	1	p3	(TTC)6	18	236	253
Unigene0005938	1	p3	(TCA)5	15	313	327
Unigene0005939	1	p3	(TCA)5	15	313	327
Unigene0005942	1	p2	(AT)9	18	1	18
Unigene0005942	2	c	(GTT)5attttgatgatgatcatcttcggctgctgaagttgtgtatcctgaatacattatttcttccataatcaacgatcacagaatgatcataagtttct(TA)8	126	1006	1131
Unigene0005943	1	p4	(TATG)5	20	1267	1286
Unigene0005945	1	c*	(GAT)5(TG)6*	26	1520	1545
Unigene0005948	1	p3	(TTG)5	15	8	22
Unigene0005950	1	p2	(AG)6	12	412	423
Unigene0005952	1	p2	(AG)6	12	412	423
Unigene0005958	1	p3	(ATA)6	18	493	510
Unigene0005966	1	p3	(TTC)7	21	190	210
Unigene0006000	1	c	(CCG)5cccatttatttt(AC)6	39	1218	1256
Unigene0006001	1	p3	(GAA)6	18	223	240
Unigene0006002	1	p4	(TTTG)5	20	92	111
Unigene0006007	1	p4	(TTGG)4	16	193	208
Unigene0006013	1	p3	(ATG)5	15	2228	2242
Unigene0006018	1	p2	(TA)7	14	111	124
Unigene0006041	1	p3	(TGC)5	15	1915	1929
Unigene0006042	1	p3	(TGC)5	15	1847	1861
Unigene0006047	1	p2	(AT)6	12	663	674
Unigene0006050	1	p5	(GGTCA)5	25	1717	1741
Unigene0006056	1	p3	(CTT)5	15	63	77
Unigene0006057	1	p3	(CTT)5	15	63	77
Unigene0006058	1	p4	(TAAA)4	16	43	58
Unigene0006062	1	p3	(ATC)5	15	707	721
Unigene0006092	1	p3	(TAT)6	18	113	130
Unigene0006114	1	p3	(AAT)6	18	344	361
Unigene0006115	1	p3	(TAA)6	18	1	18
Unigene0006115	2	p2	(AT)6	12	822	833
Unigene0006123	1	p2	(TA)6	12	2049	2060
Unigene0006130	1	p3	(AGT)5	15	270	284
Unigene0006138	1	p3	(CAC)5	15	562	576
Unigene0006146	1	p3	(TTC)5	15	503	517
Unigene0006147	1	p3	(TTC)5	15	481	495
Unigene0006151	1	p2	(AT)7	14	3360	3373
Unigene0006151	2	p3	(GAT)5	15	3483	3497
Unigene0006153	1	p2	(TG)7	14	8	21
Unigene0006157	1	p2	(AC)6	12	99	110
Unigene0006161	1	p3	(ATA)5	15	121	135
Unigene0006167	1	p2	(TC)6	12	96	107
Unigene0006176	1	p2	(AC)9	18	99	116
Unigene0006178	1	c	(CA)8cctat(ATAC)4	37	1	37
Unigene0006182	1	p4	(AATC)4	16	78	93
Unigene0006183	1	p4	(AATC)4	16	78	93
Unigene0006184	1	p4	(CACT)4	16	59	74
Unigene0006186	1	p4	(AAGA)5	20	2817	2836
Unigene0006187	1	p4	(AAGA)5	20	2978	2997
Unigene0006188	1	p2	(TG)8	16	1162	1177
Unigene0006198	1	p5	(GATTT)4	20	985	1004
Unigene0006212	1	p3	(AGA)5	15	2163	2177
Unigene0006224	1	p3	(TTA)7	21	3	23
Unigene0006224	2	c	(CT)8gtctgtaatac(TA)8	43	468	510
Unigene0006225	1	p3	(AAT)6	18	281	298
Unigene0006235	1	p4	(AAAC)4	16	50	65
Unigene0006254	1	p2	(AT)6	12	2425	2436
Unigene0006254	2	p2	(TG)6	12	2698	2709
Unigene0006257	1	p2	(GT)7	14	526	539
Unigene0006265	1	p2	(AT)10	20	4	23
Unigene0006280	1	c	(TGG)5cggaggtgggtgtactatggattgcaagaagtgtgttgcttattgttaaac(AT)6	78	439	516
Unigene0006280	2	p3	(TTA)5	15	691	705
Unigene0006315	1	p3	(CCA)7	21	76	96
Unigene0006316	1	p3	(CCA)7	21	159	179
Unigene0006322	1	p3	(GTG)5	15	361	375
Unigene0006326	1	p4	(ATGT)4	16	221	236
Unigene0006341	1	p3	(ATC)5	15	46	60
Unigene0006348	1	p3	(AAC)5	15	452	466
Unigene0006366	1	c	(TGA)5tggcgaattgtagagtttgacccggtgagaag(AGC)7	68	1539	1606
Unigene0006367	1	p3	(AGC)6	18	295	312
Unigene0006368	1	c	(TGA)5tggcgaattgtagagtttgacccggtgagaag(AGC)7	68	1749	1816
Unigene0006387	1	p3	(TTC)6	18	126	143
Unigene0006389	1	c	(TTTC)4a(GAT)6	35	214	248
Unigene0006396	1	p3	(TTG)5	15	1	15
Unigene0006396	2	p3	(TAT)5	15	159	173
Unigene0006397	1	p2	(AT)7	14	374	387
Unigene0006404	1	p3	(TCA)5	15	354	368
Unigene0006414	1	p3	(GAT)5	15	1549	1563
Unigene0006420	1	p6	(TTGATA)4	24	646	669
Unigene0006424	1	p3	(GCA)5	15	1891	1905
Unigene0006470	1	p3	(TAA)5	15	224	238
Unigene0006475	1	p2	(CA)6	12	57	68
Unigene0006476	1	p2	(CA)6	12	57	68
Unigene0006480	1	p4	(AAAG)5	20	94	113
Unigene0006495	1	p3	(ATA)5	15	1	15
Unigene0006503	1	p2	(GA)8	16	111	126
Unigene0006504	1	p2	(GA)8	16	111	126
Unigene0006514	1	p2	(TA)6	12	2031	2042
Unigene0006515	1	p2	(AT)10	20	1	20
Unigene0006516	1	p2	(AT)10	20	1	20
Unigene0006516	2	p2	(TA)6	12	1545	1556
Unigene0006517	1	p2	(AT)10	20	1	20
Unigene0006517	2	p2	(TA)6	12	1540	1551
Unigene0006518	1	p2	(TA)10	20	223	242
Unigene0006521	1	p2	(AT)9	18	1	18
Unigene0006522	1	p3	(TGC)5	15	1677	1691
Unigene0006523	1	p3	(TGC)5	15	1721	1735
Unigene0006525	1	p3	(GCT)5	15	951	965
Unigene0006526	1	p3	(GCT)5	15	861	875
Unigene0006531	1	p3	(TGG)6	18	5	22
Unigene0006533	1	p2	(AC)6	12	92	103
Unigene0006539	1	p2	(TA)10	20	1	20
Unigene0006540	1	p3	(ATT)5	15	212	226
Unigene0006555	1	c	(AC)8tggaatacaacactctctctatatgtgacacagatgtatagatatagtgt(GA)9	84	1513	1596
Unigene0006565	1	p3	(ATG)6	18	940	957
Unigene0006566	1	p3	(ATG)6	18	807	824
Unigene0006567	1	p3	(ATG)6	18	726	743
Unigene0006568	1	p3	(ATG)6	18	859	876
Unigene0006569	1	p2	(TA)6	12	13	24
Unigene0006570	1	p2	(TG)8	16	175	190
Unigene0006578	1	p3	(GAA)5	15	2504	2518
Unigene0006593	1	p2	(TA)6	12	2154	2165
Unigene0006594	1	p2	(TA)6	12	2176	2187
Unigene0006595	1	p2	(TA)6	12	1945	1956
Unigene0006596	1	p2	(TA)6	12	1967	1978
Unigene0006605	1	p2	(AT)9	18	244	261
Unigene0006614	1	p4	(TAAT)4	16	560	575
Unigene0006620	1	p3	(GTT)5	15	6	20
Unigene0006621	1	c	(AAATT)5aaaataagtattaaaataagtagtactgatcaatcaaattgtccccatctctacaagcac(CA)7	99	92	190
Unigene0006633	1	p3	(ATT)5	15	435	449
Unigene0006653	1	p3	(AAG)5	15	458	472
Unigene0006654	1	p3	(AAG)5	15	8	22
Unigene0006656	1	p3	(AAC)6	18	209	226
Unigene0006657	1	p2	(GA)6	12	25	36
Unigene0006658	1	p2	(GA)6	12	25	36
Unigene0006660	1	p2	(TA)7	14	169	182
Unigene0006661	1	p2	(AC)6	12	69	80
Unigene0006661	2	p3	(CCA)5	15	213	227
Unigene0006663	1	p2	(TG)7	14	321	334
Unigene0006665	1	p3	(TGG)5	15	439	453
Unigene0006668	1	p3	(TAT)6	18	1267	1284
Unigene0006684	1	p3	(CTC)6	18	1806	1823
Unigene0006685	1	p2	(AT)10	20	3	22
Unigene0006700	1	p2	(TA)6	12	184	195
Unigene0006707	1	p2	(TA)6	12	24	35
Unigene0006713	1	c	(AT)7acatatagaagaagagaatagaatagatatagtagtacagtatttagttagaaagaaagatgggaagatc(TAA)5	99	1	99
Unigene0006714	1	p3	(GAA)5	15	628	642
Unigene0006733	1	p2	(AT)6	12	116	127
Unigene0006733	2	p3	(TTG)7	21	636	656
Unigene0006736	1	p4	(AAAG)4	16	2514	2529
Unigene0006739	1	p3	(TTG)5	15	343	357
Unigene0006740	1	p3	(TTG)5	15	343	357
Unigene0006747	1	p4	(AATC)4	16	260	275
Unigene0006747	2	p2	(AT)8	16	657	672
Unigene0006749	1	p2	(AG)9	18	174	191
Unigene0006757	1	p5	(AATAT)4	20	10	29
Unigene0006759	1	p2	(AT)9	18	1	18
Unigene0006760	1	p2	(AT)9	18	1	18
Unigene0006761	1	p4	(AGAA)4	16	46	61
Unigene0006774	1	p3	(CAC)7	21	1	21
Unigene0006774	2	p3	(TCT)5	15	258	272
Unigene0006800	1	p3	(GAA)6	18	129	146
Unigene0006800	2	p2	(GT)8	16	313	328
Unigene0006802	1	p3	(ACT)5	15	1652	1666
Unigene0006815	1	p3	(ACC)6	18	1	18
Unigene0006815	2	p3	(GGA)5	15	388	402
Unigene0006816	1	p2	(TA)8	16	127	142
Unigene0006818	1	p3	(ACC)6	18	1	18
Unigene0006818	2	p3	(GGA)5	15	388	402
Unigene0006819	1	p2	(TA)8	16	127	142
Unigene0006822	1	p2	(AT)11	22	1	22
Unigene0006826	1	p3	(ATA)5	15	327	341
Unigene0006827	1	p2	(TA)7	14	1	14
Unigene0006841	1	p3	(ACC)5	15	315	329
Unigene0006842	1	p3	(ACC)5	15	315	329
Unigene0006846	1	p3	(ACC)5	15	912	926
Unigene0006847	1	p3	(ACC)5	15	873	887
Unigene0006857	1	p3	(GCT)6	18	575	592
Unigene0006858	1	p2	(AT)6	12	14	25
Unigene0006884	1	p2	(AT)9	18	1	18
Unigene0006884	2	p4	(ATAC)4	16	154	169
Unigene0006891	1	p3	(AAT)6	18	436	453
Unigene0006910	1	p3	(TTA)5	15	151	165
Unigene0006912	1	p3	(TTA)5	15	151	165
Unigene0006914	1	p3	(TTA)5	15	91	105
Unigene0006939	1	p2	(TA)7	14	57	70
Unigene0006941	1	p2	(GT)11	22	1703	1724
Unigene0006946	1	p4	(AACA)4	16	40	55
Unigene0006952	1	p2	(TA)7	14	295	308
Unigene0006963	1	p3	(ACA)7	21	534	554
Unigene0006970	1	p2	(TG)8	16	7	22
Unigene0006970	2	p2	(TC)6	12	334	345
Unigene0006971	1	p2	(TG)8	16	7	22
Unigene0006976	1	p2	(TA)6	12	248	259
Unigene0006984	1	p3	(TGA)7	21	1724	1744
Unigene0006987	1	p3	(TCA)5	15	305	319
Unigene0006990	1	p2	(AT)9	18	120	137
Unigene0006992	1	p2	(AT)9	18	149	166
Unigene0007018	1	p4	(CAAT)4	16	128	143
Unigene0007024	1	p3	(CCG)6	18	136	153
Unigene0007032	1	p3	(ATT)5	15	159	173
Unigene0007033	1	p4	(AACA)4	16	3505	3520
Unigene0007049	1	c	(AT)6aagaaaagtagaacagaaaagatagagtgacgc(AT)9aggtgtggggaggatccgaccgactatagcagactcctgaatgaatgaataacagcagagt(GA)9	142	552	693
Unigene0007051	1	p2	(AC)6	12	101	112
Unigene0007052	1	p3	(GAT)5	15	848	862
Unigene0007057	1	p2	(TA)6	12	1	12
Unigene0007079	1	p3	(TTC)5	15	340	354
Unigene0007080	1	p3	(TTC)5	15	340	354
Unigene0007081	1	p2	(AG)8	16	1153	1168
Unigene0007087	1	p2	(CA)6	12	93	104
Unigene0007089	1	p3	(ATT)7	21	282	302
Unigene0007091	1	p2	(TA)6	12	1807	1818
Unigene0007100	1	p2	(AG)11	22	440	461
Unigene0007108	1	p4	(GATC)4	16	961	976
Unigene0007121	1	p3	(ATT)5	15	461	475
Unigene0007122	1	p3	(GTG)6	18	13	30
Unigene0007126	1	p2	(TA)11	22	1	22
Unigene0007136	1	p3	(AAG)5	15	90	104
Unigene0007136	2	p2	(AT)10	20	373	392
Unigene0007147	1	p2	(GA)6	12	202	213
Unigene0007153	1	p3	(CAC)5	15	193	207
Unigene0007154	1	p3	(CAC)5	15	193	207
Unigene0007156	1	p2	(TA)10	20	2	21
Unigene0007183	1	p2	(TA)8	16	224	239
Unigene0007184	1	p2	(TA)8	16	224	239
Unigene0007186	1	p2	(TA)8	16	224	239
Unigene0007195	1	p3	(AGT)6	18	1542	1559
Unigene0007201	1	p2	(CA)7	14	173	186
Unigene0007201	2	p3	(AAT)5	15	316	330
Unigene0007202	1	p3	(AAT)5	15	258	272
Unigene0007208	1	p3	(TCA)5	15	402	416
Unigene0007217	1	p3	(CCA)7	21	98	118
Unigene0007231	1	p4	(GATG)4	16	731	746
Unigene0007236	1	p4	(TGAT)6	24	840	863
Unigene0007238	1	p2	(TC)9	18	198	215
Unigene0007239	1	p3	(GGA)5	15	334	348
Unigene0007239	2	p2	(TA)8	16	2312	2327
Unigene0007244	1	p3	(TAC)5	15	386	400
Unigene0007245	1	p3	(TAC)5	15	386	400
Unigene0007263	1	c	(TCA)5ttatcttgatcatcacgctctttgatggtttgaagttgggcaacttctgtgaagaaactatcttcttcaccttcatcttca(CTTGAG)4	120	463	582
Unigene0007267	1	p3	(TCA)5	15	525	539
Unigene0007268	1	p2	(TA)8	16	7	22
Unigene0007270	1	p3	(TTA)6	18	803	820
Unigene0007270	2	p2	(TA)9	18	1064	1081
Unigene0007271	1	p3	(TTA)6	18	876	893
Unigene0007271	2	p2	(TA)9	18	1137	1154
Unigene0007272	1	p2	(TA)9	18	542	559
Unigene0007273	1	p3	(TTA)6	18	978	995
Unigene0007273	2	p2	(TA)9	18	1239	1256
Unigene0007274	1	p2	(TA)9	18	615	632
Unigene0007275	1	p3	(TTA)6	18	905	922
Unigene0007275	2	p2	(TA)9	18	1166	1183
Unigene0007277	1	p2	(TA)9	18	4059	4076
Unigene0007278	1	c	(GTT)5tctggcgtctccgccataatttttatttataaaaaacaagattgtt(TG)7	75	3962	4036
Unigene0007294	1	p3	(GAT)5	15	5085	5099
Unigene0007295	1	c	(CT)8caccctct(CA)6	36	38	73
Unigene0007304	1	p3	(AGA)5	15	1803	1817
Unigene0007341	1	p5	(CGCCA)4	20	176	195
Unigene0007349	1	p3	(TTC)5	15	506	520
Unigene0007360	1	p2	(AT)6	12	824	835
Unigene0007361	1	p2	(AT)6	12	562	573
Unigene0007370	1	p5	(TATAT)5	25	13	37
Unigene0007371	1	p5	(TATAT)5	25	13	37
Unigene0007372	1	p2	(TA)7	14	3516	3529
Unigene0007375	1	p3	(ATT)7	21	1855	1875
Unigene0007375	2	p3	(GAT)5	15	2364	2378
Unigene0007376	1	p2	(AT)6	12	49	60
Unigene0007378	1	p2	(AT)10	20	1	20
Unigene0007388	1	p2	(AT)9	18	1	18
Unigene0007399	1	c	(TG)6(AG)6	24	1	24
Unigene0007400	1	c	(TG)6(AG)6	24	1	24
Unigene0007405	1	c	(TG)6agtgtgtgtgtttttttgagtggatgtgggagaattgagaaatgtgagttggtatttaaatgttgtttcagaagctaaa(GAT)5	106	1976	2081
Unigene0007416	1	p3	(AAT)5	15	2010	2024
Unigene0007419	1	p3	(TGT)5	15	367	381
Unigene0007425	1	p3	(TTG)5	15	895	909
Unigene0007425	2	p3	(GAA)5	15	1058	1072
Unigene0007447	1	p2	(AC)8	16	78	93
Unigene0007449	1	p4	(CCAT)6	24	59	82
Unigene0007450	1	p4	(CCAT)6	24	59	82
Unigene0007450	2	p2	(TA)6	12	193	204
Unigene0007476	1	p2	(CA)6	12	21	32
Unigene0007477	1	p4	(TAAT)4	16	41	56
Unigene0007478	1	p2	(AT)8	16	38	53
Unigene0007488	1	p6	(AGCAAC)4	24	183	206
Unigene0007490	1	p2	(AT)9	18	1	18
Unigene0007491	1	p2	(AT)9	18	1	18
Unigene0007505	1	p4	(TTTC)4	16	242	257
Unigene0007512	1	p3	(CAT)5	15	162	176
Unigene0007512	2	p3	(TGA)5	15	425	439
Unigene0007521	1	p3	(GAT)5	15	862	876
Unigene0007522	1	p3	(GAT)5	15	862	876
Unigene0007526	1	p3	(CAC)5	15	168	182
Unigene0007526	2	p2	(CA)6	12	557	568
Unigene0007527	1	p3	(ATT)5	15	340	354
Unigene0007528	1	p3	(ATT)5	15	355	369
Unigene0007538	1	p2	(CA)7	14	126	139
Unigene0007544	1	p2	(AT)7	14	1499	1512
Unigene0007544	2	p2	(TA)7	14	1676	1689
Unigene0007545	1	p2	(AT)7	14	1476	1489
Unigene0007545	2	p2	(TA)7	14	1653	1666
Unigene0007546	1	p2	(AT)7	14	1499	1512
Unigene0007546	2	p2	(TA)7	14	1657	1670
Unigene0007547	1	p2	(AT)7	14	1476	1489
Unigene0007547	2	p2	(TA)7	14	1634	1647
Unigene0007558	1	p3	(CTT)5	15	1294	1308
Unigene0007565	1	p2	(AT)11	22	1502	1523
Unigene0007566	1	p2	(AC)6	12	58	69
Unigene0007577	1	p3	(ATT)6	18	64	81
Unigene0007577	2	p3	(ATT)6	18	186	203
Unigene0007578	1	p3	(ATT)6	18	64	81
Unigene0007579	1	p3	(ATT)6	18	537	554
Unigene0007580	1	p3	(ATT)6	18	633	650
Unigene0007583	1	c	(TCA)6aattccat(ATC)5	41	1396	1436
Unigene0007584	1	c	(TCA)6aattccat(ATC)5	41	1465	1505
Unigene0007585	1	p2	(TG)6	12	1959	1970
Unigene0007596	1	p2	(AC)7	14	144	157
Unigene0007620	1	p3	(TAA)8	24	1	24
Unigene0007625	1	p3	(AAT)5	15	157	171
Unigene0007630	1	p4	(CATT)5	20	61	80
Unigene0007631	1	p4	(CATT)5	20	61	80
Unigene0007636	1	p3	(AAG)5	15	162	176
Unigene0007658	1	p3	(AAT)7	21	238	258
Unigene0007666	1	p3	(TCT)5	15	16	30
Unigene0007667	1	p2	(AT)11	22	1	22
Unigene0007668	1	p3	(AGA)5	15	2856	2870
Unigene0007669	1	p3	(AGA)5	15	2838	2852
Unigene0007670	1	p6	(TCAATT)4	24	1	24
Unigene0007672	1	p5	(TCATA)4	20	57	76
Unigene0007674	1	p2	(AT)10	20	1003	1022
Unigene0007675	1	p2	(AT)10	20	1802	1821
Unigene0007685	1	p4	(CTTT)4	16	1	16
Unigene0007706	1	p2	(TA)7	14	720	733
Unigene0007708	1	c	(ACAT)4atacaacaaacaaaaccaaatgatcttttttgactcccaatttgaccaaaaaagaaacaaacaggtatag(AT)6	98	78	175
Unigene0007708	2	p3	(TTG)7	21	1124	1144
Unigene0007708	3	p6	(GATTGT)4	24	1401	1424
Unigene0007709	1	c	(ACAT)4atacaacaaacaaaaccaaatgatcttttttgactcccaatttgaccaaaaaagaaacaaacaggtatag(AT)6	98	78	175
Unigene0007709	2	p3	(TTG)7	21	841	861
Unigene0007709	3	p6	(GATTGT)4	24	1118	1141
Unigene0007712	1	p3	(AGG)5	15	477	491
Unigene0007718	1	p2	(AT)9	18	1	18
Unigene0007720	1	p3	(ATA)6	18	1	18
Unigene0007725	1	c	(TGA)5gtttttttttttttgttttgttgagtgagagagtttgt(GA)6	65	2756	2820
Unigene0007726	1	p3	(TGC)6	18	343	360
Unigene0007728	1	p2	(TA)9	18	1	18
Unigene0007730	1	p2	(TA)9	18	1	18
Unigene0007743	1	p3	(TGT)5	15	1814	1828
Unigene0007743	2	p2	(TG)6	12	2017	2028
Unigene0007757	1	p6	(CAAACA)4	24	1	24
Unigene0007757	2	p2	(TA)7	14	204	217
Unigene0007758	1	p3	(GAA)6	18	235	252
Unigene0007759	1	p2	(TA)6	12	28	39
Unigene0007766	1	p2	(AC)7	14	66	79
Unigene0007767	1	p3	(TGA)5	15	652	666
Unigene0007767	2	p2	(TC)7	14	2793	2806
Unigene0007794	1	p3	(AAG)5	15	574	588
Unigene0007797	1	p2	(GT)9	18	1719	1736
Unigene0007807	1	p2	(AC)7	14	1955	1968
Unigene0007808	1	p2	(AC)7	14	512	525
Unigene0007818	1	p2	(CA)7	14	41	54
Unigene0007821	1	p2	(TA)7	14	1	14
Unigene0007832	1	c	(TCCA)4ttcaatctaatccatactaatactactactaaattactaatactaattttccggtatagttagccaataacaaacatcgatcaaag(TTAA)4	118	104	221
Unigene0007833	1	p2	(AT)6	12	109	120
Unigene0007834	1	p2	(AC)6	12	24	35
Unigene0007835	1	p2	(AT)9	18	1	18
Unigene0007837	1	p2	(AC)6	12	79	90
Unigene0007844	1	p3	(GAA)6	18	1	18
Unigene0007845	1	p3	(AGA)7	21	311	331
Unigene0007846	1	p2	(AT)6	12	1371	1382
Unigene0007847	1	p2	(AT)6	12	1371	1382
Unigene0007854	1	p2	(CT)6	12	117	128
Unigene0007864	1	c	(GTA)6gaatatgggtgaataagtgagttgagaaatctggtacaacatctgaatccgggtgat(TTG)5	90	1083	1172
Unigene0007871	1	p4	(ATCC)4	16	107	122
Unigene0007872	1	p3	(ATC)5	15	125	139
Unigene0007872	2	p3	(ATT)5	15	591	605
Unigene0007873	1	p2	(TA)8	16	459	474
Unigene0007874	1	p2	(CA)6	12	105	116
Unigene0007874	2	p3	(GTG)6	18	660	677
Unigene0007886	1	p2	(TA)9	18	80	97
Unigene0007886	2	p3	(CCA)5	15	325	339
Unigene0007897	1	c	(ATG)5aagaagaagatgtggtgaaatgatgtgtgtatctatcaatc(TA)8	72	701	772
Unigene0007898	1	p3	(TGA)6	18	1177	1194
Unigene0007899	1	c	(ATT)5atctgaagaataagaagaggaagatgtttcattgtctttctttgt(ATC)5	75	1315	1389
Unigene0007899	2	c	(ATG)5ggaaacaagtatggatagattgaacgattcaaacggatgtatgtataggtg(TA)7ataataaatttgacgatggagatgtaatatagtgagtgaga(AG)9	139	1603	1741
Unigene0007908	1	p3	(GAA)5	15	405	419
Unigene0007910	1	p3	(AAG)5	15	29	43
Unigene0007911	1	p3	(AAG)5	15	29	43
Unigene0007912	1	p3	(AAG)5	15	29	43
Unigene0007913	1	p3	(AAG)5	15	29	43
Unigene0007914	1	p3	(AAG)5	15	29	43
Unigene0007915	1	c	(TA)6tcacatcg(AT)6	32	957	988
Unigene0007916	1	c	(TA)6tcacatcg(AT)6	32	1986	2017
Unigene0007917	1	c	(TA)6tcacatcg(AT)6	32	1906	1937
Unigene0007939	1	p3	(TGA)7	21	1	21
Unigene0007963	1	p3	(GAT)6	18	816	833
Unigene0007964	1	p3	(GAT)6	18	957	974
Unigene0007974	1	p4	(GTCT)5	20	1471	1490
Unigene0007975	1	p4	(GTCT)5	20	1484	1503
Unigene0007976	1	p2	(TG)6	12	147	158
Unigene0007976	2	p4	(GTCT)5	20	1259	1278
Unigene0007977	1	p2	(TG)6	12	147	158
Unigene0007977	2	p4	(GTCT)5	20	1272	1291
Unigene0007980	1	p2	(TG)7	14	428	441
Unigene0008006	1	p3	(ATG)5	15	574	588
Unigene0008006	2	p3	(TGA)5	15	1076	1090
Unigene0008007	1	p3	(ATT)6	18	959	976
Unigene0008008	1	p3	(GAT)7	21	2147	2167
Unigene0008011	1	p2	(TG)8	16	16	31
Unigene0008012	1	p2	(CT)6	12	229	240
Unigene0008013	1	p2	(CT)6	12	229	240
Unigene0008015	1	p3	(AAT)5	15	59	73
Unigene0008016	1	p3	(GAA)5	15	1197	1211
Unigene0008017	1	p2	(TG)6	12	3418	3429
Unigene0008018	1	p2	(TG)6	12	3130	3141
Unigene0008034	1	p3	(AGT)5	15	70	84
Unigene0008035	1	p3	(TAA)6	18	2	19
Unigene0008036	1	p2	(GT)11	22	3906	3927
Unigene0008044	1	p4	(AACT)4	16	2165	2180
Unigene0008049	1	p3	(CGG)5	15	1407	1421
Unigene0008053	1	p2	(AT)6	12	227	238
Unigene0008053	2	p2	(TC)6	12	1179	1190
Unigene0008065	1	p2	(TA)6	12	1559	1570
Unigene0008068	1	p2	(AT)6	12	682	693
Unigene0008069	1	p2	(AT)6	12	719	730
Unigene0008073	1	p2	(TA)6	12	158	169
Unigene0008074	1	c	(AT)7ttaccatga(TCC)7	44	127	170
Unigene0008075	1	p2	(TA)8	16	1	16
Unigene0008075	2	p2	(AG)6	12	1077	1088
Unigene0008084	1	p4	(TTAA)4	16	139	154
Unigene0008092	1	p4	(GATG)5	20	2465	2484
Unigene0008105	1	p3	(TTA)6	18	924	941
Unigene0008106	1	p3	(ATT)6	18	1	18
Unigene0008109	1	p2	(TA)6	12	1648	1659
Unigene0008113	1	p3	(ACA)5	15	960	974
Unigene0008137	1	c	(AAT)5aaccaatatcaagtttctaataacttaaagtgtgaagttgatctctcatttcaaacccaatcaataatccattcatggg(ATA)5	109	127	235
Unigene0008138	1	p3	(ATA)7	21	122	142
Unigene0008141	1	c	(TTC)6tataatcttgattttgtgtttcttggccattttgttttttgttttttgtttttattttatttttatttttattta(TTTAT)4	113	1421	1533
Unigene0008143	1	p2	(AG)7	14	173	186
Unigene0008153	1	p2	(AT)7	14	255	268
Unigene0008154	1	p2	(AT)7	14	255	268
Unigene0008169	1	p3	(AAC)6	18	137	154
Unigene0008170	1	p3	(TGC)7	21	1	21
Unigene0008170	2	p3	(ACA)5	15	421	435
Unigene0008171	1	p3	(TGC)7	21	324	344
Unigene0008173	1	p3	(ATG)7	21	3250	3270
Unigene0008178	1	p6	(CCACCG)4	24	685	708
Unigene0008210	1	p3	(ATA)5	15	51	65
Unigene0008220	1	c	(AG)6aatgttgaaatataaaaagaagaaaagtgaagtgtgtgagagagaaagagatagatataaaagt(GA)6	88	258	345
Unigene0008221	1	p3	(TCA)7	21	1	21
Unigene0008224	1	p3	(GCG)6	18	44	61
Unigene0008224	2	p3	(TAA)5	15	799	813
Unigene0008226	1	p2	(AG)12	24	1520	1543
Unigene0008229	1	p3	(TGG)6	18	1167	1184
Unigene0008234	1	p4	(ACTC)4	16	22	37
Unigene0008234	2	p3	(CAC)5	15	173	187
Unigene0008235	1	p4	(ATCA)4	16	143	158
Unigene0008236	1	p4	(ATCA)4	16	143	158
Unigene0008238	1	p2	(AC)8	16	2	17
Unigene0008241	1	p2	(AT)9	18	1	18
Unigene0008242	1	p2	(TA)8	16	1	16
Unigene0008244	1	p3	(GCA)6	18	1	18
Unigene0008244	2	p3	(CAT)6	18	137	154
Unigene0008245	1	p3	(GCA)6	18	1	18
Unigene0008245	2	p3	(CAT)6	18	137	154
Unigene0008249	1	p3	(AGC)5	15	298	312
Unigene0008249	2	p3	(TGG)7	21	529	549
Unigene0008284	1	p4	(GAAG)4	16	100	115
Unigene0008287	1	p4	(AGGA)4	16	124	139
Unigene0008293	1	p2	(TA)6	12	24	35
Unigene0008302	1	p3	(ATA)5	15	296	310
Unigene0008303	1	p3	(ATA)5	15	296	310
Unigene0008310	1	p2	(AC)9	18	396	413
Unigene0008311	1	p2	(AC)8	16	92	107
Unigene0008312	1	p2	(AC)8	16	92	107
Unigene0008324	1	p2	(AT)9	18	116	133
Unigene0008324	2	p2	(TA)6	12	267	278
Unigene0008325	1	p3	(CAC)6	18	379	396
Unigene0008326	1	p2	(AT)9	18	116	133
Unigene0008326	2	p2	(TA)6	12	267	278
Unigene0008328	1	p3	(CAG)5	15	9	23
Unigene0008343	1	p3	(CCA)5	15	119	133
Unigene0008344	1	p2	(AT)6	12	104	115
Unigene0008345	1	p2	(TC)6	12	13	24
Unigene0008346	1	p2	(TA)7	14	231	244
Unigene0008365	1	p3	(GTG)5	15	1	15
Unigene0008366	1	p3	(GTG)5	15	1	15
Unigene0008383	1	p4	(TAAA)4	16	151	166
Unigene0008383	2	c	(ATTC)5atttcacatcaaataattactattactacttttaggtctgccctgccagccagccagcgtggtttctgttatgac(GTT)5	110	319	428
Unigene0008383	3	p3	(ATA)5	15	708	722
Unigene0008384	1	p4	(TTCA)6	24	65	88
Unigene0008384	2	p3	(TTC)5	15	237	251
Unigene0008390	1	p6	(AAATGG)4	24	1851	1874
Unigene0008401	1	p3	(AGA)5	15	1182	1196
Unigene0008403	1	p3	(ATC)7	21	1	21
Unigene0008405	1	p3	(ATC)7	21	1	21
Unigene0008430	1	p2	(CA)11	22	1	22
Unigene0008434	1	p2	(TG)6	12	655	666
Unigene0008437	1	p3	(CCA)5	15	1386	1400
Unigene0008440	1	p2	(TA)6	12	23	34
Unigene0008447	1	p3	(AGT)5	15	726	740
Unigene0008457	1	p3	(TAA)5	15	1009	1023
Unigene0008458	1	p3	(TAA)5	15	949	963
Unigene0008462	1	p3	(TCT)5	15	2932	2946
Unigene0008469	1	p3	(GTG)5	15	822	836
Unigene0008472	1	p3	(TCA)6	18	356	373
Unigene0008473	1	p3	(AAG)5	15	123	137
Unigene0008474	1	p2	(AT)9	18	1686	1703
Unigene0008496	1	p2	(AT)6	12	159	170
Unigene0008497	1	p3	(CAA)5	15	304	318
Unigene0008507	1	p2	(AC)8	16	28	43
Unigene0008511	1	p4	(AATA)4	16	73	88
Unigene0008514	1	p2	(AT)7	14	163	176
Unigene0008517	1	p3	(GAT)6	18	1	18
Unigene0008548	1	p6	(TAGATG)4	24	907	930
Unigene0008549	1	p6	(TAGATG)4	24	878	901
Unigene0008550	1	p6	(TAGATG)4	24	1002	1025
Unigene0008570	1	p3	(AAT)5	15	561	575
Unigene0008572	1	p2	(TA)8	16	37	52
Unigene0008602	1	p2	(TA)8	16	1517	1532
Unigene0008621	1	p3	(TGA)5	15	1473	1487
Unigene0008623	1	p2	(AT)11	22	1	22
Unigene0008623	2	p3	(GAC)6	18	1337	1354
Unigene0008624	1	p3	(GAC)7	21	712	732
Unigene0008629	1	p4	(CAAC)4	16	57	72
Unigene0008648	1	p2	(AC)7	14	118	131
Unigene0008650	1	p2	(CA)10	20	1	20
Unigene0008658	1	p2	(TA)11	22	1703	1724
Unigene0008662	1	p2	(TA)6	12	285	296
Unigene0008663	1	p3	(ATG)5	15	709	723
Unigene0008664	1	p3	(ATG)5	15	709	723
Unigene0008685	1	p2	(TA)6	12	324	335
Unigene0008685	2	p2	(GA)7	14	1683	1696
Unigene0008686	1	p3	(CCA)5	15	1703	1717
Unigene0008691	1	p3	(TCA)6	18	651	668
Unigene0008692	1	p3	(TCA)6	18	651	668
Unigene0008700	1	p2	(TA)7	14	1334	1347
Unigene0008705	1	p3	(CCA)5	15	455	469
Unigene0008717	1	c	(CCTT)4ccaagctacttccctcccttccttcaatc(CA)6	57	127	183
Unigene0008718	1	c	(CCTT)4ccaagctacttccctcccttccttcaatc(CA)6	57	127	183
Unigene0008718	2	p2	(TA)6	12	1368	1379
Unigene0008720	1	p2	(CT)6	12	54	65
Unigene0008721	1	p2	(CT)6	12	54	65
Unigene0008725	1	c	(ACA)5caattactattataagtagtcatcaa(CCT)5	56	365	420
Unigene0008725	2	p4	(TTTC)4	16	1401	1416
Unigene0008729	1	p2	(TA)9	18	98	115
Unigene0008746	1	c	(AGAT)4atatagatagatcggataatcaagaatagaagatagaattttgttattaatattgtgatttttttttttttaccagagatc(GA)8	113	1505	1617
Unigene0008756	1	p2	(CT)6	12	883	894
Unigene0008778	1	p2	(TG)6	12	568	579
Unigene0008802	1	p2	(TA)8	16	1	16
Unigene0008848	1	p3	(TGT)7	21	1	21
Unigene0008870	1	c	(GT)9gatgcatttttatatataagaaaaaaaaattaatgtgaaatgtggttgtgtggatatgagtacagacaaaaggactgtgaaaatacggatcgata(GGT)5	128	1	128
Unigene0008871	1	p4	(GAAA)5	20	490	509
Unigene0008875	1	p3	(ATC)6	18	405	422
Unigene0008876	1	p2	(TA)7	14	362	375
Unigene0008882	1	p2	(AT)9	18	1	18
Unigene0008887	1	p2	(TA)6	12	996	1007
Unigene0008933	1	p2	(TG)6	12	297	308
Unigene0008936	1	p3	(GTG)6	18	269	286
Unigene0008947	1	p2	(AC)6	12	271	282
Unigene0009077	1	p2	(TA)7	14	786	799
Unigene0009085	1	p4	(TCAC)4	16	360	375
Unigene0009094	1	p2	(TG)6	12	199	210
Unigene0009108	1	p3	(TAT)5	15	445	459
Unigene0009117	1	p2	(AT)7	14	132	145
Unigene0009144	1	p3	(AAT)5	15	203	217
Unigene0009175	1	p2	(CT)6	12	22	33
Unigene0009178	1	p2	(TA)8	16	171	186
Unigene0009180	1	p3	(CAC)6	18	1	18
Unigene0009202	1	p2	(TA)6	12	162	173
Unigene0009225	1	p2	(TA)6	12	1	12
Unigene0009254	1	p2	(TA)6	12	221	232
Unigene0009261	1	p3	(GAA)5	15	3	17
Unigene0009264	1	c	(CTG)5caactcacc(ATA)5	39	263	301
Unigene0009265	1	p5	(TATAT)4	20	1	20
Unigene0009278	1	p3	(AAT)6	18	1	18
Unigene0009290	1	p2	(AT)6	12	11	22
Unigene0009293	1	p2	(TC)7	14	2	15
Unigene0009312	1	p2	(AG)6	12	274	285
Unigene0009327	1	p3	(CGG)5	15	310	324
Unigene0009365	1	p3	(CTA)6	18	171	188
Unigene0009379	1	p3	(GAT)5	15	312	326
Unigene0009380	1	p3	(GTA)7	21	1	21
Unigene0009406	1	p2	(TA)7	14	229	242
Unigene0009417	1	p3	(TCA)5	15	99	113
Unigene0009435	1	p3	(GAT)5	15	10	24
Unigene0009436	1	p3	(ATA)6	18	1	18
Unigene0009436	2	p2	(TA)8	16	398	413
Unigene0009450	1	p3	(GAT)5	15	9	23
Unigene0009478	1	p2	(TA)7	14	52	65
Unigene0009484	1	p3	(GAT)5	15	1	15
Unigene0009486	1	p3	(CCA)5	15	35	49
Unigene0009500	1	p3	(GAT)5	15	275	289
Unigene0009525	1	p3	(AAG)5	15	320	334
Unigene0009536	1	p5	(GTGTG)4	20	1	20
Unigene0009562	1	p3	(TAT)5	15	81	95
Unigene0009562	2	p5	(TTGAA)4	20	494	513
Unigene0009567	1	p2	(TA)9	18	364	381
Unigene0009581	1	p3	(AAC)6	18	458	475
Unigene0009635	1	c	(TGA)5tggtgccgtggtgatgatgttagcagggtggtggttgtttgatgttgatcacgtctataac(TA)6	88	40	127
Unigene0009636	1	p2	(TA)7	14	131	144
Unigene0009637	1	p3	(CCT)6	18	65	82
Unigene0009642	1	p3	(GAT)5	15	981	995
Unigene0009645	1	p3	(ACA)5	15	814	828
Unigene0009648	1	p3	(ACA)5	15	604	618
Unigene0009654	1	c	(CTCC)4atcctcccatcaaaaattcaccagacagacagacaaacagagactccttcatttccatcattttcttattcatctct(TC)6	105	13	117
Unigene0009655	1	p6	(TATCTA)4	24	1352	1375
Unigene0009656	1	p2	(AC)8	16	752	767
Unigene0009657	1	p2	(AC)8	16	2613	2628
Unigene0009666	1	p2	(AT)6	12	2394	2405
Unigene0009668	1	p3	(ATC)5	15	40	54
Unigene0009669	1	p3	(ATC)5	15	40	54
Unigene0009671	1	p3	(TCT)5	15	166	180
Unigene0009720	1	p3	(ATA)5	15	331	345
Unigene0009724	1	p4	(TATG)4	16	200	215
Unigene0009733	1	p3	(ATA)7	21	1	21
Unigene0009734	1	c	(TAA)5tg(ATA)7	38	8	45
Unigene0009738	1	p3	(GAT)6	18	1321	1338
Unigene0009740	1	p2	(TA)10	20	3	22
Unigene0009743	1	p3	(CCA)6	18	778	795
Unigene0009746	1	p3	(ATC)5	15	1058	1072
Unigene0009753	1	p3	(TGA)6	18	491	508
Unigene0009754	1	p3	(TGA)7	21	2	22
Unigene0009754	2	p3	(ATC)7	21	203	223
Unigene0009755	1	p2	(AG)6	12	1139	1150
Unigene0009757	1	p3	(ATG)7	21	1	21
Unigene0009767	1	p2	(AT)8	16	695	710
Unigene0009796	1	p3	(TAA)5	15	406	420
Unigene0009836	1	p2	(TA)7	14	5225	5238
Unigene0009837	1	p2	(AC)8	16	77	92
Unigene0009837	2	c	(AAT)5gctgctgcttctagtgatgttgttgatgttgaaataaagag(TAA)5	71	403	473
Unigene0009838	1	p3	(AAT)5	15	320	334
Unigene0009841	1	c	(CT)6(TC)6	24	2906	2929
Unigene0009865	1	p4	(CCTC)4	16	99	114
Unigene0009865	2	p4	(TGGT)4	16	481	496
Unigene0009876	1	p2	(TG)10	20	653	672
Unigene0009885	1	p2	(AG)8	16	2560	2575
Unigene0009886	1	p2	(CA)10	20	1	20
Unigene0009887	1	p2	(TA)7	14	132	145
Unigene0009898	1	p2	(AT)8	16	1	16
Unigene0009899	1	p3	(CGG)6	18	246	263
Unigene0009909	1	p4	(TTTC)4	16	839	854
Unigene0009916	1	p2	(TA)6	12	731	742
Unigene0009929	1	p3	(GGT)5	15	296	310
Unigene0009940	1	p2	(AT)8	16	813	828
Unigene0009942	1	p2	(AT)9	18	1651	1668
Unigene0009944	1	p3	(ATT)5	15	66	80
Unigene0009947	1	p2	(TC)6	12	96	107
Unigene0009965	1	p3	(TGC)5	15	406	420
Unigene0009966	1	p3	(CAG)5	15	828	842
Unigene0009982	1	p3	(CCA)5	15	654	668
Unigene0009990	1	p3	(ATT)5	15	626	640
Unigene0009991	1	p3	(ATT)5	15	732	746
Unigene0009996	1	p2	(AT)11	22	1	22
Unigene0009996	2	p3	(CAG)5	15	683	697
Unigene0010013	1	p2	(AC)9	18	100	117
Unigene0010014	1	p2	(AC)9	18	100	117
Unigene0010016	1	p3	(GAA)5	15	1925	1939
Unigene0010016	2	p3	(CTG)5	15	2047	2061
Unigene0010021	1	p3	(CTT)5	15	283	297
Unigene0010040	1	p3	(AAT)5	15	73	87
Unigene0010056	1	p3	(TCT)5	15	242	256
Unigene0010057	1	p3	(GAA)5	15	166	180
Unigene0010073	1	p2	(AG)7	14	50	63
Unigene0010074	1	p2	(AG)7	14	50	63
Unigene0010075	1	p3	(AGA)5	15	1	15
Unigene0010076	1	p3	(AAG)5	15	1443	1457
Unigene0010085	1	p3	(CAT)5	15	197	211
Unigene0010087	1	p3	(GAT)5	15	464	478
Unigene0010090	1	p2	(GT)6	12	170	181
Unigene0010090	2	p2	(AG)6	12	2010	2021
Unigene0010091	1	p2	(TA)9	18	5	22
Unigene0010106	1	p3	(ATG)6	18	1	18
Unigene0010106	2	p3	(TGC)5	15	239	253
Unigene0010106	3	p3	(TGA)5	15	430	444
Unigene0010115	1	p2	(AC)10	20	1	20
Unigene0010128	1	p3	(ATC)6	18	466	483
Unigene0010129	1	p3	(ATC)6	18	466	483
Unigene0010135	1	p4	(GAAT)4	16	163	178
Unigene0010155	1	p3	(GAA)5	15	2007	2021
Unigene0010156	1	p3	(GAA)5	15	2104	2118
Unigene0010166	1	p3	(TGT)5	15	641	655
Unigene0010177	1	p3	(ACA)5	15	27	41
Unigene0010188	1	p3	(TGA)5	15	1294	1308
Unigene0010189	1	p3	(TGA)5	15	990	1004
Unigene0010202	1	p4	(TTTA)4	16	1043	1058
Unigene0010211	1	p3	(AGA)5	15	607	621
Unigene0010212	1	p3	(AGA)5	15	607	621
Unigene0010214	1	p3	(ATT)5	15	151	165
Unigene0010228	1	p2	(TA)7	14	724	737
Unigene0010231	1	p3	(AGA)6	18	523	540
Unigene0010232	1	p3	(AGA)6	18	599	616
Unigene0010233	1	p3	(AGA)6	18	464	481
Unigene0010245	1	p3	(ATC)5	15	8	22
Unigene0010248	1	p6	(ATTCTA)4	24	109	132
Unigene0010251	1	p2	(GT)8	16	2504	2519
Unigene0010252	1	p2	(GT)8	16	3081	3096
Unigene0010257	1	p3	(AAT)6	18	1	18
Unigene0010258	1	p3	(CTT)5	15	156	170
Unigene0010264	1	p2	(AT)7	14	41	54
Unigene0010265	1	p2	(AT)7	14	41	54
Unigene0010269	1	c	(AAT)5tcagaaccgaatcacaatcacaattacaaac(AGA)5	61	122	182
Unigene0010270	1	c	(AAT)5tcagaaccgaatcacaatcacaattacaaac(AGA)5	61	122	182
Unigene0010277	1	p2	(AC)6	12	1452	1463
Unigene0010277	2	p2	(GT)7	14	1587	1600
Unigene0010278	1	p3	(GAA)6	18	2445	2462
Unigene0010302	1	p2	(TG)7	14	2392	2405
Unigene0010308	1	p3	(TGA)6	18	377	394
Unigene0010309	1	p3	(CAT)5	15	684	698
Unigene0010309	2	p3	(ATC)6	18	952	969
Unigene0010310	1	p3	(CAT)5	15	684	698
Unigene0010318	1	p2	(AT)9	18	1	18
Unigene0010319	1	p2	(AT)9	18	1	18
Unigene0010321	1	p2	(TG)6	12	1278	1289
Unigene0010346	1	p3	(CAC)5	15	506	520
Unigene0010351	1	p3	(AAG)5	15	1331	1345
Unigene0010369	1	p3	(TTG)5	15	1564	1578
Unigene0010370	1	p3	(TTG)6	18	1548	1565
Unigene0010373	1	p6	(CCGTCA)5	30	138	167
Unigene0010374	1	p6	(CCGTCA)4	24	138	161
Unigene0010375	1	p6	(TCACCG)4	24	3160	3183
Unigene0010381	1	p2	(AC)6	12	1	12
Unigene0010407	1	c	(AC)6ttaattatcataatcgccttattattctagatacttcttctctagag(TCAA)4	75	120	194
Unigene0010419	1	p2	(TA)6	12	58	69
Unigene0010419	2	p2	(AG)6	12	615	626
Unigene0010420	1	p2	(AT)10	20	1465	1484
Unigene0010433	1	p3	(ATT)5	15	795	809
Unigene0010455	1	p4	(TAAT)4	16	271	286
Unigene0010462	1	p3	(AAC)5	15	1109	1123
Unigene0010465	1	p2	(TC)7	14	84	97
Unigene0010481	1	c	(ATT)6gattgaagttgaagcttggaaactggttgatgactgaattgatttgttcaccattgttttgaga(GT)9	100	2688	2787
Unigene0010482	1	p2	(CT)6	12	182	193
Unigene0010483	1	p2	(CT)6	12	182	193
Unigene0010483	2	c*	(TAT)6(ATTG)4*	32	379	410
Unigene0010503	1	p3	(TTG)5	15	110	124
Unigene0010521	1	p2	(TA)10	20	1	20
Unigene0010521	2	p3	(ATC)6	18	335	352
Unigene0010529	1	p3	(ATA)5	15	144	158
Unigene0010529	2	p3	(CAA)5	15	354	368
Unigene0010530	1	c	(CAA)6ttacaacatcaaaacgtcgacgtttcaaccggtcttagattatctttcaacgaccaacaacatttgcaacgt(CAA)5	105	7	111
Unigene0010534	1	p2	(TA)11	22	194	215
Unigene0010536	1	p4	(AAAG)4	16	144	159
Unigene0010537	1	p2	(TG)7	14	134	147
Unigene0010539	1	p4	(AAAG)4	16	144	159
Unigene0010540	1	p2	(TG)6	12	2588	2599
Unigene0010541	1	p2	(TG)6	12	2604	2615
Unigene0010542	1	p2	(TG)6	12	2697	2708
Unigene0010543	1	p2	(TG)6	12	2681	2692
Unigene0010546	1	p2	(TA)9	18	496	513
Unigene0010556	1	p2	(TC)7	14	1301	1314
Unigene0010557	1	p2	(TC)7	14	1174	1187
Unigene0010558	1	p2	(TG)6	12	838	849
Unigene0010570	1	p3	(TTG)5	15	23	37
Unigene0010571	1	p3	(AAT)6	18	1	18
Unigene0010572	1	p3	(CAG)5	15	1229	1243
Unigene0010573	1	p3	(CAA)7	21	5	25
Unigene0010574	1	p3	(CAA)7	21	5	25
Unigene0010575	1	p3	(CAA)7	21	5	25
Unigene0010576	1	p3	(CAA)7	21	5	25
Unigene0010584	1	p3	(TAT)5	15	138	152
Unigene0010588	1	p2	(AT)9	18	271	288
Unigene0010589	1	c	(GA)6aagatacacgctaatgcataaatattttcatgatatacttgttttatctgaaccacaacc(TA)8	88	11	98
Unigene0010597	1	p2	(AT)7	14	32	45
Unigene0010604	1	p2	(TA)6	12	125	136
Unigene0010606	1	p2	(AC)6	12	6	17
Unigene0010610	1	p2	(TG)6	12	218	229
Unigene0010630	1	p2	(TA)6	12	390	401
Unigene0010653	1	p3	(TAA)6	18	136	153
Unigene0010657	1	p3	(AAT)6	18	392	409
Unigene0010658	1	p2	(TC)7	14	76	89
Unigene0010663	1	p3	(TTA)5	15	1100	1114
Unigene0010667	1	p3	(TAA)5	15	547	561
Unigene0010667	2	c	(CTG)5ctcgttctacatgcaacctcaaaatccacctttatgg(TTC)7	73	729	801
Unigene0010670	1	p3	(ATT)6	18	903	920
Unigene0010671	1	p3	(ATT)6	18	871	888
Unigene0010672	1	p3	(ATT)6	18	942	959
Unigene0010673	1	p3	(GAA)5	15	827	841
Unigene0010675	1	p4	(TATG)5	20	348	367
Unigene0010676	1	p4	(TATG)5	20	378	397
Unigene0010677	1	p2	(TA)9	18	1793	1810
Unigene0010684	1	p4	(TAAA)4	16	192	207
Unigene0010701	1	p2	(TA)10	20	1	20
Unigene0010705	1	p3	(AAG)6	18	1	18
Unigene0010705	2	p4	(AGGG)4	16	852	867
Unigene0010706	1	p3	(GAA)6	18	1368	1385
Unigene0010710	1	p3	(AAT)5	15	649	663
Unigene0010718	1	p3	(ATG)7	21	1175	1195
Unigene0010724	1	p3	(TTG)6	18	132	149
Unigene0010725	1	p3	(TTG)6	18	866	883
Unigene0010726	1	p3	(TTG)6	18	884	901
Unigene0010731	1	p3	(TGG)5	15	2237	2251
Unigene0010732	1	p3	(TGG)5	15	1670	1684
Unigene0010733	1	p3	(TGG)5	15	2147	2161
Unigene0010734	1	p6	(CTGCTT)4	24	371	394
Unigene0010743	1	p2	(AG)6	12	17	28
Unigene0010743	2	p3	(TAT)6	18	189	206
Unigene0010747	1	p4	(ATAC)5	20	194	213
Unigene0010747	2	p2	(TG)27	54	2139	2192
Unigene0010760	1	p2	(TG)6	12	623	634
Unigene0010762	1	p2	(TG)7	14	4	17
Unigene0010763	1	p2	(TG)7	14	4	17
Unigene0010769	1	p3	(ATC)7	21	255	275
Unigene0010770	1	p4	(TCAG)4	16	3	18
Unigene0010770	2	p3	(GAT)7	21	1628	1648
Unigene0010773	1	p3	(ATA)6	18	1	18
Unigene0010773	2	p3	(TGA)5	15	215	229
Unigene0010780	1	p3	(ATA)6	18	1	18
Unigene0010781	1	p3	(ATA)6	18	1	18
Unigene0010801	1	p3	(CTC)5	15	61	75
Unigene0010801	2	p3	(CAT)5	15	424	438
Unigene0010801	3	p3	(GCT)5	15	574	588
Unigene0010804	1	p3	(ATC)6	18	1	18
Unigene0010805	1	p3	(CAT)7	21	357	377
Unigene0010818	1	p3	(GAT)5	15	424	438
Unigene0010819	1	p3	(TCA)7	21	1515	1535
Unigene0010824	1	p3	(CAC)5	15	356	370
Unigene0010830	1	p4	(AAGA)4	16	2744	2759
Unigene0010838	1	p2	(TG)6	12	100	111
Unigene0010839	1	p2	(TG)6	12	100	111
Unigene0010848	1	p2	(TG)7	14	222	235
Unigene0010851	1	p2	(TA)6	12	15	26
Unigene0010858	1	p2	(GT)9	18	556	573
Unigene0010859	1	p2	(AT)8	16	1644	1659
Unigene0010879	1	p4	(CTGA)4	16	611	626
Unigene0010888	1	p2	(GT)6	12	173	184
Unigene0010901	1	p4	(TATG)4	16	2265	2280
Unigene0010906	1	p2	(AT)8	16	119	134
Unigene0010907	1	p2	(AT)8	16	139	154
Unigene0010908	1	p3	(GGT)5	15	541	555
Unigene0010908	2	p2	(AT)10	20	1130	1149
Unigene0010908	3	p3	(TAA)5	15	1319	1333
Unigene0010909	1	p3	(ATC)7	21	392	412
Unigene0010911	1	p3	(TTG)6	18	1577	1594
Unigene0010911	2	p3	(ATC)7	21	1894	1914
Unigene0010914	1	p2	(CA)6	12	116	127
Unigene0010915	1	p2	(CA)6	12	116	127
Unigene0010916	1	p3	(GAA)5	15	178	192
Unigene0010917	1	p3	(GCG)5	15	548	562
Unigene0010917	2	p3	(TGA)5	15	1164	1178
Unigene0010918	1	p3	(GCG)5	15	548	562
Unigene0010918	2	p3	(TGA)5	15	1065	1079
Unigene0010922	1	p2	(TA)7	14	1	14
Unigene0010922	2	p3	(TAT)6	18	343	360
Unigene0010932	1	p3	(TTC)7	21	425	445
Unigene0010932	2	p4	(TTAT)4	16	2524	2539
Unigene0010932	3	p4	(GAAT)4	16	2785	2800
Unigene0010933	1	p3	(TCT)7	21	1	21
Unigene0010940	1	p2	(AT)8	16	7	22
Unigene0010959	1	p3	(GTG)5	15	2176	2190
Unigene0010969	1	p4	(CTCA)4	16	168	183
Unigene0010970	1	p4	(CTCA)4	16	168	183
Unigene0010977	1	p4	(AACC)4	16	66	81
Unigene0010982	1	p3	(TGT)5	15	1606	1620
Unigene0011003	1	p3	(ACC)6	18	2211	2228
Unigene0011003	2	p2	(AT)7	14	2423	2436
Unigene0011014	1	p2	(GT)10	20	1	20
Unigene0011020	1	p2	(TA)7	14	1384	1397
Unigene0011030	1	p2	(TA)6	12	44	55
Unigene0011035	1	p3	(CTG)5	15	144	158
Unigene0011041	1	p3	(TGA)7	21	884	904
Unigene0011042	1	p3	(GAT)7	21	1	21
Unigene0011044	1	p2	(TG)6	12	1600	1611
Unigene0011047	1	p3	(CAG)5	15	141	155
Unigene0011059	1	p4	(ATGT)4	16	1607	1622
Unigene0011075	1	p3	(CAT)5	15	457	471
Unigene0011075	2	p3	(GAT)5	15	816	830
Unigene0011076	1	p2	(TA)7	14	142	155
Unigene0011077	1	c	(ATC)5tctgtttcaatcaatgtaacctgtattcttgttgctagtatttcataccacttttgggtatctatctactgctatattaaactcattt(TATC)4	119	1705	1823
Unigene0011085	1	p2	(TA)7	14	145	158
Unigene0011096	1	p3	(CAC)5	15	70	84
Unigene0011100	1	p2	(TA)9	18	1	18
Unigene0011110	1	p3	(GTG)5	15	523	537
Unigene0011111	1	p3	(GTG)5	15	592	606
Unigene0011119	1	p4	(CCAT)4	16	103	118
Unigene0011126	1	p3	(ATG)5	15	154	168
Unigene0011127	1	c	(AC)6atacaaaaccaaacccaacccacttctttctattttaattttcccagtaacgacacacaatactccaacacgacatcgtttcattcagcaccgcggatct(GA)7	126	42	167
Unigene0011127	2	p3	(AAT)5	15	738	752
Unigene0011151	1	p2	(AC)10	20	68	87
Unigene0011168	1	p2	(TG)10	20	215	234
Unigene0011169	1	p2	(TG)10	20	298	317
Unigene0011173	1	c	(TTG)6aatcattaaaagaaaag(TTA)7	56	395	450
Unigene0011175	1	p3	(AAT)7	21	465	485
Unigene0011180	1	p2	(TG)6	12	13	24
Unigene0011180	2	p2	(TA)9	18	803	820
Unigene0011181	1	p2	(TG)6	12	13	24
Unigene0011181	2	p2	(TA)8	16	812	827
Unigene0011182	1	p2	(TA)10	20	1	20
Unigene0011187	1	p3	(AAC)6	18	152	169
Unigene0011192	1	p3	(TTA)5	15	1383	1397
Unigene0011195	1	p2	(CA)6	12	33	44
Unigene0011196	1	p2	(AC)7	14	153	166
Unigene0011196	2	p2	(CA)6	12	289	300
Unigene0011197	1	p2	(CA)6	12	33	44
Unigene0011213	1	c	(TAT)6tagtggtagtatgaacgggatggttggattg(GGAAGC)4	73	1152	1224
Unigene0011215	1	p2	(TA)7	14	839	852
Unigene0011223	1	p2	(TG)6	12	5177	5188
Unigene0011229	1	p2	(TG)6	12	10	21
Unigene0011233	1	p3	(ATA)5	15	1795	1809
Unigene0011251	1	p3	(CAT)7	21	1	21
Unigene0011270	1	p2	(AC)8	16	98	113
Unigene0011271	1	p2	(TA)9	18	1	18
Unigene0011274	1	p3	(TAT)5	15	1913	1927
Unigene0011275	1	p3	(TGA)6	18	3	20
Unigene0011277	1	p2	(TG)8	16	782	797
Unigene0011280	1	p2	(AT)10	20	1	20
Unigene0011281	1	p3	(CAC)5	15	630	644
Unigene0011282	1	p3	(ATT)6	18	1	18
Unigene0011282	2	p3	(ATT)5	15	364	378
Unigene0011282	3	p3	(TTC)5	15	899	913
Unigene0011282	4	c	(AG)6aaaaaaaaaagttagaaaaggccagcta(GTT)5	55	1024	1078
Unigene0011283	1	p3	(TAT)6	18	741	758
Unigene0011283	2	p2	(TG)9	18	1000	1017
Unigene0011284	1	p2	(TA)10	20	1	20
Unigene0011284	2	p3	(TAT)6	18	304	321
Unigene0011284	3	p2	(TG)9	18	563	580
Unigene0011289	1	p3	(ACT)5	15	191	205
Unigene0011292	1	p2	(AC)6	12	417	428
Unigene0011295	1	p5	(GAATT)4	20	946	965
Unigene0011297	1	p4	(TATG)5	20	1516	1535
Unigene0011303	1	p2	(AC)6	12	85	96
Unigene0011308	1	p3	(AAT)5	15	1934	1948
Unigene0011315	1	p2	(AT)7	14	757	770
Unigene0011323	1	p3	(ATG)7	21	1461	1481
Unigene0011324	1	p3	(ATG)7	21	427	447
Unigene0011326	1	p3	(CAA)5	15	53	67
Unigene0011351	1	p2	(TG)6	12	2131	2142
Unigene0011352	1	p2	(AT)10	20	1	20
Unigene0011357	1	p2	(AT)7	14	265	278
Unigene0011361	1	p3	(GAG)5	15	707	721
Unigene0011382	1	p2	(AT)6	12	634	645
Unigene0011383	1	p4	(ATCC)5	20	120	139
Unigene0011385	1	p3	(TGG)5	15	1036	1050
Unigene0011388	1	p2	(TA)6	12	157	168
Unigene0011391	1	p4	(AGCC)4	16	2600	2615
Unigene0011402	1	p2	(TA)8	16	1561	1576
Unigene0011410	1	p2	(CA)6	12	169	180
Unigene0011420	1	p2	(TG)8	16	1042	1057
Unigene0011424	1	p3	(CTG)7	21	160	180
Unigene0011425	1	p3	(CTG)7	21	160	180
Unigene0011442	1	c	(TA)7ttagggttagagctagctagctagaatcagg(TA)7	59	1090	1148
Unigene0011461	1	p3	(ATA)5	15	806	820
Unigene0011462	1	p3	(TCT)6	18	2334	2351
Unigene0011462	2	p2	(GA)11	22	2694	2715
Unigene0011468	1	p3	(GAA)5	15	1536	1550
Unigene0011470	1	p3	(GAT)5	15	450	464
Unigene0011472	1	p3	(GAT)5	15	450	464
Unigene0011473	1	p3	(ATA)7	21	1	21
Unigene0011474	1	p3	(TAT)7	21	1	21
Unigene0011493	1	c	(TG)6taatgtagacaaggaaac(AGA)7	51	827	877
Unigene0011494	1	c	(TG)6taatgtagacaaggaaac(AGA)7	51	745	795
Unigene0011500	1	p3	(CAG)7	21	1488	1508
Unigene0011506	1	c	(TG)7gatagatttagacgcaaaaaattgtgcgaaaataagttccgaaaagtgtgatttggttatatttgtgtatctatatctcgtaa(GT)6atttagagtgtgggtgtgtttatctgtgtgtaaagc(GGGAT)5	170	1136	1305
Unigene0011517	1	p2	(TA)11	22	1774	1795
Unigene0011518	1	p2	(TA)11	22	1666	1687
Unigene0011522	1	c	(TCT)6aaatcatcttcttgttt(TTC)6	53	1752	1804
Unigene0011529	1	p3	(GAG)5	15	1634	1648
Unigene0011533	1	p3	(TTC)5	15	94	108
Unigene0011533	2	p3	(CTT)5	15	323	337
Unigene0011533	3	p3	(CAA)5	15	676	690
Unigene0011535	1	p4	(GAAA)5	20	1159	1178
Unigene0011538	1	p3	(TTA)5	15	662	676
Unigene0011539	1	p3	(TTA)5	15	221	235
Unigene0011540	1	p3	(AAT)5	15	1	15
Unigene0011541	1	p3	(AAT)5	15	1	15
Unigene0011595	1	p3	(GAA)5	15	58	72
Unigene0011601	1	p2	(AT)8	16	1637	1652
Unigene0011602	1	p3	(TCA)5	15	257	271
Unigene0011616	1	c	(TATC)4(TA)7	30	5	34
Unigene0011617	1	c	(TATC)4(TA)7	30	5	34
Unigene0011619	1	p3	(TAA)5	15	1336	1350
Unigene0011622	1	p3	(GCA)6	18	122	139
Unigene0011625	1	p3	(GCA)6	18	122	139
Unigene0011627	1	p3	(ACA)6	18	179	196
Unigene0011628	1	p2	(AT)6	12	1441	1452
Unigene0011634	1	p3	(ATT)7	21	928	948
Unigene0011659	1	p3	(GAA)5	15	37	51
Unigene0011662	1	p2	(GA)6	12	1506	1517
Unigene0011664	1	p2	(AC)8	16	458	473
Unigene0011665	1	p6	(AGGGTT)4	24	114	137
Unigene0011679	1	p3	(ATA)7	21	441	461
Unigene0011680	1	p3	(ATA)7	21	441	461
Unigene0011693	1	p2	(AC)7	14	32	45
Unigene0011696	1	p3	(TAT)6	18	1	18
Unigene0011699	1	p3	(TCT)6	18	1	18
Unigene0011700	1	p3	(TCT)6	18	1	18
Unigene0011701	1	p3	(TCT)6	18	1	18
Unigene0011706	1	p3	(AAT)6	18	55	72
Unigene0011709	1	p4	(ATGG)4	16	1	16
Unigene0011710	1	p3	(TGC)5	15	1849	1863
Unigene0011711	1	p3	(TGC)5	15	1245	1259
Unigene0011716	1	p2	(TA)8	16	106	121
Unigene0011736	1	p3	(ACA)5	15	205	219
Unigene0011737	1	p3	(TTC)6	18	1	18
Unigene0011738	1	p3	(CTT)7	21	1	21
Unigene0011739	1	p3	(CTT)7	21	1	21
Unigene0011749	1	p2	(AT)10	20	1	20
Unigene0011752	1	p3	(ATT)5	15	132	146
Unigene0011762	1	p2	(TA)6	12	871	882
Unigene0011779	1	p3	(AGA)6	18	78	95
Unigene0011782	1	p3	(AGC)5	15	1267	1281
Unigene0011784	1	p3	(AGC)5	15	1112	1126
Unigene0011792	1	p2	(AT)7	14	1967	1980
Unigene0011796	1	p6	(GTTTCA)4	24	353	376
Unigene0011796	2	p2	(GT)9	18	1809	1826
Unigene0011802	1	p6	(AAACCA)4	24	47	70
Unigene0011804	1	p3	(AAT)5	15	2	16
Unigene0011804	2	p6	(CCAAAA)4	24	623	646
Unigene0011805	1	p6	(AAACCA)4	24	47	70
Unigene0011806	1	p6	(AAACCA)4	24	47	70
Unigene0011808	1	p2	(AC)6	12	46	57
Unigene0011810	1	p2	(AC)8	16	61	76
Unigene0011813	1	p2	(TA)6	12	95	106
Unigene0011818	1	p3	(AAT)6	18	132	149
Unigene0011820	1	p3	(AAT)6	18	132	149
Unigene0011829	1	p2	(TA)6	12	166	177
Unigene0011847	1	p3	(TAA)6	18	1	18
Unigene0011848	1	p3	(ATA)7	21	355	375
Unigene0011851	1	p2	(TA)11	22	1002	1023
Unigene0011852	1	p4	(TTAT)4	16	1174	1189
Unigene0011853	1	c	(TA)8tcttacaaaacaatttaagcagtgaattaatggcggaagtaagagatctctaactgcaacttctgtccaaagtaaggaataatt(TTC)5	115	1	115
Unigene0011855	1	p3	(GCA)5	15	46	60
Unigene0011858	1	p2	(AT)9	18	1	18
Unigene0011884	1	p3	(GCC)5	15	175	189
Unigene0011908	1	p3	(CAG)5	15	29	43
Unigene0011910	1	p2	(CA)6	12	118	129
Unigene0011917	1	p3	(CTG)5	15	476	490
Unigene0011917	2	p2	(GT)6	12	736	747
Unigene0011940	1	p3	(ATC)5	15	220	234
Unigene0011941	1	p3	(ATC)5	15	220	234
Unigene0011942	1	p3	(ATC)5	15	220	234
Unigene0011946	1	p3	(ATC)5	15	220	234
Unigene0011948	1	c*	(TTA)7(TA)9*	37	578	614
Unigene0011949	1	c*	(ATT)6(TA)9*	35	587	621
Unigene0011951	1	c*	(TTA)7(TA)9*	37	604	640
Unigene0011962	1	p3	(CCA)6	18	1853	1870
Unigene0011979	1	p2	(AT)6	12	511	522
Unigene0011984	1	p3	(CAC)6	18	487	504
Unigene0011985	1	p3	(CAC)6	18	463	480
Unigene0011986	1	p3	(CAC)6	18	463	480
Unigene0011987	1	p3	(CAC)6	18	487	504
Unigene0011988	1	p2	(AC)9	18	4	21
Unigene0011989	1	p3	(GAT)6	18	517	534
Unigene0011991	1	p3	(GAT)7	21	1340	1360
Unigene0011991	2	p2	(AT)6	12	1644	1655
Unigene0011993	1	p3	(GGT)5	15	1350	1364
Unigene0011999	1	p2	(TA)9	18	1	18
Unigene0012003	1	p2	(AC)8	16	97	112
Unigene0012008	1	p3	(CAA)5	15	84	98
Unigene0012015	1	p3	(CCA)5	15	164	178
Unigene0012016	1	p3	(CCA)5	15	164	178
Unigene0012037	1	p2	(AT)7	14	3974	3987
Unigene0012038	1	p3	(ATT)5	15	1066	1080
Unigene0012045	1	p2	(GA)8	16	1196	1211
Unigene0012048	1	p5	(CGACC)4	20	181	200
Unigene0012065	1	p3	(ATG)5	15	2023	2037
Unigene0012065	2	p2	(TA)6	12	2236	2247
Unigene0012067	1	p3	(AAT)6	18	1	18
Unigene0012075	1	p3	(CAT)5	15	277	291
Unigene0012079	1	p3	(TGG)5	15	76	90
Unigene0012081	1	p3	(TGG)5	15	451	465
Unigene0012084	1	c	(TCA)6tttttgatcctctctcactcctccacttcttactatactcacacctaatagcagccagcca(GT)6	91	66	156
Unigene0012096	1	c	(AT)6tttatatatatctatctcgagagggaggagattggt(ATGA)4	64	2703	2766
Unigene0012107	1	c	(TC)6acacacacagaaacaggaaaacaacaaaacacacacatttttccacaactagatctccctctt(TC)6tat(CA)6	102	2	103
Unigene0012133	1	p3	(TTA)5	15	20	34
Unigene0012143	1	p2	(CA)7	14	316	329
Unigene0012144	1	p2	(AC)7	14	933	946
Unigene0012148	1	p3	(TGG)5	15	2952	2966
Unigene0012148	2	p3	(TGC)5	15	3261	3275
Unigene0012148	3	p4	(AAAG)4	16	3634	3649
Unigene0012150	1	c	(AGGC)4(TA)6	28	27	54
Unigene0012150	2	p3	(TTA)5	15	1720	1734
Unigene0012151	1	c	(AGGC)4(TA)6	28	27	54
Unigene0012151	2	p3	(TTA)5	15	1747	1761
Unigene0012152	1	p4	(TATC)4	16	32	47
Unigene0012152	2	c	(CAA)6taacgtggcggcggttatgactagtggtagtaagattgagttgtt(GAA)6	81	212	292
Unigene0012154	1	p3	(TAC)6	18	2664	2681
Unigene0012162	1	p3	(GAA)5	15	442	456
Unigene0012163	1	p3	(GAA)5	15	523	537
Unigene0012164	1	p2	(AG)11	22	1	22
Unigene0012164	2	p4	(GTAT)4	16	159	174
Unigene0012165	1	p3	(GAA)5	15	368	382
Unigene0012181	1	p3	(ATT)6	18	540	557
Unigene0012182	1	p3	(ATT)6	18	511	528
Unigene0012184	1	c	(GT)9a(TG)8	35	1823	1857
Unigene0012199	1	c	(TTAT)4tttgtttttggggttggtttttattt(TTTGA)5	67	346	412
Unigene0012204	1	p4	(AGAT)4	16	1469	1484
Unigene0012205	1	p4	(AGAT)4	16	1413	1428
Unigene0012206	1	p4	(AGAT)4	16	1449	1464
Unigene0012207	1	p4	(AGAT)4	16	1484	1499
Unigene0012208	1	p4	(AGAT)4	16	1434	1449
Unigene0012209	1	p4	(AGAT)4	16	1378	1393
Unigene0012219	1	p3	(TTA)5	15	758	772
Unigene0012229	1	p2	(TA)8	16	1	16
Unigene0012235	1	p4	(CCAC)4	16	121	136
Unigene0012236	1	p2	(AC)6	12	81	92
Unigene0012247	1	p3	(CTT)5	15	1741	1755
Unigene0012247	2	p3	(GTA)5	15	1959	1973
Unigene0012248	1	p3	(TTA)7	21	276	296
Unigene0012249	1	p3	(TTA)7	21	1	21
Unigene0012259	1	p4	(TTAT)5	20	2050	2069
Unigene0012260	1	p4	(TTAT)5	20	1884	1903
Unigene0012290	1	p6	(AAACCC)4	24	61	84
Unigene0012290	2	p3	(TGA)5	15	379	393
Unigene0012313	1	c	(TTG)5gtggtagcgtggatccatagccgcggctgtcgatggttgcataatgaaaccctaaataaatagatagatacagaatatagatat(AG)6	111	1618	1728
Unigene0012316	1	p4	(CGTC)4	16	194	209
Unigene0012321	1	p3	(GCT)6	18	727	744
Unigene0012323	1	c	(TA)6tgtatgtatcgatcgaattgcagagaaacacagtctc(TG)6	61	1908	1968
Unigene0012328	1	p2	(TC)10	20	1	20
Unigene0012331	1	p3	(ATT)5	15	2827	2841
Unigene0012331	2	p2	(TG)6	12	3052	3063
Unigene0012336	1	p3	(ACA)5	15	1159	1173
Unigene0012336	2	p3	(GTG)5	15	1297	1311
Unigene0012339	1	p3	(ATT)6	18	1782	1799
Unigene0012340	1	p3	(ATT)6	18	1746	1763
Unigene0012345	1	p3	(TCT)5	15	30	44
Unigene0012345	2	p3	(CAA)5	15	441	455
Unigene0012346	1	p3	(CAA)5	15	235	249
Unigene0012346	2	p3	(ATA)6	18	548	565
Unigene0012347	1	p3	(CAA)5	15	235	249
Unigene0012347	2	p3	(ATA)6	18	548	565
Unigene0012375	1	p2	(TA)6	12	56	67
Unigene0012384	1	c	(AGA)5ttgatcgattgtctcttaattagcttgaatcaatgtttgtttagtgcaatcatacacca(AG)6	86	900	985
Unigene0012385	1	c	(AGA)5ttgatcgattgtctcttaattagcttgaatcaatgtttgtttagtgcaatcatacacca(AG)6	86	1002	1087
Unigene0012386	1	c	(AGA)5ttgatcgattgtctcttaattagcttgaatcaatgtttgtttagtgcaatcatacacca(AG)6	86	462	547
Unigene0012396	1	p5	(ATCAT)4	20	1826	1845
Unigene0012405	1	p3	(AGC)7	21	223	243
Unigene0012406	1	p3	(AGC)6	18	223	240
Unigene0012407	1	p3	(AGC)6	18	223	240
Unigene0012416	1	p3	(AAT)5	15	132	146
Unigene0012419	1	p3	(TAT)5	15	2825	2839
Unigene0012422	1	p3	(ATG)5	15	506	520
Unigene0012431	1	c	(TG)6atacaagctcctcagtcacacacgttctgtatgtatatttatttatatatag(AT)6	76	1360	1435
Unigene0012433	1	p3	(CAC)5	15	723	737
Unigene0012433	2	p2	(AT)6	12	1797	1808
Unigene0012434	1	p2	(AT)10	20	4	23
Unigene0012435	1	p2	(AT)9	18	351	368
Unigene0012439	1	p5	(TGGTT)4	20	1346	1365
Unigene0012444	1	p3	(TTC)5	15	1	15
Unigene0012444	2	p3	(ACT)5	15	129	143
Unigene0012449	1	p2	(AT)9	18	1	18
Unigene0012450	1	p2	(AG)11	22	1	22
Unigene0012451	1	p2	(AG)11	22	1	22
Unigene0012452	1	p2	(AG)11	22	1	22
Unigene0012458	1	p2	(AC)6	12	66	77
Unigene0012468	1	p2	(TA)10	20	3	22
Unigene0012469	1	p5	(ATTTC)4	20	365	384
Unigene0012470	1	p5	(ATTTC)4	20	365	384
Unigene0012484	1	p2	(TC)7	14	397	410
Unigene0012492	1	p2	(AC)7	14	1	14
Unigene0012499	1	p2	(TA)9	18	1	18
Unigene0012511	1	p3	(GGT)6	18	2379	2396
Unigene0012526	1	p4	(TTCA)5	20	73	92
Unigene0012530	1	p2	(TG)7	14	1802	1815
Unigene0012534	1	c	(TGG)6gccaatcaagaaaggaaggacta(GTG)6	59	8	66
Unigene0012545	1	p3	(CAT)5	15	6	20
Unigene0012561	1	p2	(AT)11	22	1	22
Unigene0012563	1	p2	(TA)10	20	187	206
Unigene0012564	1	p3	(ATC)5	15	157	171
Unigene0012564	2	c	(CA)6tagattctgtgatgattgatttgtaaacaacctacttacttttgatacatgtattgtctatgttaatgttaatttgcatagacactcacacacaca(GAT)7	129	1855	1983
Unigene0012577	1	p2	(AT)7	14	159	172
Unigene0012580	1	p2	(TG)8	16	697	712
Unigene0012592	1	p3	(TCT)5	15	2818	2832
Unigene0012593	1	p3	(TCT)5	15	656	670
Unigene0012594	1	p3	(TCT)5	15	770	784
Unigene0012606	1	p3	(ATG)7	21	1037	1057
Unigene0012607	1	p6	(AAAATC)4	24	1	24
Unigene0012607	2	p6	(AAGAAC)4	24	530	553
Unigene0012616	1	c	(TG)7tatgtatgtatatatacatactgcaaaat(TA)8	59	1	59
Unigene0012619	1	p2	(TA)11	22	3349	3370
Unigene0012635	1	p2	(TA)8	16	1832	1847
Unigene0012654	1	p3	(CAT)7	21	1	21
Unigene0012655	1	p3	(CAT)7	21	1	21
Unigene0012659	1	p3	(CTT)5	15	635	649
Unigene0012659	2	p3	(CAT)5	15	1816	1830
Unigene0012659	3	p2	(TA)7	14	3277	3290
Unigene0012665	1	p3	(GAT)5	15	571	585
Unigene0012668	1	p3	(AAT)7	21	1	21
Unigene0012669	1	p3	(TAT)6	18	1	18
Unigene0012677	1	p3	(TCA)5	15	523	537
Unigene0012684	1	c	(CT)10ttc(GT)7	37	1370	1406
Unigene0012685	1	p2	(GA)10	20	115	134
Unigene0012686	1	p2	(CA)6	12	10	21
Unigene0012690	1	p4	(GCAT)4	16	666	681
Unigene0012696	1	p3	(ATA)7	21	1293	1313
Unigene0012697	1	p2	(TC)6	12	19	30
Unigene0012697	2	p2	(AT)7	14	415	428
Unigene0012697	3	p3	(TTA)6	18	551	568
Unigene0012711	1	p3	(AAC)5	15	1	15
Unigene0012712	1	p3	(AAC)5	15	1	15
Unigene0012713	1	p2	(GA)7	14	17	30
Unigene0012715	1	p2	(AG)11	22	281	302
Unigene0012716	1	p2	(AG)11	22	303	324
Unigene0012723	1	p2	(TC)7	14	149	162
Unigene0012732	1	p3	(ATT)5	15	856	870
Unigene0012735	1	p3	(CAC)6	18	1	18
Unigene0012764	1	p2	(AC)7	14	3424	3437
Unigene0012785	1	p2	(TG)6	12	2211	2222
Unigene0012796	1	p3	(ATT)5	15	171	185
Unigene0012798	1	c	(TA)9gacagacagagacagagagtgtgatcatgagaatacttaaaatataaatatgaaaatgaatatgggggatgtatgttgttattatcaaaacagacagt(GAAA)4	132	1	132
Unigene0012799	1	c	(TA)6tgcg(CTAT)4	32	67	98
Unigene0012806	1	p3	(GAT)5	15	339	353
Unigene0012807	1	p2	(AT)6	12	575	586
Unigene0012808	1	p2	(AT)6	12	598	609
Unigene0012809	1	p2	(AT)6	12	618	629
Unigene0012813	1	p3	(AAT)5	15	1	15
Unigene0012814	1	p3	(GAA)5	15	179	193
Unigene0012818	1	p3	(TAG)5	15	191	205
Unigene0012822	1	p3	(GAA)6	18	2014	2031
Unigene0012823	1	p2	(CA)7	14	119	132
Unigene0012825	1	p3	(TCT)6	18	332	349
Unigene0012826	1	p2	(AT)6	12	141	152
Unigene0012834	1	p2	(AT)9	18	1	18
Unigene0012835	1	p2	(AT)9	18	1	18
Unigene0012840	1	p2	(AC)8	16	15	30
Unigene0012845	1	p2	(AT)9	18	2360	2377
Unigene0012859	1	p2	(AT)9	18	5	22
Unigene0012862	1	p4	(TGTT)4	16	747	762
Unigene0012869	1	p4	(AGCT)4	16	1875	1890
Unigene0012871	1	p2	(TG)6	12	472	483
Unigene0012876	1	p3	(CAT)5	15	228	242
Unigene0012885	1	p3	(TAT)8	24	2068	2091
Unigene0012899	1	p2	(TA)9	18	1	18
Unigene0012901	1	p3	(TGT)5	15	10	24
Unigene0012902	1	p2	(TA)6	12	115	126
Unigene0012911	1	p3	(TTC)5	15	836	850
Unigene0012912	1	p3	(AGA)6	18	218	235
Unigene0012913	1	p3	(AGA)6	18	218	235
Unigene0012969	1	p2	(TG)6	12	1612	1623
Unigene0012972	1	p3	(ACC)5	15	739	753
Unigene0012972	2	p3	(TAT)5	15	1632	1646
Unigene0012983	1	c	(TAT)5agacatcaattagaggaggaagctcctgattcttccttttggagggtagcatcgcggacatcttcctcttatattggaggagcag(AT)10	120	36	155
Unigene0012988	1	p2	(CA)6	12	1272	1283
Unigene0012993	1	p2	(AT)9	18	1	18
Unigene0012998	1	p3	(AGA)5	15	221	235
Unigene0013006	1	p3	(AAT)5	15	155	169
Unigene0013011	1	p3	(TGA)6	18	7	24
Unigene0013012	1	p3	(TGA)6	18	7	24
Unigene0013015	1	p2	(GA)7	14	2234	2247
Unigene0013029	1	p3	(ATT)5	15	2147	2161
Unigene0013040	1	p2	(CT)9	18	1	18
Unigene0013043	1	p2	(TA)6	12	709	720
Unigene0013044	1	p3	(GGT)5	15	1791	1805
Unigene0013045	1	p3	(AAG)6	18	1658	1675
Unigene0013046	1	p3	(AAG)6	18	1589	1606
Unigene0013048	1	p4	(CATT)4	16	1802	1817
Unigene0013049	1	p4	(CATT)4	16	1564	1579
Unigene0013050	1	p4	(CATT)4	16	1685	1700
Unigene0013079	1	p3	(TGG)6	18	226	243
Unigene0013084	1	p2	(TG)10	20	218	237
Unigene0013085	1	p3	(TGG)5	15	205	219
Unigene0013137	1	p3	(AGC)5	15	73	87
Unigene0013145	1	p2	(TA)6	12	1	12
Unigene0013170	1	p2	(TA)8	16	1	16
Unigene0013178	1	p3	(TGA)6	18	16	33
Unigene0013181	1	p2	(GA)6	12	495	506
Unigene0013189	1	p2	(AG)7	14	186	199
Unigene0013234	1	p3	(CAT)6	18	604	621
Unigene0013262	1	p3	(CAC)5	15	1	15
Unigene0013267	1	p3	(ATC)6	18	4	21
Unigene0013299	1	p2	(AC)6	12	55	66
Unigene0013299	2	p2	(AT)10	20	350	369
Unigene0013317	1	p3	(GAA)6	18	1	18
Unigene0013382	1	p3	(GAT)7	21	403	423
Unigene0013385	1	p4	(TTGA)4	16	188	203
Unigene0013391	1	p2	(TA)10	20	906	925
Unigene0013411	1	p4	(ATTT)4	16	246	261
Unigene0013413	1	p2	(TA)6	12	40	51
Unigene0013422	1	p3	(GCC)5	15	177	191
Unigene0013453	1	p3	(TGT)7	21	1	21
Unigene0013465	1	p2	(AT)9	18	122	139
Unigene0013465	2	p3	(TAG)6	18	305	322
Unigene0013507	1	p2	(TA)6	12	24	35
Unigene0013522	1	p3	(CAT)5	15	289	303
Unigene0013566	1	p2	(AT)7	14	242	255
Unigene0013585	1	p2	(TC)8	16	1	16
Unigene0013586	1	p2	(TA)9	18	208	225
Unigene0013587	1	p2	(AT)6	12	163	174
Unigene0013600	1	p3	(GTG)5	15	191	205
Unigene0013601	1	p2	(AT)9	18	18	35
Unigene0013601	2	p4	(GAAA)5	20	236	255
Unigene0013615	1	p2	(AT)6	12	12	23
Unigene0013618	1	p2	(TG)6	12	111	122
Unigene0013658	1	p2	(AT)6	12	304	315
Unigene0013663	1	p2	(GA)10	20	394	413
Unigene0013669	1	p2	(TA)7	14	185	198
Unigene0013673	1	p2	(AC)8	16	1	16
Unigene0013689	1	p2	(TA)6	12	13	24
Unigene0013692	1	p2	(AT)9	18	220	237
Unigene0013704	1	p2	(TC)6	12	4	15
Unigene0013722	1	p2	(AC)6	12	307	318
Unigene0013757	1	p6	(AACCAA)4	24	1	24
Unigene0013773	1	p3	(TAT)5	15	1	15
Unigene0013814	1	p2	(GA)7	14	230	243
Unigene0013817	1	p3	(CAA)5	15	233	247
Unigene0013826	1	p3	(TGA)6	18	156	173
Unigene0013864	1	p2	(TC)9	18	2	19
Unigene0013911	1	p2	(AT)9	18	5	22
Unigene0013911	2	p2	(GT)7	14	162	175
Unigene0013917	1	p2	(AC)10	20	16	35
Unigene0013918	1	p2	(CA)6	12	537	548
Unigene0013921	1	p3	(TGT)5	15	186	200
Unigene0013928	1	p3	(ATA)5	15	60	74
Unigene0013931	1	c	(AAC)5aaatggattaatggatgagttccgtcacaataatgatagcacagcaaatgtgacaagcagatgtatgatgatctcacatat(TAA)5	111	2985	3095
Unigene0013931	2	p2	(AT)8	16	3340	3355
Unigene0013946	1	p3	(TTG)6	18	1156	1173
Unigene0013948	1	p3	(TTG)6	18	1170	1187
Unigene0013957	1	p2	(TA)7	14	4191	4204
Unigene0013959	1	p2	(TA)7	14	4381	4394
Unigene0013962	1	p3	(ATA)5	15	1017	1031
Unigene0013970	1	p2	(TA)10	20	19	38
Unigene0013973	1	c	(GGT)6ggggttgggaggagtttgaaggaacgggcaatggcggttttggagatatggaaaggggttttgggtagtggtga(TGG)5	107	712	818
Unigene0013977	1	p2	(GA)7	14	71	84
Unigene0013983	1	p3	(CAT)5	15	826	840
Unigene0013988	1	p4	(AAGA)4	16	2062	2077
Unigene0014003	1	p2	(CA)7	14	67	80
Unigene0014004	1	p2	(TG)6	12	683	694
Unigene0014009	1	p2	(TA)8	16	42	57
Unigene0014012	1	p3	(TTA)6	18	606	623
Unigene0014020	1	p2	(AT)9	18	309	326
Unigene0014026	1	p2	(GT)6	12	2431	2442
Unigene0014030	1	p2	(TA)10	20	1419	1438
Unigene0014031	1	p2	(TA)10	20	1152	1171
Unigene0014032	1	p2	(TA)10	20	1044	1063
Unigene0014035	1	p2	(TA)10	20	1311	1330
Unigene0014049	1	p2	(TG)7	14	1724	1737
Unigene0014050	1	p2	(TG)7	14	1628	1641
Unigene0014060	1	p3	(ATA)5	15	2818	2832
Unigene0014070	1	p2	(CT)6	12	141	152
Unigene0014071	1	p3	(CTT)5	15	82	96
[truncated: 8,230 more rows]
