# Supplementary material for: Analysis of the Transcriptome of Erigeron breviscapus Uncovers Putative Scutellarin and Chlorogenic Acids Biosynthetic Genes and Genetic Markers
Source: PLoS One. 2014 Jun 23;9(6):e100357. doi: 10.1371/journal.pone.0100357 (PMC4067309; doi:10.1371/journal.pone.0100357)
Supplement: File S14 — Sequences information SSR primers. (XLSX) [file pone.0100357.s015.xlsx]

## Sheet: Sheet1
ID	SSR nr.	SSR type	SSR	size	start	end	FORWARD PRIMER1 (5'-3')	Tm	size	REVERSE PRIMER1 (5'-3')	Tm	size	PRODUCT1 size (bp)	start (bp)	end (bp)	FORWARD PRIMER2 (5'-3')	Tm	size	REVERSE PRIMER2 (5'-3')	Tm	size	PRODUCT2 size (bp)	start (bp)	end (bp)	FORWARD PRIMER3 (5'-3')	Tm	size	REVERSE PRIMER3 (5'-3')	Tm	size	PRODUCT3 size (bp)	start (bp)	end (bp)
Unigene0000028	1	p2	(TG)6	12	478	489	AAAAGGGAAAGGTTGGTGCT	59.976	20	CTCCCAACTTGCTTTACCCA	60.103	20	252	318	569	AAAGGGAAAGGTTGGTGCTT	59.976	20	CTCCCAACTTGCTTTACCCA	60.103	20	251	319	569	AAAGGTTGGTGCTTGATTGG	59.971	20	CTCCCAACTTGCTTTACCCA	60.103	20	245	325	569
Unigene0000029	1	p2	(TA)8	16	323	338	TCCTTTTGATATTGCCCTGC	60.038	20	TTCTTTTTATGATATTAGAGGCAGTGA	58.914	27	116	253	368	TCCTTTTGATATTGCCCTGC	60.038	20	TCTTTTTATGATATTAGAGGCAGTGA	57.771	26	115	253	367	GATATTGCCCTGCCAAGCTA	60.196	20	TTCTTTTTATGATATTAGAGGCAGTGA	58.914	27	109	260	368
Unigene0000105	1	p3	(CCA)5	15	185	199	CAATTGGATGGAAAACCTCG	60.301	20	GCGGTGATGGTGTTGTAGG	59.976	19	274	7	280	CAATTGGATGGAAAACCTCG	60.301	20	GGCGGTGATGGTGTTGTAG	59.976	19	275	7	281	CAATTGGATGGAAAACCTCG	60.301	20	CGGTGATGGTGTTGTAGGG	59.815	19	273	7	279
Unigene0000108	1	p2	(TA)6	12	44	55	ACAAAATGGCTTCATCTGGG	59.933	20	AACGATCTGAACACCCGAAC	59.973	20	187	8	194	ACAAAATGGCTTCATCTGGG	59.933	20	GCGATGGAATCGCCTATCTA	60.161	20	218	8	225	ACAAAATGGCTTCATCTGGG	59.933	20	TTCCACGAACGATCTGAACA	60.24	20	194	8	201
Unigene0000197	1	c	(CAT)6ctattgtatctgatgaagaacatgatgataatgaaccatttgagattgttgaagt(TTC)5	88	262	349	TCCCCTCTTGATAGGTAAATGA	57.696	22	CATGGAAAAACAAGATCAAGCA	60.11	22	208	169	376	TCCCCTCTTGATAGGTAAATGAGA	60.314	24	CATGGAAAAACAAGATCAAGCA	60.11	22	208	169	376	CCCCTCTTGATAGGTAAATGAGA	58.659	23	CATGGAAAAACAAGATCAAGCA	60.11	22	207	170	376
Unigene0000208	1	p2	(AG)7	14	115	128	CTATGACCACCATTAATGCCA	58.374	21	CACGGCTGTTGTTGTTTTTG	60.187	20	232	4	235	TGACCACCATTAATGCCATA	57.29	20	CACGGCTGTTGTTGTTTTTG	60.187	20	229	7	235	TATGACCACCATTAATGCCA	57.29	20	CACGGCTGTTGTTGTTTTTG	60.187	20	231	5	235
Unigene0000219	1	p3	(ATG)5	15	257	271	CAGGAAGCAGATGACGAACA	59.984	20	ACCACAGATGCAATCCAACA	59.967	20	196	156	351	CAGGAAGCAGATGACGAACA	59.984	20	CACCACAGATGCAATCCAAC	59.967	20	197	156	352	CAGGAAGCAGATGACGAACA	59.984	20	ATCACCACAGATGCAATCCA	59.925	20	199	156	354
Unigene0000223	1	p2	(TG)6	12	45	56	GAAGGATGAATTCGGTGGTG	60.317	20	ATGGGGTTATGGATTTGGGT	60.131	20	149	12	160	GATGAATTCGGTGGTGGTTT	59.653	20	ATGGGGTTATGGATTTGGGT	60.131	20	145	16	160	TGAATTCGGTGGTGGTTTTC	60.734	20	ATGGGGTTATGGATTTGGGT	60.131	20	143	18	160
Unigene0000224	1	p2	(TG)6	12	45	56	GAAGGATGAATTCGGTGGTG	60.317	20	TCATTCGAATCACCTTTTTGTTT	59.871	23	114	12	125	GAAGGATGAATTCGGTGGTG	60.317	20	TTCATTCGAATCACCTTTTTGTT	59.871	23	115	12	126	GATGAATTCGGTGGTGGTTT	59.653	20	TCATTCGAATCACCTTTTTGTTT	59.871	23	110	16	125
Unigene0000239	1	p2	(GA)9	18	349	366	AAACGTCTTCCTGGGTTCCT	59.972	20	AGCACCCTCACGTGACTAAAA	59.788	21	238	250	487	AACGTCTTCCTGGGTTCCTT	59.972	20	AGCACCCTCACGTGACTAAAA	59.788	21	237	251	487	ACGTCTTCCTGGGTTCCTTT	59.972	20	AGCACCCTCACGTGACTAAAA	59.788	21	236	252	487
Unigene0000261	1	p2	(TA)8	16	161	176	CCGATTTCTCCATCTTGGAA	60.006	20	CATCACACCACCGTCATCAT	60.255	20	267	14	280	TGTATGTGCCGATTTCTCCA	60.073	20	CATCACACCACCGTCATCAT	60.255	20	275	6	280	ATGTGCCGATTTCTCCATCT	59.513	20	CATCACACCACCGTCATCAT	60.255	20	272	9	280
Unigene0000269	1	p3	(ATT)5	15	163	177	CTCCCACTTCCATGTTCACC	60.363	20	GTCGTCATGATGGATGGATG	59.724	20	212	85	296	CCACTCCCACTTCCATGTTC	60.363	20	GTCGTCATGATGGATGGATG	59.724	20	215	82	296	CTCCCACTTCCATGTTCACC	60.363	20	TGATGGATGGATGGATTTGA	59.663	20	205	85	289
Unigene0000286	1	p2	(AT)7	14	314	327	CCAATCCAGCTTCAATCCAT	59.894	20	TTTCTGGCAAGATTTGGGAC	60.051	20	196	160	355	CCAATCCAGCTTCAATCCAT	59.894	20	GTTTCTGGCAAGATTTGGGA	60.051	20	197	160	356	CCAATCCAGCTTCAATCCAT	59.894	20	TCTGCAGTGCAAGGTTTCTG	60.175	20	210	160	369
Unigene0000295	1	p4	(TTAC)4	16	186	201	AATTTTAATGTCCCACCGCA	60.188	20	AGGGGAGTTTTCAAGCCAAT	59.94	20	143	147	289	AGGGCGACTTCGGTTATGTA	59.592	20	AGGGGAGTTTTCAAGCCAAT	59.94	20	270	20	289	CACCGCATCAATTCACAGAT	59.527	20	AGGGGAGTTTTCAAGCCAAT	59.94	20	130	160	289
Unigene0000368	1	c	(TCT)5tcact(TTC)6	38	177	214	GCTTCCACCAGCAACATCTC	60.812	20	GAAGTCCATTTTCGCCATGT	59.939	20	130	109	238	ACCCTGACAGGTTGCTTCC	60.104	19	GAAGTCCATTTTCGCCATGT	59.939	20	143	96	238	GCTTCCACCAGCAACATCTC	60.812	20	TGAAGATGAAAAGCTGGCAA	59.542	20	271	109	379
Unigene0000377	1	p2	(AT)6	12	102	113	TATCCAGCTGGTTGACCAAT	58.019	20	TGTTTCGTACTCTTCGCACC	58.926	20	131	15	145	TATCCAGCTGGTTGACCAAT	58.019	20	GTTTCGTACTCTTCGCACCA	58.926	20	130	15	144	ATCCAGCTGGTTGACCAATA	58.019	20	TGTTTCGTACTCTTCGCACC	58.926	20	130	16	145
Unigene0000420	1	p4	(TTTA)4	16	521	536	CGCATAACATGAAGCACCAC	60.142	20	TTGGGCAAATATCAATCTCTCA	59.547	22	270	339	608	GCATAACATGAAGCACCACG	60.142	20	TTGGGCAAATATCAATCTCTCA	59.547	22	269	340	608	ACGTAGCACCGTGACATCAG	59.776	20	TTTCAATCTACACTTGGGCAAA	59.625	22	265	357	621
Unigene0000477	1	p2	(AT)8	16	120	135	CCGAAATTGAAATTAACCACA	57.562	21	TTGGGTTGGTTTGTCAAGTG	59.435	20	201	15	215	ACCGAAATTGAAATTAACCACA	58.409	22	TTGGGTTGGTTTGTCAAGTG	59.435	20	202	14	215	CCGAAATTGAAATTAACCACAT	57.933	22	TTGGGTTGGTTTGTCAAGTG	59.435	20	201	15	215
Unigene0000536	1	p3	(ACC)6	18	73	90	AAGGACCACCTCATCCACTG	59.962	20	CTACTTTGCCACTGCAACCA	59.904	20	144	32	175	AAGGACCACCTCATCCACTG	59.962	20	TACTTTGCCACTGCAACCAG	59.904	20	143	32	174	AAGGACCACCTCATCCACTG	59.962	20	CTTTGCCACTGCAACCAGTA	59.904	20	141	32	172
Unigene0000595	1	p2	(TA)6	12	156	167	CACCCAGCTTTATCAACAAACA	60.032	22	ACTGCGAATATCCGACAACC	59.962	20	208	36	243	CACCCAGCTTTATCAACAAACA	60.032	22	TAAACCAGTTTAGCCACCGC	60.131	20	248	36	283	TTTCTTTTTCTTTTCACCCAGC	59.752	22	ACTGCGAATATCCGACAACC	59.962	20	222	22	243
Unigene0000630	1	p2	(TA)6	12	137	148	AGTTTCCGGCTTTACTGGCT	60.262	20	ATATCCGGATGGTTCTGCAT	59.228	20	172	6	177	CTGGCTGCAAACACCATAAA	59.729	20	ATATCCGGATGGTTCTGCAT	59.228	20	158	20	177	AGTTTCCGGCTTTACTGGCT	60.262	20	TATCCGGATGGTTCTGCATC	60.833	20	171	6	176
Unigene0000633	1	p2	(AT)6	12	427	438	GGCGATCTGGTGGTTTCTAA	60.074	20	AAAATTTCCCAGCAACGCTA	59.72	20	279	363	641	GGCGATCTGGTGGTTTCTAA	60.074	20	TAAAATTTCCCAGCAACGCT	59.72	20	280	363	642	CCCATACATCATCACCACGA	60.201	20	AAAATTTCCCAGCAACGCTA	59.72	20	245	397	641
Unigene0000697	1	p3	(CTT)5	15	556	570	AAAATGCAAAGCCAAACACC	59.982	20	AAGCTCTTGTTGCTTTTCGC	59.775	20	232	419	650	CCTTCGAATTGCGAATGAAT	60.038	20	AAGCTCTTGTTGCTTTTCGC	59.775	20	202	449	650	AAAATGCAAAGCCAAACACC	59.982	20	TTTTCGCAACCTCCTCTGTC	60.375	20	219	419	637
Unigene0000718	1	p2	(AT)7	14	44	57	TGGAGAGAGTCAAATCGTGG	58.8	20	AGTTCGACCATCATCAACCA	58.933	20	191	20	210	TGGAGAGAGTCAAATCGTGG	58.8	20	CCTCCTCCCTTTCTTCCTCT	58.876	20	211	20	230	TGGAGAGAGTCAAATCGTGGT	59.712	21	CCTCCTCCCTTTCTTCCTCT	58.876	20	211	20	230
Unigene0000728	1	p3	(ATT)5	15	333	347	TCTTGAACGTCTTCAGGCAG	59.161	20	TGGTTACAAGCAACAGACGG	59.758	20	122	264	385	TCCACCATCTATGAGTCGCC	61.037	20	TGGTTACAAGCAACAGACGG	59.758	20	280	106	385	TGAGACTTGATGATTTTGCCC	60.066	21	TGGTTACAAGCAACAGACGG	59.758	20	148	238	385
Unigene0000739	1	p3	(GAA)5	15	169	183	ATTGAACCCAGTTGCCAGTC	59.973	20	CCAACTTCTCTCTCACCCCA	60.229	20	160	79	238	ATTGAACCCAGTTGCCAGTC	59.973	20	TGTTGGCCTTCTTCTCCAAC	60.232	20	191	79	269	ATTGAACCCAGTTGCCAGTC	59.973	20	ATGTTGGCCTTCTTCTCCAA	59.67	20	192	79	270
Unigene0000789	1	c	(GTA)5ggacttgtacttgaagaaggtgacacttcttgtggttgctttggcaagggtagtatggtaattttgtgctgctccatcac(ATG)5	110	150	259	CCAACCCAGATAACATACACCC	60.352	22	TGCTTTTTATGGAGGTCCCA	60.439	20	219	122	340	CAACCCAGATAACATACACCCA	59.609	22	TGCTTTTTATGGAGGTCCCA	60.439	20	218	123	340	CCAACCCAGATAACATACACCC	60.352	22	TTTGGAGAATGAGAGCAGCC	60.483	20	274	122	395
Unigene0000826	1	p2	(TA)6	12	302	313	GATCCGTTAAGATTCGGCAA	60.038	20	CAAATGAGTTGTTTCTAGCCATGT	59.602	24	249	101	349	CAATTCCTCCCATGATTTGG	60.126	20	CAAATGAGTTGTTTCTAGCCATGT	59.602	24	232	118	349	CAAAAATCCCAATGATCCGT	59.622	20	CAAATGAGTTGTTTCTAGCCATGT	59.602	24	262	88	349
Unigene0000830	1	p3	(CAT)6	18	219	236	AGAACTGGTTAAGGGTGGGG	60.218	20	TCTTGACCGTCGTCTCCTCT	59.986	20	277	39	315	AAAGAGAACCGGGGACTAGC	59.713	20	TCTTGACCGTCGTCTCCTCT	59.986	20	129	187	315	GAGAACCCATTTCATGTCCG	60.317	20	TCTTGACCGTCGTCTCCTCT	59.986	20	228	88	315
Unigene0000859	1	p4	(GTAT)4	16	351	366	TCAACACCATAACAAGCCCA	59.964	20	TTCAAAATTCATTCACATTCAAA	57.25	23	205	218	422	CCCATGGGGATACAATCAAC	59.871	20	TTCAAAATTCATTCACATTCAAA	57.25	23	220	203	422	TGGGGATACAATCAACACCA	59.623	20	TTCAAAATTCATTCACATTCAAA	57.25	23	216	207	422
Unigene0000865	1	p3	(AGG)5	15	489	503	TGACCATACCCCTAAGCCTG	59.948	20	TTGCTATGCCAAATGTCAGC	59.839	20	204	355	558	TGAATTACCTCCTCCAACCG	59.926	20	TTGCTATGCCAAATGTCAGC	59.839	20	160	399	558	TACCCCTAAGCCTGTTGCAC	60.132	20	TTGCTATGCCAAATGTCAGC	59.839	20	198	361	558
Unigene0000951	1	p3	(TGA)5	15	855	869	AGCTCCGGTCAAAAGGGTAT	59.962	20	TAGGTAAAGCCGCAAGCATT	59.875	20	167	830	996	AGCTCCGGTCAAAAGGGTAT	59.962	20	TTAGGTAAAGCCGCAAGCAT	59.875	20	168	830	997	AGCTCCGGTCAAAAGGGTAT	59.962	20	TGATTGCTGGATCCTTCTCC	60.158	20	125	830	954
Unigene0001078	1	p2	(GA)6	12	176	187	AACAAGTTTGAAAAAGCCGC	59.384	20	ATAATCGACCATCACACCCG	60.603	20	215	4	218	ACCTAGAACTCGGTCAACGC	59.357	20	ATAATCGACCATCACACCCG	60.603	20	125	94	218	AACAAGTTTGAAAAAGCCGC	59.384	20	CAACCACCATAATCGACCATC	60.066	21	223	4	226
Unigene0001079	1	p2	(AT)6	12	145	156	TCGATTCAAACCTACGAAAGAAA	60.115	23	ACTTTTCTCTTCCATCGGCA	59.813	20	212	24	235	TTCGATTCAAACCTACGAAAGAA	60.115	23	ACTTTTCTCTTCCATCGGCA	59.813	20	213	23	235	TCGATTCAAACCTACGAAAGAAA	60.115	23	TTTTCTCTTCCATCGGCAAC	60.192	20	210	24	233
Unigene0001093	1	p2	(CA)6	12	73	84	TCCCATATGTTTTCCTGATCAAC	60.068	23	CATCAGCATTCTTCCCCTGT	60.073	20	194	43	236	TCCCATATGTTTTCCTGATCAAC	60.068	23	CAGCATTCTTCCCCTGTTGT	60.111	20	191	43	233	TTTCTTCCCATATGTTTTCCTGA	59.83	23	CATCAGCATTCTTCCCCTGT	60.073	20	199	38	236
Unigene0001105	1	p3	(ATA)5	15	183	197	CTCACGCATGAATGTGGTTC	60.12	20	ATTTGGGGTGATCAACGTGT	60.096	20	185	77	261	ACATCCACGTAATGCTGCAA	60.142	20	ATTTGGGGTGATCAACGTGT	60.096	20	155	107	261	CGTCCATCCATGCCTTTAAT	59.784	20	ATTTGGGGTGATCAACGTGT	60.096	20	243	19	261
Unigene0001152	1	p2	(TA)6	12	494	505	GGTACGTCCATACGTGAATCC	59.188	21	GGCCTAGTAGCAAGGCACAA	60.407	20	175	390	564	GGTACGTCCATACGTGAATCCT	60.137	22	GGCCTAGTAGCAAGGCACAA	60.407	20	175	390	564	TTGGTACGTCCATACGTGAATC	59.752	22	GGCCTAGTAGCAAGGCACAA	60.407	20	177	388	564
Unigene0001165	1	c	(TA)6tggag(TA)7	31	354	384	CATCAAGATTCTCATCGCCC	60.57	20	AACATTTCACTGCAAAGCCC	60.118	20	251	324	574	ATCAAGATTCTCATCGCCCA	60.57	20	AACATTTCACTGCAAAGCCC	60.118	20	250	325	574	TCAAGATTCTCATCGCCCAT	60.57	20	AACATTTCACTGCAAAGCCC	60.118	20	249	326	574
Unigene0001166	1	c	(TA)6tggag(TA)7	31	354	384	TCGATTTTCCTTCTTGCCAT	59.645	20	AATTGTCATTGCTTACCGGC	59.967	20	231	223	453	ATCGATTTTCCTTCTTGCCA	59.645	20	AATTGTCATTGCTTACCGGC	59.967	20	232	222	453	AGCACCACAACCACATGTTC	59.446	20	AATTGTCATTGCTTACCGGC	59.967	20	278	176	453
Unigene0001184	1	p2	(AT)7	14	140	153	CTCTTCTTCATTTCCACCGC	59.813	20	TTAAACAACGGTGCATGTGG	60.415	20	270	38	307	GGAGTGTTCCACAACCACCT	59.859	20	GGTGCATGTGGTCGGATAGT	60.812	20	237	62	298	CCGCCACTCTCTTCTTCATT	59.43	20	TTAAACAACGGTGCATGTGG	60.415	20	278	30	307
Unigene0001230	1	p3	(GTG)6	18	78	95	AAAGCCCAAATTCACTGGAC	59.031	20	AATAAGCCAAACCAAACACCC	60.102	21	160	55	214	AAAGCCCAAATTCACTGGAC	59.031	20	ATAAGCCAAACCAAACACCC	58.812	20	159	55	213	AAAGCCCAAATTCACTGGAC	59.031	20	CAAACCAAACACCCCCTAAT	58.669	20	153	55	207
Unigene0001292	1	p3	(GAT)5	15	124	138	TAGGGTACGTGCTTTGAGGG	60.125	20	GGTACCTTTGAGACAGCCGA	60.255	20	244	30	273	GGGAGGTCGAAAAGAAGGAG	60.183	20	GGTACCTTTGAGACAGCCGA	60.255	20	225	49	273	TAGGGTACGTGCTTTGAGGG	60.125	20	GCCAAGCTCAATTTTCCTGA	60.331	20	172	30	201
Unigene0001293	1	p3	(GAG)6	18	1105	1122	TTCCATGCAATCCAGTACGA	60.073	20	GGTTTTCTAGCCATGTCCCA	59.933	20	267	1042	1308	TTCCATGCAATCCAGTACGA	60.073	20	TGGGTTTTCTAGCCATGTCC	59.933	20	269	1042	1310	CAAGGGATTTGGCCTGTAAA	59.931	20	GTTTAGCGCCTCGTGTTTTC	59.889	20	271	960	1230
Unigene0001297	1	p2	(TA)6	12	148	159	CTAGTTATTGGGTCACCCCG	59.308	20	TTGTTTCATTTCTTGTCTTTCAGA	58.102	24	147	41	187	CCGGCCCCACTAATCATAG	60.294	19	TTGTTTCATTTCTTGTCTTTCAGA	58.102	24	130	58	187	CTAGTTATTGGGTCACCCCG	59.308	20	ATTGTTTCATTTCTTGTCTTTCAGA	58.434	25	148	41	188
Unigene0001316	1	p2	(AT)7	14	57	70	ACCACCATCTCCCTTCTCCT	59.929	20	GATAGTAATGGCAGCCGGAG	59.691	20	192	5	196	ACCACCATCTCCCTTCTCCT	59.929	20	GCAGCCGGAGTACTTTGAGT	59.501	20	182	5	186	AACCACCATCTCCCTTCTCC	60.314	20	GCAGCCGGAGTACTTTGAGT	59.501	20	183	4	186
Unigene0001332	1	p3	(TCA)5	15	69	83	GTTCACCAAGCAGCTTCCTC	59.997	20	TGCTGGTAGTACATCGTCGG	59.74	20	127	25	151	CAAGCAGCTTCCTCCCTATG	59.971	20	TGCTGGTAGTACATCGTCGG	59.74	20	121	31	151	TGTCAGGTGTAGTTGCAGCC	59.905	20	TGCTGGTAGTACATCGTCGG	59.74	20	148	4	151
Unigene0001365	1	p2	(AC)6	12	211	222	TTTGGTTTGATGATTACATGCTTT	59.788	24	AATCCGATTATACGCCATGC	59.785	20	274	114	387	TTGGTTTGATGATTACATGCTTTT	59.788	24	AATCCGATTATACGCCATGC	59.785	20	273	115	387	TTTTGGTTTGATGATTACATGCTT	59.788	24	AATCCGATTATACGCCATGC	59.785	20	275	113	387
Unigene0001506	1	p2	(TA)6	12	32	43	TTGCTTATTGGAATCAATACCTTT	58.233	24	TTATGGAGGCGACAACAACA	60.111	20	134	1	134	TTGCTTATTGGAATCAATACCTTT	58.233	24	TCCAGATTCCGGTTATGGAG	59.887	20	146	1	146	TTGCTTATTGGAATCAATACCTTT	58.233	24	TTGATCCATTTCCATCACGA	59.859	20	101	1	101
Unigene0001587	1	p3	(ATG)5	15	340	354	ATGTTCATGATGGGGGTCAT	59.869	20	AACGACGAAAATTCCTGTGG	59.971	20	178	216	393	ATGTTCATGATGGGGGTCAT	59.869	20	GGCCTGTTAAACGACGAAAA	60.11	20	187	216	402	ATGTTCATGATGGGGGTCAT	59.869	20	TTAGCCTGCTCAGGTCGTCT	60.156	20	271	216	486
Unigene0001697	1	p4	(TTTC)4	16	117	132	TGGAGGATGTCATCAGTGGA	60.046	20	GAAGGTGGTAGCATGCGTTT	60.14	20	277	71	347	TGGAGGATGTCATCAGTGGA	60.046	20	GGTAGCATGCGTTTTTCACA	59.735	20	271	71	341	TGGAGGATGTCATCAGTGGA	60.046	20	TGGTAGCATGCGTTTTTCAC	59.735	20	272	71	342
Unigene0001702	1	p2	(AG)7	14	137	150	ACACCATACGAGCAGCAACA	60.333	20	CGACAACCCATGTTCATCAC	59.812	20	111	71	181	ACACCATACGAGCAGCAACA	60.333	20	AACCCATGTTCATCACCTCC	59.636	20	107	71	177	ACACCATACGAGCAGCAACA	60.333	20	CTATTCAGGAACCACCACCG	60.366	20	224	71	294
Unigene0001784	1	p4	(TATT)4	16	68	83	TGCTGGCCACACTAATTCTCT	59.89	21	GGAATCATGACAAGAAAATCTGC	59.965	23	163	15	177	GCTGGCCACACTAATTCTCTG	59.89	21	GGAATCATGACAAGAAAATCTGC	59.965	23	162	16	177	TGCTGGCCACACTAATTCTC	58.877	20	GGAATCATGACAAGAAAATCTGC	59.965	23	163	15	177
Unigene0001797	1	p2	(TG)6	12	267	278	AACCAGAAACCAAGGGATTTT	58.858	21	GGCTGCTAAATGCTAATGATCTC	59.416	23	270	36	305	CCAGAAACCAAGGGATTTTATG	59.711	22	GGCTGCTAAATGCTAATGATCTC	59.416	23	268	38	305	AGGAATAAATCAGACACCGGA	58.516	21	GGCTGCTAAATGCTAATGATCTC	59.416	23	184	122	305
Unigene0001838	1	p2	(TA)6	12	75	86	GGGGAATACAGTCGGATTGA	59.75	20	CTCAAGCTTTTCGGCATTTC	59.96	20	147	32	178	GGGGAATACAGTCGGATTGA	59.75	20	TTCGGCATTTCAACCTCTCT	59.813	20	138	32	169	GGGGAATACAGTCGGATTGA	59.75	20	TTTCGGCATTTCAACCTCTC	60.192	20	139	32	170
Unigene0001900	1	p3	(ATC)5	15	810	824	CCAATTCTTCCTCACCCTCA	60.042	20	GATGATGATCAGCCTCCACA	59.591	20	220	628	847	CCAATTCTTCCTCACCCTCA	60.042	20	TGATGATGATCAGCCTCCAC	59.591	20	221	628	848	TGCCATCTTGTGGTTGTTTG	60.552	20	TGATGATGATCAGCCTCCAC	59.591	20	122	727	848
Unigene0001904	1	p3	(CAT)6	18	408	425	CGGAGTCAACGGAAGTCAAT	60.111	20	CTGCTGAAGAAGCTGCAATG	59.888	20	150	371	520	GTGAGTTGACTCGGCAACAA	59.88	20	CTGCTGAAGAAGCTGCAATG	59.888	20	263	258	520	GTGAGTTGACTCGGCAACAA	59.88	20	CTATCCAGTTGCGTGGACCT	60.134	20	227	258	484
Unigene0001958	1	p2	(GA)6	12	81	92	ACACTCCGGGATTCTTTTCC	60.306	20	TATCGGCGAACACTCAAACA	60.257	20	227	2	228	ACACTCCGGGATTCTTTTCC	60.306	20	TCGGCGAACACTCAAACATA	60.257	20	225	2	226	TGGCTCAAAAGTGCTTGAAA	59.585	20	TCGGCGAACACTCAAACATA	60.257	20	188	39	226
Unigene0002077	1	p2	(AG)6	12	594	605	ACATTTCTGAGATTTGCGGG	60.074	20	TTCACTCTTCACTCTTCACTCTTCA	59.728	25	221	413	633	CTGGAGTTGCTGTTCCCAAT	60.111	20	TTCACTCTTCACTCTTCACTCTTCA	59.728	25	185	449	633	GTTGCTGTTCCCAATTCCAT	59.797	20	TTCACTCTTCACTCTTCACTCTTCA	59.728	25	180	454	633
Unigene0002091	1	p3	(ATG)5	15	202	216	ATTCATCGCCGATTACAACC	59.791	20	CGAGTAACCGATAAACCGGA	59.953	20	184	109	292	ATTCATCGCCGATTACAACC	59.791	20	GGAGTATGGCGTTGGAGAAA	60.074	20	147	109	255	ATTCATCGCCGATTACAACC	59.791	20	AGCCTTGCGAGTAACCGATA	59.867	20	191	109	299
Unigene0002106	2	p3	(TCC)5	15	289	303	GCGGCTTGGTAATGGTAATG	60.343	20	TCCTGATCAACAACAGCAGC	59.992	20	248	262	509	GCGGCTTGGTAATGGTAATG	60.343	20	ATCGTTGCCACACAACAAGA	60.16	20	221	262	482	GCGGCTTGGTAATGGTAATG	60.343	20	CCTCCTGATCAACAACAGCA	59.831	20	250	262	511
Unigene0002151	1	p2	(AT)9	18	162	179	CACAGCCGATCGTGAATATG	60.096	20	TCAAAGAAATGGCTCCATCC	60.014	20	155	51	205	TTTTCCGGCCATCCTTTTAT	60.616	20	TCAAAGAAATGGCTCCATCC	60.014	20	122	84	205	TTCCGGCCATCCTTTTATATC	60.122	21	TCAAAGAAATGGCTCCATCC	60.014	20	120	86	205
Unigene0002191	1	p2	(AT)6	12	156	167	TTTATGGGCCTGTTGGTGAT	60.192	20	ATGAATAATGCTGAAGCCGC	60.203	20	180	14	193	TTTATGGGCCTGTTGGTGAT	60.192	20	GCACGATAATGGCGAGAGAT	60.207	20	225	14	238	TTTATGGGCCTGTTGGTGAT	60.192	20	TTCAACGGACGAAACATCAG	59.691	20	244	14	257
Unigene0002199	1	p2	(CA)6	12	84	95	AAACCGTTCTTCAGGAACCA	59.569	20	AGGTGCCCCTTCAGTTTTCT	60.11	20	118	43	160	ACCGTTCTTCAGGAACCACA	60.545	20	AGGTGCCCCTTCAGTTTTCT	60.11	20	116	45	160	AAACCGTTCTTCAGGAACCA	59.569	20	GTGCCCCTTCAGTTTTCTCA	60.232	20	116	43	158
Unigene0002216	1	p2	(TG)7	14	61	74	CCTTCATGAGGATCAATTTGG	59.373	21	AACCTCCTCCTTTCAGGCAT	60.074	20	234	5	238	CCTTCATGAGGATCAATTTGG	59.373	21	CCGCTAATGGCAACAAGTTT	60.131	20	206	5	210	CCTTCATGAGGATCAATTTGG	59.373	21	CAACGGGGCTATGGTAAAAA	59.826	20	257	5	261
Unigene0002233	1	c*	(TC)6(TCTT)4*	26	1316	1341	TAACATCAACAATGCCCCAA	59.786	20	CCGTTACATCTCACAGCGAA	59.864	20	266	1127	1392	TAACATCAACAATGCCCCAA	59.786	20	TTCCGTTACATCTCACAGCG	59.864	20	268	1127	1394	TAACATCAACAATGCCCCAA	59.786	20	GCGAAAATCAGGGGAAAAAT	60.26	20	251	1127	1377
Unigene0002260	1	p2	(CT)6	12	27	38	ATCAAACCCAAGAACCGTCA	60.353	20	GGACAAGGGTGGAATCTTGA	59.903	20	160	4	163	GAAATCAAACCCAAGAACCG	59.406	20	GGACAAGGGTGGAATCTTGA	59.903	20	163	1	163	ATCAAACCCAAGAACCGTCA	60.353	20	CCTCCAGCACCCATAATACG	60.344	20	203	4	206
Unigene0002260	2	p3	(CAG)6	18	709	726	CCTTCCGTTTCTGCTCACTC	59.989	20	CCTACAGTCGTTCCCGTGAT	59.989	20	170	584	753	TCCTTCCGTTTCTGCTCACT	59.989	20	CCTACAGTCGTTCCCGTGAT	59.989	20	171	583	753	GAACGCAGCCTTCTTGATTC	59.962	20	CCTACAGTCGTTCCCGTGAT	59.989	20	189	565	753
Unigene0002263	1	p4	(AGCT)4	16	67	82	CATGATAAAACTCACACACCTAAAA	57.426	25	GCCAATTAACCAGAATCCGA	59.901	20	251	22	272	CATGATAAAACTCACACACCTAAAA	57.426	25	GGAAGGCCACTTAAGCAACA	60.249	20	163	22	184	CATGATAAAACTCACACACCTAAAA	57.426	25	GTGGAAGGCCACTTAAGCAA	60.249	20	165	22	186
Unigene0002281	1	p2	(AC)10	20	110	129	ATTTTCACCCCACACACTCG	60.812	20	TGGTGTTGTTGACCCTTGAA	59.976	20	134	86	219	ATTTTCACCCCACACACTCG	60.812	20	CTGTGGTGGTGTTGTTGACC	59.89	20	140	86	225	ATTTTCACCCCACACACTCG	60.812	20	TGACCCTTGAAGAAGTGGCT	59.844	20	125	86	210
Unigene0002281	2	p2	(TG)10	20	515	534	TGGTGTTGTTGACCCTTGAA	59.976	20	ATTTTCACCCCACACACTCG	60.812	20	134	424	557	CTGTGGTGGTGTTGTTGACC	59.89	20	ATTTTCACCCCACACACTCG	60.812	20	140	418	557	TGACCCTTGAAGAAGTGGCT	59.844	20	ATTTTCACCCCACACACTCG	60.812	20	125	433	557
Unigene0002282	1	p2	(AC)10	20	110	129	ATTTTCACCCCACACACTCG	60.812	20	TGGTGTTGTTGACCCTTGAA	59.976	20	134	86	219	ATTTTCACCCCACACACTCG	60.812	20	CTGTGGTGGTGTTGTTGACC	59.89	20	140	86	225	ATTTTCACCCCACACACTCG	60.812	20	TGACCCTTGAAGAAGTGGCT	59.844	20	125	86	210
Unigene0002284	1	p2	(AT)6	12	159	170	ATACGGGTGGGTGGGTATTT	60.187	20	TATACGGAGGAGGATGGTGG	59.767	20	267	5	271	AATACGGGTGGGTGGGTATT	60.187	20	TATACGGAGGAGGATGGTGG	59.767	20	268	4	271	AAATACGGGTGGGTGGGTAT	60.187	20	TATACGGAGGAGGATGGTGG	59.767	20	269	3	271
Unigene0002285	1	p2	(AT)6	12	159	170	ATACGGGTGGGTGGGTATTT	60.187	20	TATACGGAGGAGGATGGTGG	59.767	20	267	5	271	AATACGGGTGGGTGGGTATT	60.187	20	TATACGGAGGAGGATGGTGG	59.767	20	268	4	271	AAATACGGGTGGGTGGGTAT	60.187	20	TATACGGAGGAGGATGGTGG	59.767	20	269	3	271
Unigene0002307	1	p4	(TGTA)4	16	554	569	AAAACTGCAGGCCAATAACG	60.131	20	TTGCAAAAATTCGAACACCA	60.088	20	278	460	737	AAAACTGCAGGCCAATAACG	60.131	20	TGCAAAAATTCGAACACCAG	59.706	20	277	460	736	TGCTTCTGATGATTTGTGGG	59.648	20	TTGCAAAAATTCGAACACCA	60.088	20	254	484	737
Unigene0002324	1	p4	(ATAC)4	16	209	224	GAGGGGAAAGAAAGAGCGTT	59.827	20	TAGACCCTCCAATGTTTGGC	59.933	20	263	164	426	GAGGGGAAAGAAAGAGCGTT	59.827	20	GTGGCACTTAGACCCTCCAA	60.111	20	271	164	434	GAGGGGAAAGAAAGAGCGTT	59.827	20	AATGTTTGGCCTTCAACACC	59.836	20	253	164	416
Unigene0002329	1	p3	(GAT)6	18	1411	1428	AATGAACCACCACCACCACT	60.135	20	TGTTGACTGGTGCCATGTTT	60.008	20	142	1365	1506	AATGAACCACCACCACCACT	60.135	20	TTGTTGACTGGTGCCATGTT	60.008	20	143	1365	1507	AATGAACCACCACCACCACT	60.135	20	AGACCAAGCTAAGGGCACAA	59.875	20	278	1365	1642
Unigene0002357	1	p3	(GAT)5	15	562	576	ATTGGTGAGACGGTGAAAGG	59.966	20	TCCGCCTTTTCCAATACAAC	59.938	20	255	405	659	CCGTCAATGGATGCTCTTTT	60.074	20	TCCGCCTTTTCCAATACAAC	59.938	20	156	504	659	GTCCGTCAATGGATGCTCTT	60.081	20	TCCGCCTTTTCCAATACAAC	59.938	20	158	502	659
Unigene0002383	1	p2	(CA)8	16	162	177	TGCAGTGTATGCACCCAGAT	60.144	20	TATACCCGGAACGACCAGTT	59.312	20	220	18	237	TGCAGTGTATGCACCCAGAT	60.144	20	TGTATACCCGGAACGACCAG	60.766	20	222	18	239	TGCAGTGTATGCACCCAGAT	60.144	20	GTTGTATACCCGGAACGACC	59.174	20	224	18	241
Unigene0002384	1	p4	(TTTA)4	16	1001	1016	TGTCCTGGCAACGTCTAGTG	59.897	20	GCACACACGCCAATACAAAT	59.474	20	237	887	1123	AGTTCTGTCCTGGCAACGTC	60.307	20	GCACACACGCCAATACAAAT	59.474	20	242	882	1123	GTTCTGTCCTGGCAACGTCT	60.307	20	GCACACACGCCAATACAAAT	59.474	20	241	883	1123
Unigene0002423	1	p2	(AC)8	16	27	42	GCCTCATGTGATAAAAACACACA	59.919	23	AAGCCGTCTCCTCAAGAACA	59.989	20	228	0	227	GCCTCATGTGATAAAAACACACA	59.919	23	CAAGCCGTCTCCTCAAGAAC	59.989	20	229	0	228	GCCTCATGTGATAAAAACACACA	59.919	23	TGTACAACAAGCAAGCCGTC	59.911	20	240	0	239
Unigene0002427	1	p3	(ATT)6	18	457	474	CCTTTCCAAACACCCCCTAT	60.046	20	AAAAATGATGGAGGCTCAGA	57.33	20	236	264	499	AGTCGGGCAAAGTTTGAGAA	59.853	20	TCCAAGAGTACCAGCAAACAA	58.418	21	233	336	568	AAGTCGGGCAAAGTTTGAGA	59.853	20	TCCAAGAGTACCAGCAAACAA	58.418	21	234	335	568
Unigene0002449	1	p2	(AG)7	14	621	634	GAAGTCGTTTAGTGGGCTGG	59.734	20	CAATCATTGCACAAACCCAT	59.251	20	209	510	718	GGAAGTCGTTTAGTGGGCTG	59.734	20	CAATCATTGCACAAACCCAT	59.251	20	210	509	718	TGGAAGTCGTTTAGTGGGCT	59.734	20	CAATCATTGCACAAACCCAT	59.251	20	211	508	718
Unigene0002455	1	c	(TTG)6ggatgtgaat(TTA)6	46	1399	1444	CGTTGGAAGAACAAGAAGCA	59.047	20	ACCCCCAAAACACAAAACAA	60.103	20	262	1370	1631	CGTTGGAAGAACAAGAAGCA	59.047	20	TGATTTTCCGATTACCTCCG	59.894	20	203	1370	1572	TCTTCTGGAACCGGAACAAT	59.526	20	CACGTCATCACCATCCCTAA	59.369	20	272	1273	1544
Unigene0002467	1	p3	(TCA)5	15	107	121	CACCAACACAATTAAACAAAGCA	59.953	23	ATCCTCCTGGGTCGAAAACT	59.935	20	213	34	246	CACCAACACAATTAAACAAAGCA	59.953	23	CTCCTCTTCCTCCCCAGTCT	59.801	20	166	34	199	CACCAACACAATTAAACAAAGCA	59.953	23	GATGCTAGCCAATCCTCCTG	59.797	20	224	34	257
Unigene0002471	1	p4	(ATCA)4	16	108	123	CCGAGAACCCGAACAAAATA	59.931	20	GCTTAGCGTCGGAGTGTCTT	59.644	20	187	12	198	CCGAGAACCCGAACAAAATA	59.931	20	TTAGCGTCGGAGTGTCTTCA	59.591	20	185	12	196	CCGAGAACCCGAACAAAATA	59.931	20	AGCGTCGGAGTGTCTTCATC	60.418	20	183	12	194
Unigene0002475	1	p3	(GGT)6	18	293	310	CCAGCCTTTAATGCTCTTGC	59.982	20	GATTAACCTTGGGGGCATCT	60.152	20	280	178	457	CCAGCCTTTAATGCTCTTGC	59.982	20	TGGTTTTTCAAAAGAAGCGG	60.215	20	201	178	378	CCAGCCTTTAATGCTCTTGC	59.982	20	CAGCGGAATCCAATCTCACT	60.218	20	253	178	430
Unigene0002484	1	p2	(CT)6	12	214	225	AGGAACAATCACAATGCATGA	58.99	21	CACAAAATGGTGGGATTCCT	59.647	20	241	27	267	GGAACAATCACAATGCATGA	57.875	20	CACAAAATGGTGGGATTCCT	59.647	20	240	28	267	AAGGAACAATCACAATGCATGA	60.374	22	CACAAAATGGTGGGATTCCT	59.647	20	242	26	267
Unigene0002508	1	p4	(TGTT)4	16	416	431	ATTGGATCGGTTCCATGTGT	60.057	20	GCTTCCGAACTGACCTGAGA	60.533	20	253	377	629	AATTGGATCGGTTCCATGTG	60.582	20	GCTTCCGAACTGACCTGAGA	60.533	20	254	376	629	ATTGGATCGGTTCCATGTGT	60.057	20	CCTGCTTCCGAACTGACCT	60.393	19	256	377	632
Unigene0002528	1	p3	(GAT)5	15	443	457	ATCAGATGCTGCTGCTGTTG	60.168	20	CGAAGAGGACGCAGAAGATT	59.574	20	205	294	498	ATCAGATGCTGCTGCTGTTG	60.168	20	CTAGACGATCCCGAAGAGGA	59.381	20	216	294	509	ATCAGATGCTGCTGCTGTTG	60.168	20	CCTCCTCCTCTTCATCCTCA	59.329	20	257	294	550
Unigene0002533	1	p2	(AC)6	12	69	80	GTGCTCCCTCCCCTCTATTC	60.037	20	GGCTGTTTTCGAATGGTTGT	59.978	20	245	30	274	GTGCTCCCTCCCCTCTATTC	60.037	20	ATTTTGCCTTGTTTGAACCG	59.975	20	126	30	155	TGCTCCCTCCCCTCTATTCT	60.169	20	GGCTGTTTTCGAATGGTTGT	59.978	20	244	31	274
Unigene0002561	1	p3	(TCG)5	15	207	221	TCTAGGGTTTGGTGGGTCAC	59.82	20	CGAATTGGGTTTGTTCCATC	60.17	20	220	127	346	TCTAGGGTTTGGTGGGTCAC	59.82	20	TCGAATTGGGTTTGTTCCAT	60.17	20	221	127	347	ACCGGAATTATGAGTCACCG	59.813	20	CGAATTGGGTTTGTTCCATC	60.17	20	202	145	346
Unigene0002562	1	p3	(ATT)6	18	1518	1535	TCAAATCAGCATCACCATGAA	60.065	21	CCTTTTTGACAGGGTGGAAA	59.942	20	183	1435	1617	TTCAAATCAGCATCACCATGA	60.065	21	CCTTTTTGACAGGGTGGAAA	59.942	20	184	1434	1617	ACAAGCAGCAACACAAGCC	60.048	19	GGAAACGGATTCAGGACAAA	59.91	20	278	1325	1602
Unigene0002568	1	p2	(TC)9	18	73	90	CCCTAAAAAGCTTCCGTTCC	60.068	20	AGCTTGACGGAAAGGCATAA	59.845	20	168	5	172	CCCTAAAAAGCTTCCGTTCC	60.068	20	AAGCTTGACGGAAAGGCATA	59.845	20	169	5	173	CCCTAAAAAGCTTCCGTTCC	60.068	20	CCTGGTTAAAGCTTGACGGA	60.241	20	177	5	181
Unigene0002574	1	p2	(GT)6	12	2889	2900	GATTCCGTCGATTCCTTCAA	60.014	20	ACCCAGTGACCCAAACAAAC	59.721	20	263	2704	2966	AAGGGGGTGGGTTAGAATTG	60.046	20	ACCCAGTGACCCAAACAAAC	59.721	20	145	2822	2966	CTCCGTCGTTGACATGATTG	60.112	20	ACCCAGTGACCCAAACAAAC	59.721	20	227	2740	2966
Unigene0002579	1	p2	(TA)6	12	153	164	ACTTTGCCACCTCATCATCC	59.934	20	GCTCTTCTTCGTTGACCGAC	59.997	20	249	54	302	CACCTCATCATCCATCCCTC	60.288	20	GCTCTTCTTCGTTGACCGAC	59.997	20	242	61	302	CTCATCATCCATCCCTCCAT	59.694	20	GCTCTTCTTCGTTGACCGAC	59.997	20	239	64	302
Unigene0002579	2	p3	(TAA)6	18	701	718	TGACCCAAGAGATGCTGATG	59.787	20	TTCTCCACCGTTTCAGCTTT	59.853	20	156	586	741	GATGGGTTAAAATCTGGGCA	59.762	20	TTCTCCACCGTTTCAGCTTT	59.853	20	269	473	741	TGACCCAAGAGATGCTGATG	59.787	20	CTCTTCAAGGGTCCCTGGTT	60.48	20	262	586	847
Unigene0002580	1	p3	(TAA)6	18	2571	2588	TGACCCAAGAGATGCTGATG	59.787	20	TTCTCCACCGTTTCAGCTTT	59.853	20	156	2456	2611	GATGGGTTAAAATCTGGGCA	59.762	20	TTCTCCACCGTTTCAGCTTT	59.853	20	269	2343	2611	TGACCCAAGAGATGCTGATG	59.787	20	CTCTTCAAGGGTCCCTGGTT	60.48	20	262	2456	2717
Unigene0002593	1	p3	(ATG)5	15	543	557	TTTTGAAGCATGCAATTTAGGA	59.732	22	AATTCCAACGATGTGAAGCC	59.939	20	141	479	619	TTTGAAGCATGCAATTTAGGAA	59.732	22	AATTCCAACGATGTGAAGCC	59.939	20	140	480	619	TTTGAAGCATGCAATTTAGGAA	59.732	22	ATCTTCACCCAAAAGGGGTC	60.169	20	194	480	673
Unigene0002594	1	p2	(TG)6	12	1207	1218	GGAGGAGATCAGCGTTGACA	61.376	20	GTTGATTCCGATCACTTCCC	59.341	20	277	987	1263	GCTTTCAGAAGCTTGTTTTGG	59.144	21	GAGTGGGACAGAATTGCACA	59.682	20	147	1178	1324	GGAGGAGATCAGCGTTGACA	61.376	20	CCCCCAAATCAAATCAATTC	59.067	20	259	987	1245
Unigene0002597	1	p2	(TC)6	12	1878	1889	TGATGATGCCGCCTTTATTT	60.424	20	TCGTCATCTTCTACAGCACACC	60.321	22	153	1804	1956	ATGATGATGCCGCCTTTATT	59.397	20	TCGTCATCTTCTACAGCACACC	60.321	22	154	1803	1956	TGTTTTGGATCTGGAGCTGA	59.369	20	TCGTCATCTTCTACAGCACACC	60.321	22	176	1781	1956
Unigene0002598	1	p2	(TC)6	12	1809	1820	CTGCATACGACAACGGAGAA	59.864	20	TCGTCATCTTCTACAGCACACC	60.321	22	276	1612	1887	TGCATACGACAACGGAGAAC	59.722	20	TCGTCATCTTCTACAGCACACC	60.321	22	275	1613	1887	TGATGATGCCGCCTTTATTT	60.424	20	TCGTCATCTTCTACAGCACACC	60.321	22	153	1735	1887
Unigene0002610	1	p2	(AC)8	16	53	68	CCTACCACCCTCAAAATCTATCC	60.082	23	GATTATGCTTTTCGGGCTCA	60.175	20	268	27	294	CCTACCACCCTCAAAATCTATCC	60.082	23	AAGGCCAGGGATTATAGGGA	59.756	20	104	27	130	CCTACCACCCTCAAAATCTATCC	60.082	23	CAAGATTATGCTTTTCGGGC	59.682	20	271	27	297
Unigene0002654	1	p3	(ATT)5	15	1482	1496	ATCGGATGGATGTGATTGGT	60.018	20	ATGTCATCATGGTTTGGTCG	59.219	20	186	1361	1546	ATCGGATGGATGTGATTGGT	60.018	20	ATGGTTTGGTCGATCCATCT	59.218	20	178	1361	1538	GCTGATCTCGGCAAAGTCTC	60.104	20	ATGTCATCATGGTTTGGTCG	59.219	20	246	1301	1546
Unigene0002655	1	p3	(ATT)5	15	1370	1384	ATCGGATGGATGTGATTGGT	60.018	20	ATGTCATCATGGTTTGGTCG	59.219	20	186	1249	1434	ATCGGATGGATGTGATTGGT	60.018	20	ATGGTTTGGTCGATCCATCT	59.218	20	178	1249	1426	GCTGATCTCGGCAAAGTCTC	60.104	20	ATGTCATCATGGTTTGGTCG	59.219	20	246	1189	1434
Unigene0002658	1	p4	(TTAT)4	16	178	193	ATTTTCTCGTTCTGCCCCTT	60.074	20	ATATCACCTCCCGTATGCCA	60.177	20	179	111	289	ATTTTCTCGTTCTGCCCCTT	60.074	20	ATCGTCCCTGTGGCAAATAC	59.82	20	217	111	327	ATTTTCTCGTTCTGCCCCTT	60.074	20	TGAGTGATTCGGGGTGGTAT	60.195	20	141	111	251
Unigene0002665	1	p2	(AC)7	14	147	160	TTTGACATGCAAGGAAACACA	60.142	21	ATTGCAATGGAGAAAGGGTG	59.933	20	277	96	372	TTGACATGCAAGGAAACACA	58.675	20	ATTGCAATGGAGAAAGGGTG	59.933	20	276	97	372	TTTGACATGCAAGGAAACACA	60.142	21	GCAATGGAGAAAGGGTGATG	60.461	20	274	96	369
Unigene0002668	1	p3	(GTG)5	15	705	719	TTTGGTAGTGTTTGAGGGGC	59.971	20	TAAACTCCGTCTCGTCCACC	60.111	20	108	651	758	AGGTGGAGCATCTCGAAAGA	59.95	20	TAAACTCCGTCTCGTCCACC	60.111	20	242	517	758	GGTGGAGCATCTCGAAAGAG	59.95	20	TAAACTCCGTCTCGTCCACC	60.111	20	241	518	758
Unigene0002694	1	c	(TA)6caactctgctgcatgtgtgtgtatatatatagatagaatctgtatccatacaccaccacatttatatct(TTA)5	96	75	170	CCCTATTATCATAGAGAGAAAAACAAA	57.705	27	CAGCCATCATTAAACCCCC	60.14	19	233	26	258	CCCTATTATCATAGAGAGAAAAACAAA	57.705	27	ATCAGCCATCATTAAACCCC	58.717	20	235	26	260	CCCTATTATCATAGAGAGAAAAACAAA	57.705	27	TCAGCCATCATTAAACCCCC	61.95	20	234	26	259
Unigene0002714	1	p3	(ATA)7	21	183	203	AAACGAACCAACCATTTGGA	60.206	20	AACAACCTCCCTCAAACCCT	59.834	20	173	108	280	AAACGAACCAACCATTTGGA	60.206	20	AAACAACCTCCCTCAAACCC	60.204	20	174	108	281	AAACGAACCAACCATTTGGA	60.206	20	CCTCCCTCAAACCCTCTTCT	59.671	20	168	108	275
Unigene0002724	1	p3	(TGA)7	21	1239	1259	GTGGCCTTTCCGAACTGATA	60.074	20	CAACGTTTTTGCGACGAGTA	59.911	20	146	1138	1283	GTGGCCTTTCCGAACTGATA	60.074	20	TCAGATCAATAGCAGCACGC	60.127	20	225	1138	1362	TGTGCTTGGATCTGGTTTGA	60.24	20	CAACGTTTTTGCGACGAGTA	59.911	20	101	1183	1283
Unigene0002748	1	p2	(TA)6	12	278	289	CCAAAGGATGAACAAATGGC	60.309	20	TCCAGCCTCTTTTTGGTGTC	60.232	20	166	191	356	CCAAAGGATGAACAAATGGC	60.309	20	TCGAATCCAGCCTCTTTTTG	60.323	20	171	191	361	CAAAGGATGAACAAATGGCA	59.518	20	TCCAGCCTCTTTTTGGTGTC	60.232	20	165	192	356
Unigene0002750	1	p3	(ATC)8	24	305	328	GTTGGTAACAACAGGTGGGG	60.126	20	GAACAGGCTTTTGAAGGCAG	59.993	20	262	241	502	GTTGGTAACAACAGGTGGGG	60.126	20	AATGGTGGAACAGGCTTTTG	59.971	20	269	241	509	GTTGGTAACAACAGGTGGGG	60.126	20	GGACAAATGGGTGGATGAAG	60.173	20	211	241	451
Unigene0002751	1	c	(ATC)8gtcgtcg(TCA)5tcgctataatcagtgctagtatcatctaataacttgaccaacgcagggatatcaatatccgactcagacgaacaatcatactggcccaaatcc(TCA)5	154	305	458	GTTGGTAACAACAGGTGGGG	60.126	20	CCCATCTCCAAGACCGAGT	60.056	19	279	241	519	GTTGGTAACAACAGGTGGGG	60.126	20	CATCTCCAAGACCGAGTCTGA	60.393	21	277	241	517	TTTCCTCTTCTTCCGTGTCA	58.414	20	ATGATGATGAGGATTTGCCC	59.715	20	258	282	539
Unigene0002752	1	c	(TCA)5tcgctataatcagtgctagtatcatctaataacttgaccaacgcagggatatcaatatccgactcagacgaacaatcatactggcccaaatcc(TCA)5	123	117	239	AGCCAGAGGAGAAACAGGAA	59.014	20	ATGATGATGAGGATTTGCCC	59.715	20	269	52	320	AGCCAGAGGAGAAACAGGAAC	59.87	21	ATGATGATGAGGATTTGCCC	59.715	20	269	52	320	GCCAGAGGAGAAACAGGAAC	58.868	20	ATGATGATGAGGATTTGCCC	59.715	20	268	53	320
Unigene0002755	1	p3	(TAT)7	21	640	660	CAGCAGTGCCAGAAAACAAA	60.027	20	ATTCCCCCATTCCTCATTTC	59.959	20	254	438	691	CAGCAGTGCCAGAAAACAAA	60.027	20	GATTCCCCCATTCCTCATTT	59.959	20	255	438	692	GGTTCCTAACCCAGCCTTTC	59.94	20	ATTCCCCCATTCCTCATTTC	59.959	20	212	480	691
Unigene0002756	1	p3	(TAT)7	21	559	579	CCGCCCAATGTAGCATTATT	59.816	20	ATTCCCCCATTCCTCATTTC	59.959	20	126	485	610	CCGCCCAATGTAGCATTATT	59.816	20	GATTCCCCCATTCCTCATTT	59.959	20	127	485	611	CCGCCCAATGTAGCATTATT	59.816	20	AACATTTCTTCGATTCCCCC	60.131	20	138	485	622
Unigene0002796	1	p3	(GAA)5	15	746	760	TCAGTGGCTTTCAAATCTTGG	60.234	21	GGCAAGAAGGCCAACTCATA	60.214	20	270	597	866	TCACCCATTTTTGCTTCTTG	58.745	20	GGCAAGAAGGCCAACTCATA	60.214	20	222	645	866	TGGCTTTCAAATCTTGGTTG	58.745	20	GGCAAGAAGGCCAACTCATA	60.214	20	266	601	866
Unigene0002805	1	p3	(TAA)5	15	130	144	AAACCCCTCAACAAAAGCCT	59.976	20	AAGCCCTTCTCCCTCAAGAA	60.319	20	222	36	257	AAGCCTTTTCTTTTCCCCAA	60.048	20	AAGCCCTTCTCCCTCAAGAA	60.319	20	208	50	257	AGCCTTTTCTTTTCCCCAAA	60.048	20	AAGCCCTTCTCCCTCAAGAA	60.319	20	207	51	257
Unigene0002806	1	p3	(TTG)5	15	1338	1352	ACGTTGTCTCCTTGTCGGAG	60.298	20	ACCCAGATTCACAAAACCCA	60.21	20	217	1203	1419	CGGATGATCTCGAAAGTTCC	59.629	20	ACCCAGATTCACAAAACCCA	60.21	20	196	1224	1419	TTAATGGCCGCTTCGTCTAT	59.704	20	ACAAAACCCATCATTTTCCG	59.662	20	276	1134	1409
Unigene0002813	1	p3	(GCA)6	18	259	276	CATGGTGCAAAATCCTGTTG	59.964	20	AATTTATTGGAGTTCCGGGG	60.013	20	212	171	382	CATGGTGCAAAATCCTGTTG	59.964	20	AACTTGCATTTCCTTGTGGG	59.971	20	146	171	316	CATGGTGCAAAATCCTGTTG	59.964	20	CCCAACTTGCATTTCCTTGT	59.971	20	149	171	319
Unigene0002822	1	p3	(GCT)6	18	717	734	GTTCAGGTGGTGGCTGAAAT	59.973	20	TGCAATATCCAACAGGACCA	59.924	20	252	542	793	GTTCAGGTGGTGGCTGAAAT	59.973	20	ACTACCCGATGTACGTCCCA	60.255	20	216	542	757	TTGAGGAGGCTGAGAAGGAA	60.065	20	ACTACCCGATGTACGTCCCA	60.255	20	275	483	757
Unigene0002823	1	p3	(TGG)5	15	388	402	TTTGATGTCTTTTGGCAACG	59.706	20	GTTGCAAATGACCGTTTTCC	60.352	20	213	264	476	GCAACGTTCCAGATCAAACA	59.697	20	GTTGCAAATGACCGTTTTCC	60.352	20	199	278	476	TTTGATGTCTTTTGGCAACG	59.706	20	TTGCAAATGACCGTTTTCCT	60.481	20	212	264	475
Unigene0002827	1	p3	(TGA)5	15	271	285	AGGTTCGGGAAGATGAGGAT	59.896	20	CCCTTTAGCTCTCCAATCCC	60.032	20	224	221	444	GGTGGCTTTAAGGGTGGTTT	60.221	20	CAAATTTCCCATTTTCCCCT	59.992	20	253	123	375	GTTTGGAGGTTCGGGAAGAT	60.306	20	CCCTTTAGCTCTCCAATCCC	60.032	20	230	215	444
Unigene0002854	1	p3	(AAG)5	15	427	441	GTTGTTGTGGGTTAGCAGCA	59.764	20	GGGAGGATGATGATGACCAG	60.288	20	154	363	516	TGTTGTTGTGGGTTAGCAGC	59.764	20	GGGAGGATGATGATGACCAG	60.288	20	155	362	516	GTTGTTGTGGGTTAGCAGCA	59.764	20	CCCCTCTTTGCCTTTCTTTT	59.698	20	131	363	493
Unigene0002855	1	p3	(AAG)5	15	807	821	GGCTTTGAGGGTCATACCAA	59.933	20	CCCCTCTTTGCCTTTCTTTT	59.698	20	271	603	873	GTTGTTGTGGGTTAGCAGCA	59.764	20	GGGAGGATGATGATGACCAG	60.288	20	154	743	896	TGTTGTTGTGGGTTAGCAGC	59.764	20	GGGAGGATGATGATGACCAG	60.288	20	155	742	896
Unigene0002878	1	p3	(AGA)6	18	139	156	TTTTGATTTGCAAAGGGGAG	60.046	20	TGGAGAAAGCAATTGAGAGACA	59.993	22	182	24	205	TTGATTTGCAAAGGGGAGAC	60.051	20	TGGAGAAAGCAATTGAGAGACA	59.993	22	180	26	205	ACTCCTCCTTTGGCTTTGGT	60.11	20	TGGAGAAAGCAATTGAGAGACA	59.993	22	119	87	205
Unigene0002880	1	p3	(TAT)5	15	918	932	ATTTTCGGATTCTGGGCTTT	59.909	20	GGCAAGGCAAGTGAGAAAAA	60.365	20	199	866	1064	ATTTTCGGATTCTGGGCTTT	59.909	20	ATCATATTCCATTCCACCGC	59.61	20	142	866	1007	TTTGATTTTCGGATTCTGGG	59.872	20	GGCAAGGCAAGTGAGAAAAA	60.365	20	203	862	1064
Unigene0002882	1	p3	(CTG)5	15	223	237	AACCACCTTCACCTCCCTCT	59.968	20	ACGACGGTTGAGCGAGATAC	60.285	20	194	67	260	TTCACCTCCCTCTCCCTTTT	60.045	20	ACGACGGTTGAGCGAGATAC	60.285	20	187	74	260	CTTCACCTCCCTCTCCCTTT	59.671	20	ACGACGGTTGAGCGAGATAC	60.285	20	188	73	260
Unigene0002885	1	p5	(TGGTT)4	20	410	429	AACCCATGTTTCTTGAGACCA	59.439	21	AACCTCAAATTGACCATCTTTAATC	58.905	25	246	229	474	AACCCATGTTTCTTGAGACCA	59.439	21	AAAAATTAACCTCAAATTGACCATC	58.821	25	253	229	481	TGTGAAATTGATGAGGAAGCA	59.262	21	AACCTCAAATTGACCATCTTTAATC	58.905	25	165	310	474
Unigene0002893	1	p2	(TC)8	16	143	158	CCTTAAGGAGCATGAGCGAC	59.978	20	GCGTTGGAGGTCAATGTTTT	59.978	20	276	9	284	ACCTTAAGGAGCATGAGCGA	59.978	20	GCGTTGGAGGTCAATGTTTT	59.978	20	277	8	284	ACCTTAAGGAGCATGAGCGA	59.978	20	TGCCAAATGTGTAAGACCCA	59.964	20	228	8	235
Unigene0002895	1	p3	(ATA)6	18	107	124	ATCAGTTGGGGCAATCTCTG	60.073	20	ATTTGGTGAGGAAAGCATCG	60.074	20	222	5	226	ATCAGTTGGGGCAATCTCTG	60.073	20	CGAGAAGTGGGTTTCCCATA	59.926	20	183	5	187	GTTCAATCAGTTGGGGCAAT	59.797	20	ATTTGGTGAGGAAAGCATCG	60.074	20	227	0	226
Unigene0002908	1	p3	(CTC)6	18	256	273	GCCTTTGACCTAGTAGGGGG	59.955	20	CATCCGGTCATGATGTTCTG	59.918	20	172	172	343	GCCTTTGACCTAGTAGGGGG	59.955	20	GAGTGTTGGTTGCTCGTGAA	59.88	20	215	172	386	GTTCGTGATGCCTTTGACCT	60.119	20	CATCCGGTCATGATGTTCTG	59.918	20	181	163	343
Unigene0002924	1	p6	(CAAAGT)4	24	185	208	CTCTTCCTCCTTCCAAACCC	60.045	20	GGTCCTCCACCCTTAAAAGC	59.94	20	211	120	330	TCATGTCCATCCAAACTCCA	59.893	20	GGTCCTCCACCCTTAAAAGC	59.94	20	233	98	330	ATGGCGGTTCTCAACTTCAC	60.119	20	GGTCCTCCACCCTTAAAAGC	59.94	20	263	68	330
Unigene0002932	1	p3	(ATT)5	15	222	236	TTTCCGGCCAATATTCCATA	60.11	20	AGCCAGAAATCCCAGAATCA	59.629	20	247	127	373	CCGGCCATATCCCTTAAGTC	60.653	20	AGCCAGAAATCCCAGAATCA	59.629	20	277	97	373	TTTCCGGCCAATATTCCATA	60.11	20	GCCAGAAATCCCAGAATCAT	58.937	20	246	127	372
Unigene0002934	1	p3	(GTG)5	15	672	686	GTCTAGATCTAATGGCGGCG	59.829	20	CATTCACCACCAATTCCACA	60.216	20	207	615	821	GTCTAGATCTAATGGCGGCG	59.829	20	TTCATTCACCACCAATTCCA	59.75	20	209	615	823	GTCTAGATCTAATGGCGGCG	59.829	20	TCATTCACCACCAATTCCAC	59.193	20	208	615	822
Unigene0002937	1	p2	(GT)8	16	838	853	TTCGGTATCGGAAGGATTTG	59.894	20	TCAGCCAGTGGACTCTCCTT	59.986	20	272	649	920	AGGTAGGCAACATGGAATGG	59.813	20	TCAGCCAGTGGACTCTCCTT	59.986	20	246	675	920	GGTAGGCAACATGGAATGGT	59.676	20	TCAGCCAGTGGACTCTCCTT	59.986	20	245	676	920
Unigene0002963	1	p4	(CAAA)5	20	205	224	CCACCCATTAACATCCATCC	59.871	20	CAAGAAAGGTTCAACCCGAG	59.705	20	131	177	307	GGCAAAACACAAAAGCAACA	59.752	20	GCTGGTGTTGTGGATGCTTA	59.722	20	220	65	284	GGCAAAACACAAAAGCAACA	59.752	20	CAAGAAAGGTTCAACCCGAG	59.705	20	243	65	307
Unigene0002964	1	p5	(GGACC)4	20	1065	1084	CCAACCTTGGTTGCTGATCT	60.111	20	CAAACCGGACTAGACCGAAA	60.103	20	239	919	1157	ATTCAATGCTGGTTTGACCC	59.797	20	CAAACCGGACTAGACCGAAA	60.103	20	120	1038	1157	CCAACCTTGGTTGCTGATCT	60.111	20	CCGGACTAGACCGAAACTGA	60.246	20	235	919	1153
Unigene0002970	1	p3	(CCG)5	15	131	145	CCTCAGCCGTCATTTTTCAT	60.074	20	GTCCCACTCCAGTTCACCAC	60.421	20	246	105	350	CCTCAGCCGTCATTTTTCAT	60.074	20	TAGTATGTTCCGACAGCGCA	60.423	20	144	105	248	CCTCAGCCGTCATTTTTCAT	60.074	20	ACTCCAGTTCACCACCGTGT	60.481	20	241	105	345
Unigene0002999	1	p3	(CAT)5	15	237	251	GTCACCCGTGGTTGAGACTT	60.009	20	CTCCACTGCTGCTAAGAGGG	60.149	20	126	199	324	GTCACCCGTGGTTGAGACTT	60.009	20	AGTGCTCCTAGGGGAAGAGG	59.834	20	152	199	350	CGTAGTTCCTTGTCACCCGT	60.028	20	CTCCACTGCTGCTAAGAGGG	60.149	20	137	188	324
Unigene0003017	1	c	(ATTC)5(AATC)4	36	168	203	TCGCTGAGCTGACTTGCTTA	60.035	20	GCAAAAGGTTGTGGTGTGGT	60.854	20	233	73	305	CCCAAAAGGCAAAAATTGAA	59.916	20	GCAAAAGGTTGTGGTGTGGT	60.854	20	267	39	305	ATTTGAAAAACCCAAAGCCC	60.164	20	GCAAAAGGTTGTGGTGTGGT	60.854	20	162	144	305
Unigene0003023	1	p3	(ATT)5	15	434	448	CGTGAATTCGGGGTAGATGT	59.813	20	CACGCATGATAATAATAACTGGAAA	59.369	25	264	255	518	TGAAGAAAGAAGCAGCCTCC	59.694	20	CACGCATGATAATAATAACTGGAAA	59.369	25	117	402	518	GCCGAGGAGCATATTGAGAA	60.318	20	CACGCATGATAATAATAACTGGAAA	59.369	25	201	318	518
Unigene0003024	1	p4	(GGAT)5	20	211	230	TTTTTGATGGTGGATGACGA	59.9	20	CCACTCCAATCCCACACTCT	59.962	20	276	26	301	AGGAGGTGATGTCGTTTTGG	59.966	20	TGACACCCCTTCATTCCATT	60.173	20	200	133	332	GGAGGTGATGTCGTTTTGGT	59.827	20	CCACTCCAATCCCACACTCT	59.962	20	168	134	301
Unigene0003038	1	p2	(AT)7	14	63	76	GTAACCGTTGGGTGTGTGTG	59.77	20	CGTCGTCATCCAATGAAATG	59.924	20	164	20	183	CGATTGAAGTAACCGTTGGG	60.357	20	CGTCGTCATCCAATGAAATG	59.924	20	172	12	183	CCGATTGAAGTAACCGTTGG	60.357	20	CGTCGTCATCCAATGAAATG	59.924	20	173	11	183
Unigene0003090	1	p3	(TAA)5	15	297	311	CGACAACAATCATCACTGGG	59.96	20	GCCTTGAGCACCAAAGAGTC	59.997	20	245	180	424	CGACAACAATCATCACTGGG	59.96	20	TTGTTGGTTGCTACTTTGCG	59.911	20	161	180	340	ATTGAATGGCGAGCGTTATC	60.067	20	TTGTTGGTTGCTACTTTGCG	59.911	20	235	106	340
Unigene0003094	1	p3	(GAA)5	15	131	145	CGGAGAGGACAACAAACACA	59.72	20	TTTTTGTTCAGCCGCTTCTT	59.996	20	168	7	174	CGGAGAGGACAACAAACACA	59.72	20	TTCAGCCGCTTCTTCAGATT	60.096	20	162	7	168	CGGAGAGGACAACAAACACA	59.72	20	GTCTCCGCCTTTTTGTTCAG	59.853	20	177	7	183
Unigene0003109	1	p3	(TTC)5	15	1189	1203	GGGGGTTGAATTTAGAAGGG	59.639	20	CCACCAGACAAAACACAAACA	59.495	21	198	1110	1307	GGTTTGGATGGTGGGAGATA	59.605	20	CCACCAGACAAAACACAAACA	59.495	21	231	1077	1307	TGCAGCAAAGCATAACAAGTG	60.066	21	CCACCAGACAAAACACAAACA	59.495	21	275	1033	1307
Unigene0003112	1	c	(ACAA)4aactaaactaatcatgccttgtgaaccaataaccacccaaatgacggt(TAC)7	85	49	133	ATTATACAGGGCCCGACACA	60.214	20	GATTTGAAATTGGGAGGGGT	59.996	20	272	10	281	ATTATACAGGGCCCGACACA	60.214	20	AGATTTGAAATTGGGAGGGG	60.124	20	273	10	282	TATACAGGGCCCGACACACT	60.397	20	GATTTGAAATTGGGAGGGGT	59.996	20	270	12	281
Unigene0003131	1	p2	(AG)8	16	1440	1455	GATTTGCATAGCCGTTGGAT	59.929	20	TGCTTCTCTTTTCTATATTTCTTGCTC	59.97	27	150	1384	1533	ATACACTGCCGGAGATTTGC	60.103	20	TGCTTCTCTTTTCTATATTTCTTGCTC	59.97	27	163	1371	1533	GATTTGCATAGCCGTTGGAT	59.929	20	TCTTTTCTATATTTCTTGCTCTCCA	57.918	25	144	1384	1527
Unigene0003134	1	c	(AATC)4tgtattccatccctgataaccactccacttatattccttgctttcacttatatatac(TA)7	87	117	203	CCGGTAGTCGTTGTCCAGTT	60.028	20	ATGAAGGTGAATGAGAGGGG	58.94	20	264	16	279	TCCAGTTACCGAAGCAAACC	60.11	20	ATGAAGGTGAATGAGAGGGG	58.94	20	251	29	279	ATGTCCGGTAGTCGTTGTCC	59.851	20	ATGAAGGTGAATGAGAGGGG	58.94	20	268	12	279
Unigene0003135	1	p3	(CAT)5	15	108	122	TGCCGACAATGAAAAACTCA	60.234	20	GTGGGTTGAGGAGAGACCAA	60.088	20	199	77	275	TGCCGACAATGAAAAACTCA	60.234	20	GGCTTAGGTGGAGGGAAATC	59.903	20	223	77	299	TGCCGACAATGAAAAACTCA	60.234	20	TGGAGGGAAATCAAAAGTGG	59.903	20	215	77	291
Unigene0003151	1	p3	(TTA)5	15	266	280	ATTGGAATCCGCCATTGATA	60.117	20	CACCATTGATTGATGGCTTG	59.924	20	174	171	344	CATACTCGCCTGACCTCTCC	59.827	20	CACCATTGATTGATGGCTTG	59.924	20	259	86	344	ATTTGACCAGTTCTGCCAGC	60.263	20	CACCATTGATTGATGGCTTG	59.924	20	221	124	344
Unigene0003189	1	p2	(TG)8	16	1416	1431	GGGAAGAGAATGGTCGACAG	59.655	20	TTCCCCAAAACGCCATATAA	60.144	20	224	1289	1512	GGGAAGAGAATGGTCGACAG	59.655	20	TCACTCCCTCACTCCCTCAC	60.243	20	180	1289	1468	GGGAAGAGAATGGTCGACAG	59.655	20	TCACTCACTCCCTCACTCCC	60.243	20	184	1289	1472
Unigene0003195	1	p3	(GAA)6	18	1615	1632	CTGATGGCCCAAGTTTTGAT	59.933	20	AGACCACACGAACCAACCTC	60.009	20	258	1452	1709	CCCCAGATTATGTGGTGGTT	59.526	20	ATACGAATCGGATGGTCCAC	59.635	20	251	1510	1760	CTTCTGATGGCCCAAGTTTT	59.17	20	AGACCACACGAACCAACCTC	60.009	20	261	1449	1709
Unigene0003218	1	p3	(GTG)6	18	321	338	GTTCTTCCACCACCACGAGT	60.009	20	TCGGTATCTGAAGGGTACGG	59.948	20	238	227	464	GTTCTTCCACCACCACGAGT	60.009	20	CGGTATCTGAAGGGTACGGA	59.948	20	237	227	463	GTTCTTCCACCACCACGAGT	60.009	20	ACGGATGAAGGAAATGATCG	59.894	20	222	227	448
Unigene0003229	1	p2	(AC)9	18	71	88	TTAAGGCGATTGAATGAGGG	60.031	20	TGGTGGTGAAGTTGTACGGA	60.001	20	138	21	158	TTAAGGCGATTGAATGAGGG	60.031	20	AGATGCTCGACGAAATGCTT	59.985	20	111	21	131	GGTGGACTTAAGGCGATTGA	60.074	20	TGGTGGTGAAGTTGTACGGA	60.001	20	145	14	158
Unigene0003241	1	p2	(GA)7	14	830	843	GGAGATAGGCGGTGAGCATA	60.199	20	TTCCAATCTCTCCCTCAACTTC	59.691	22	166	732	897	TCTACGGTCATCGGAAGGAG	60.21	20	TTCCAATCTCTCCCTCAACTTC	59.691	22	205	693	897	CGGGAGAAGATCTACGGTCA	60.21	20	TTCCAATCTCTCCCTCAACTTC	59.691	22	215	683	897
Unigene0003248	1	c	(TAT)5tcgaattggaataaagagaagacgaattcatcttcttttagggtttgttttcagaggatctttaacttgatctta(AGC)5	105	1225	1329	CGGCGATCCGAAAATAGTAA	60.054	20	CACGGCATTGACTCCTTTTT	60.11	20	240	1143	1382	TATCGGCGATCCGAAAATAG	60.019	20	TCCATCCAATTCCAATCTCC	59.685	20	219	1140	1358	CGGCGATCCGAAAATAGTAA	60.054	20	TCCATCCAATTCCAATCTCC	59.685	20	216	1143	1358
Unigene0003252	1	p3	(TGG)5	15	496	510	GATGGTGGTGGTGGAGATTC	60.184	20	TTTGGAAATCTTTTGCGGTC	60.053	20	274	313	586	ATAGGCCAAGTTGATGGTGG	59.813	20	TGACTCCAACCATTTCCTCC	59.903	20	251	301	551	GGTCAACAACAGCAAGGTCA	59.726	20	TTTGGAAATCTTTTGCGGTC	60.053	20	246	341	586
Unigene0003258	1	p3	(AGT)6	18	1104	1121	TGGTTACCATCCCAAGCATT	60.192	20	ATAAGCGGATCCTAATGCCC	60.267	20	254	1059	1312	TGGTTACCATCCCAAGCATT	60.192	20	TTCACCATCACAAGCTCACC	59.682	20	163	1059	1221	TGGTTACCATCCCAAGCATT	60.192	20	ATCCTAATGCCCCATTTCCT	59.627	20	246	1059	1304
Unigene0003269	1	p3	(TGA)5	15	402	416	GTGTTGAACGAATGGTCACG	60.008	20	ATTCATCAACTCTCACCGGC	60.081	20	184	308	491	CGTGTTGAACGAATGGTCAC	60.008	20	ATTCATCAACTCTCACCGGC	60.081	20	185	307	491	GCGGAGTTTTGGTATCTCCA	60.074	20	GTAGCTTCTCGGAGGCACAC	60.02	20	253	350	602
Unigene0003284	1	p3	(TGA)5	15	500	514	GCCTTCTACAAACGAGCAGG	60.015	20	TGCAGATTCCGAAAACACAA	60.234	20	250	292	541	GCCTTCTACAAACGAGCAGG	60.015	20	TTGCAGATTCCGAAAACACA	60.234	20	251	292	542	GCCTTCTACAAACGAGCAGG	60.015	20	GTTGGTCCATTGCAGATTCC	60.326	20	260	292	551
Unigene0003294	1	p4	(GGCT)4	16	274	289	CGATCAGCGAATGCTCATAA	59.937	20	CTCCCACCTCCGATGTTTTA	59.926	20	170	179	348	CGATCAGCGAATGCTCATAA	59.937	20	TCCCACCTCCGATGTTTTAC	59.79	20	169	179	347	CGATCAGCGAATGCTCATAA	59.937	20	TCACAGTTTGTTCCAGCACC	59.726	20	200	179	378
Unigene0003310	1	p3	(GCT)5	15	653	667	GCTGCTGACCTTGCCTAAAC	60.022	20	GCTGAAGGTTCCGCAATAAA	60.209	20	223	520	742	TCTGGGTAATTTAGCGGTGC	60.096	20	GCTGAAGGTTCCGCAATAAA	60.209	20	263	480	742	CTGCTGACCTTGCCTAAACC	59.875	20	GCTGAAGGTTCCGCAATAAA	60.209	20	222	521	742
Unigene0003310	2	p3	(CGC)6	18	2660	2677	TTCTTGATGCCGGTGGTATT	60.331	20	GACTGTACACGGAAGAGGCG	60.854	20	102	2635	2736	TTTCTTGATGCCGGTGGTAT	60.331	20	GACTGTACACGGAAGAGGCG	60.854	20	103	2634	2736	TCAGAATCCGGTACACCGTT	60.375	20	GACTGTACACGGAAGAGGCG	60.854	20	151	2586	2736
Unigene0003325	1	p6	(ATTACT)4	24	1574	1597	TCATCCTGAACCGGTTTTTC	59.91	20	TGATTAAGGCGGTTGCTACA	59.325	20	169	1463	1631	TCATCCTGAACCGGTTTTTC	59.91	20	GGCGGTTGCTACACTTGAAC	60.699	20	162	1463	1624	TCATCCTGAACCGGTTTTTC	59.91	20	GCGGTTGCTACACTTGAACC	60.699	20	161	1463	1623
Unigene0003349	1	p3	(GAA)5	15	3959	3973	ACCAAGCCATCCAAAGTACG	59.993	20	TACTCACAATGGCGCAGTTC	59.871	20	226	3788	4013	GAATCGGAAGCAGAAGCAAG	60.096	20	TACTCACAATGGCGCAGTTC	59.871	20	103	3911	4013	ATTGCGTTCTGTCCTTCACC	60.119	20	TACTCACAATGGCGCAGTTC	59.871	20	243	3771	4013
Unigene0003352	1	p2	(AG)8	16	873	888	AGGGGTTGTAAGTGGCACAG	60.028	20	CATCAAGGCATCACCATCTC	59.04	20	263	680	942	AGGGGTTGTAAGTGGCACAG	60.028	20	ACATCAAGGCATCACCATCTC	59.949	21	264	680	943	AGGGGTTGTAAGTGGCACAG	60.028	20	CATCAAGGCATCACCATCTCT	60.088	21	263	680	942
Unigene0003353	1	p2	(AG)8	16	959	974	GCAAGCACACACCTTTGCTA	60.058	20	CCAAGTCCCGCTAGAGACAT	59.308	20	237	919	1155	GCAAGCACACACCTTTGCTA	60.058	20	AGCCAAGTCCCGCTAGAGAC	60.923	20	239	919	1157	GCAAGCACACACCTTTGCTA	60.058	20	CATCAAGGCATCACCATCTC	59.04	20	110	919	1028
Unigene0003371	1	p2	(GT)6	12	1877	1888	TGCAGGTGTTGTGTTGGTTT	60.049	20	CTAAGGTTTGCATACCCCGA	59.953	20	197	1722	1918	TAAAAATAACTCGGACGGCG	60.089	20	CTAAGGTTTGCATACCCCGA	59.953	20	167	1752	1918	CATTGGAGATGCAGGTGTTG	60.112	20	CTAAGGTTTGCATACCCCGA	59.953	20	206	1713	1918
Unigene0003393	1	p6	(CATCTT)4	24	277	300	CATTCCTTACCCACCACCAC	60.088	20	TGGCTCCACACCAATCCTAT	60.34	20	245	243	487	CATTCCTTACCCACCACCAC	60.088	20	ACAAGTGGCTCCACACCAAT	60.431	20	250	243	492	TTCATTCCTTACCCACCACC	59.647	20	TGGCTCCACACCAATCCTAT	60.34	20	247	241	487
Unigene0003427	1	p3	(GTG)5	15	1050	1064	TGGTGGTTGTTAAGGGCTTC	59.971	20	TTTCCAAAATAATGGCCGAG	59.901	20	277	820	1096	TGGTGGTTGTTAAGGGCTTC	59.971	20	CAAAATAATGGCCGAGGAAA	59.901	20	273	820	1092	TGGTGGTTGTTAAGGGCTTC	59.971	20	GTTTCCAAAATAATGGCCGA	59.773	20	278	820	1097
Unigene0003428	1	p3	(GTG)5	15	1068	1082	TGGTGGTTGTTAAGGGCTTC	59.971	20	TTTCCAAAATAATGGCCGAG	59.901	20	277	838	1114	TGGTGGTTGTTAAGGGCTTC	59.971	20	CAAAATAATGGCCGAGGAAA	59.901	20	273	838	1110	TGGTGGTTGTTAAGGGCTTC	59.971	20	GTTTCCAAAATAATGGCCGA	59.773	20	278	838	1115
Unigene0003430	1	c	(AT)7aatatat(TA)7	35	109	143	CCGGAATACCCCTTGTCTTC	60.683	20	CCGGAATACCCCTTGTCTTC	60.683	20	248	2	249	TCGATTGATGCACACACACA	60.771	20	CCGGAATACCCCTTGTCTTC	60.683	20	177	73	249	CCGGAATACCCCTTGTCTTC	60.683	20	TCGATTGATGCACACACACA	60.771	20	177	2	178
Unigene0003437	1	p2	(GA)7	14	634	647	ATCGGCATCTTGAAAACCC	59.886	19	CAAAGATGTATGGGCAAGTCA	58.637	21	236	473	708	AATCGGCATCTTGAAAACCC	61.184	20	CAAAGATGTATGGGCAAGTCA	58.637	21	237	472	708	ATCGGCATCTTGAAAACCC	59.886	19	TCAAAGATGTATGGGCAAGTCA	60.502	22	237	473	709
Unigene0003438	1	p2	(GA)7	14	475	488	ATCGGCATCTTGAAAACCC	59.886	19	CAAAGATGTATGGGCAAGTCA	58.637	21	236	314	549	AATCGGCATCTTGAAAACCC	61.184	20	CAAAGATGTATGGGCAAGTCA	58.637	21	237	313	549	ATCGGCATCTTGAAAACCC	59.886	19	TCAAAGATGTATGGGCAAGTCA	60.502	22	237	314	550
Unigene0003443	1	p4	(ATAC)4	16	116	131	TTCCACACTTCACATCCACC	59.367	20	AATGATGGCTCGAAAATTGC	60.045	20	265	25	289	TTCCACACTTCACATCCACC	59.367	20	TTCAGTCACTGCATCCTTGG	59.831	20	239	25	263	CCACACTTCACATCCACCCT	60.84	20	AATGATGGCTCGAAAATTGC	60.045	20	263	27	289
Unigene0003450	1	p6	(TCTCTA)4	24	2320	2343	CAAGGTTATGTCCTTGGTAACG	58.562	22	AAAAATTTGGCGGGAACAA	60.288	19	169	2209	2377	CAAGGTTATGTCCTTGGTAACG	58.562	22	AAAATTTGGCGGGAACAAA	60.288	19	168	2209	2376	GACTTGTTGAGGACTTGAGGG	58.78	21	TGAGTGGTTGAGATTTGAGGAG	59.328	22	136	2294	2429
Unigene0003457	1	c	(CCA)5cctaagccacccaccccaaaag(CAC)5	52	1037	1088	GCTGCTCATCAAACACCAGA	59.992	20	AGGAGCAGGTGGTCTTTTCA	59.844	20	192	961	1152	GCTGCTCATCAAACACCAGA	59.992	20	TGAGGAGCAGGTGGTCTTTT	59.844	20	194	961	1154	TTGGAAGTTTACCACTCCCG	59.964	20	TGAGGAGCAGGTGGTCTTTT	59.844	20	172	983	1154
Unigene0003465	1	p3	(CAC)5	15	2000	2014	CTGCCTCACTTTCCATCCTC	59.803	20	AGGGCTTTTTCTGTGACCCT	60.11	20	226	1924	2149	TCTGCCTCACTTTCCATCCT	59.803	20	AGGGCTTTTTCTGTGACCCT	60.11	20	227	1923	2149	CTCTGCCTCACTTTCCATCC	59.803	20	AGGGCTTTTTCTGTGACCCT	60.11	20	228	1922	2149
Unigene0003470	1	p3	(CAC)6	18	1507	1524	CAACCGAAACAACCAGACCT	60.005	20	TAAGGTGAAAGTGGCCTTGG	60.103	20	187	1416	1602	CAACCGAAACAACCAGACCT	60.005	20	TGGAGGCTTCAAGTTTTCGT	59.853	20	215	1416	1630	CAACCGAAACAACCAGACCT	60.005	20	GGAAGTAATGGGAGACCCGT	60.19	20	143	1416	1558
Unigene0003471	1	p3	(CAA)5	15	250	264	GCCGATGACAATCTCCATCT	60.042	20	CTCGACATCAAGTCCGATGA	59.787	20	187	110	296	GAACTTCCCGATTACACCCA	59.79	20	CTCGACATCAAGTCCGATGA	59.787	20	159	138	296	CACATCTCCCACTGCAAAAA	59.691	20	CTCGACATCAAGTCCGATGA	59.787	20	274	23	296
Unigene0003484	1	p2	(AC)10	20	273	292	CAACTTCTTCACCGCCGTAT	60.132	20	ACTTGATGAACCTTGAGGCG	60.255	20	243	222	464	CAACTTCTTCACCGCCGTAT	60.132	20	AGTTTTGCCAACAGCACCAT	60.559	20	278	222	499	CAACTTCTTCACCGCCGTAT	60.132	20	ACCATCACCCACAGTCACAC	59.255	20	263	222	484
Unigene0003522	1	p3	(TTA)5	15	1523	1537	TGGTTGTTGTTGGGAACAGA	59.976	20	AACTCTCCTCCAGAAAACCCT	58.33	21	202	1373	1574	TGGTTGTTGTTGGGAACAGA	59.976	20	AACTCTCCTCCAGAAAACCC	57.279	20	202	1373	1574	TTGGGAACAGAGGATTTTGG	59.903	20	CCTCCTCACATAACTCTCCTCC	59.207	22	204	1382	1585
Unigene0003527	1	p3	(CAT)5	15	417	431	TGCCAGCACTCATCATCATC	60.818	20	CCATCAACCACCTTTTGGTC	60.21	20	248	235	482	TGGTTTATGCCAGCACTCAT	59.152	20	CCATCAACCACCTTTTGGTC	60.21	20	255	228	482	ATGGTTTATGCCAGCACTCA	59.152	20	CCATCAACCACCTTTTGGTC	60.21	20	256	227	482
Unigene0003528	1	p3	(TTC)5	15	791	805	TATTTCCATGTACGCGGTGA	59.953	20	CTGCCGAAGATGAAAAGCTC	60.096	20	204	756	959	TATTTCCATGTACGCGGTGA	59.953	20	AGCTTCAAGGCAGATCAGGA	60.096	20	132	756	887	GCCAATGATTCTTGACAGCA	59.805	20	CTGCCGAAGATGAAAAGCTC	60.096	20	267	693	959
Unigene0003529	1	p3	(TGA)5	15	419	433	GCCAATTTCCTTGTAGCCAA	60.074	20	GCACCACTTGATTCTCAGCA	59.992	20	280	179	458	TAGCCAAACACTCCCGAACT	59.734	20	GCACCACTTGATTCTCAGCA	59.992	20	267	192	458	TCCTTGGACAGCTTCTGGTC	60.386	20	GCACCACTTGATTCTCAGCA	59.992	20	218	241	458
Unigene0003532	1	p2	(TA)6	12	238	249	ACCTATGTGGCTTGACCACC	59.851	20	TGGCTAGTGGCTAGTGGCTT	60.037	20	161	114	274	GCCCTTTTTACGAACCTTCC	59.945	20	ACACATTCATGCATCCCCTT	60.203	20	133	177	309	TTCTTGGCCCTTTTTACGAA	59.693	20	TGGCTAGTGGCTAGTGGCTT	60.037	20	104	171	274
Unigene0003546	1	p3	(GCT)7	21	111	131	CAGGGACCAATCTCGTTGAT	59.927	20	AGGTGGAGACATGGAGTTGC	60.12	20	155	2	156	CGCTCCAAACGTAAAACACA	59.769	20	AGGTGGAGACATGGAGTTGC	60.12	20	134	23	156	CAGGGACCAATCTCGTTGAT	59.927	20	GAGGTTGAAAAGGAACGGTG	59.569	20	269	2	270
Unigene0003547	1	p2	(GT)10	20	709	728	ACTGTTTGCGCTCTCCTGAT	60.02	20	CCCCAAATTCGCAGAACTAA	60.067	20	273	558	830	TACATCCACTGTTTGCGCTC	59.871	20	CCCCAAATTCGCAGAACTAA	60.067	20	280	551	830	ACTGTTTGCGCTCTCCTGAT	60.02	20	TCCCCAAATTCGCAGAACTA	60.576	20	274	558	831
Unigene0003577	1	p3	(AGA)5	15	719	733	TCGATTCTGAGGGTTTTGCT	59.813	20	ACACCGTTTCTGCTCGTTTT	59.78	20	200	607	806	TCGATTCTGAGGGTTTTGCT	59.813	20	AAAACGACACCGTTTCTGCT	59.78	20	206	607	812	TTCGATTCTGAGGGTTTTGC	60.192	20	ACACCGTTTCTGCTCGTTTT	59.78	20	201	606	806
Unigene0003582	1	c	(TC)6aagagaacagaagagacggacattcaaaagta(GT)9	62	137	198	AAGAAAGAAGCGGCTGTTGA	60.132	20	ATGCATGATGAATGCCTGAA	60.041	20	258	34	291	AGAAAGAAGCGGCTGTTGAA	60.132	20	ATGCATGATGAATGCCTGAA	60.041	20	257	35	291	AAAGAAGCGGCTGTTGAAAG	59.632	20	ATGCATGATGAATGCCTGAA	60.041	20	255	37	291
Unigene0003599	1	p2	(CA)6	12	135	146	CTCCCCCTTTTTAAACCACC	59.677	20	TTCATCCATGTAAAACGCCA	59.93	20	181	17	197	CTCCCCCTTTTTAAACCACC	59.677	20	TATTAACCGTTCGCGGAGAC	60.096	20	265	17	281	CTCCCCCTTTTTAAACCACC	59.677	20	TTCGATGGATGTTTTGGACA	59.9	20	216	17	232
Unigene0003599	2	p3	(TAA)5	15	591	605	AAACAGGGAGGGTTTCGACT	59.972	20	TCGACTAACATGCGGCAATA	60.237	20	191	442	632	GCTATCCCCTTTCTTCGGTC	60.039	20	TCGACTAACATGCGGCAATA	60.237	20	129	504	632	CGCAAATCGAGATCCTTAGC	59.945	20	TCGACTAACATGCGGCAATA	60.237	20	147	486	632
Unigene0003613	1	p3	(AAT)5	15	94	108	CGGAAATAGGAATCCCCAAA	60.973	20	GCAAAGGCTTTAGCATCAGG	59.982	20	158	19	176	CGGAAATAGGAATCCCCAAA	60.973	20	GGCAAAGGCTTTAGCATCAG	59.982	20	159	19	177	CGGAAATAGGAATCCCCAAA	60.973	20	TGAGATACTCGGCAAAGGCT	59.978	20	169	19	187
Unigene0003614	1	p2	(AT)7	14	93	106	CCCCAAAAACAACACACTCC	60.246	20	CAGCTGTTGAAGGTGAACCA	59.873	20	187	53	239	CCCCCAAAAACAACACACTC	60.246	20	CAGCTGTTGAAGGTGAACCA	59.873	20	188	52	239	CCCCAAAAACAACACACTCC	60.246	20	CAGCAGCTGTTGAAGGTGAA	60.175	20	190	53	242
Unigene0003617	1	p2	(TG)8	16	383	398	TCCATTAAGGTTTGGAATTGCT	59.844	22	TCAAAGCACAACACACACACA	59.813	21	233	190	422	CCATTAAGGTTTGGAATTGCTT	59.395	22	TCAAAGCACAACACACACACA	59.813	21	232	191	422	TCCATTAAGGTTTGGAATTGCT	59.844	22	CATCAAAGCACAACACACACA	59.203	21	235	190	424
Unigene0003622	1	p3	(ATT)6	18	2185	2202	TCAACAGAGAACCTGGGAGG	60.229	20	GCTTCCGAGCATCTGAAAAG	60.096	20	251	2110	2360	GTTGATGATTATGCTGGGGG	60.155	20	TACTTCCGATTCCAGTCCCA	60.452	20	266	2042	2307	TCAACAGAGAACCTGGGAGG	60.229	20	ATCAAGAACTGCTTCCGAGC	59.579	20	261	2110	2370
Unigene0003625	1	p3	(TGT)6	18	1443	1460	TTCAGACACCAAATGGGACA	59.935	20	GCGGGTACTTGCTCTCGTAA	60.407	20	271	1318	1588	CAGACACCAAATGGGACACA	60.416	20	GCGGGTACTTGCTCTCGTAA	60.407	20	269	1320	1588	TCAGACACCAAATGGGACAC	59.367	20	GCGGGTACTTGCTCTCGTAA	60.407	20	270	1319	1588
Unigene0003657	1	p2	(AT)7	14	135	148	GGCAAAACGCACACAAATAC	59.09	20	ACAGAGGATTTGCAGCCATC	60.226	20	244	96	339	GGCAAAACGCACACAAATAC	59.09	20	AACAGAGGATTTGCAGCCAT	59.7	20	245	96	340	GGCAAAACGCACACAAATAC	59.09	20	CAGAGGATTTGCAGCCATCT	60.362	20	243	96	338
Unigene0003667	1	p3	(TGA)5	15	1021	1035	GCAAAGCATAAGAACCTGGC	59.851	20	TTTTGGTGGATTTACTCGGC	59.938	20	278	926	1203	GACCATCAGCAACACTCGAA	59.837	20	TTTTGGTGGATTTACTCGGC	59.938	20	212	992	1203	TCTCACTGGATGCTGATTGG	59.787	20	TTTTGGTGGATTTACTCGGC	59.938	20	257	947	1203
Unigene0003673	1	p2	(TC)6	12	36	47	TCAACTGTACAGCTAAGCTACTCCTC	59.716	26	TTTGAAAAGAAGACGGTCGC	60.365	20	212	7	218	TCAACTGTACAGCTAAGCTACTCCTC	59.716	26	GAAAGCTTGTCCCATCCCTT	60.443	20	262	7	268	TTTCAACTGTACAGCTAAGCTACTCC	59.611	26	TTTGAAAAGAAGACGGTCGC	60.365	20	214	5	218
Unigene0003681	1	c	(GA)6aagagagatgggatcggcgaatttggcgtgattgtgttgtgt(GA)6aagaaggaaaatgggggaaggagtgaaattgaaggtatagtgtgcaatgttaatgagtagtggc(AGT)5	145	1944	2088	ATTTGCGAAGTTCATGGAGG	60.074	20	CCTAACGGCAAACCATCACT	59.993	20	204	1917	2120	GCGAAGTTCATGGAGGTTGT	60.119	20	CCTAACGGCAAACCATCACT	59.993	20	200	1921	2120	ATTTGCGAAGTTCATGGAGG	60.074	20	AACGGCAAACCATCACTCTC	60.119	20	201	1917	2117
Unigene0003683	1	p3	(CTT)5	15	257	271	AAAATAACCCTACCACCGCC	60.075	20	CGCCCATGATGTGTACTGAC	59.992	20	167	229	395	AAAATAACCCTACCACCGCC	60.075	20	CGATACGCCCTACAGTGGAT	59.978	20	199	229	427	AAAATAACCCTACCACCGCC	60.075	20	TTTGAGGGAGGGAGAATGTG	60.042	20	229	229	457
Unigene0003687	1	p2	(CA)6	12	120	131	GCTGTGATCGGCAACTACAA	59.871	20	ACCAGTTCCTTTTCACACGG	60.005	20	248	68	315	TGATCGGCAACTACAACGAG	59.864	20	ACCAGTTCCTTTTCACACGG	60.005	20	244	72	315	GCTGTGATCGGCAACTACAA	59.871	20	ACACGGAACAACACCTTTCC	59.867	20	234	68	301
Unigene0003689	1	p2	(GT)8	16	196	211	CGACGTCACTCCATCACAGT	59.738	20	CAGCAAGTAACCTCATTTGTGA	57.961	22	133	109	241	CGACGTCACTCCATCACAGT	59.738	20	AACAGCAAGTAACCTCATTTGTGA	60.095	24	135	109	243	CGACGTCACTCCATCACAGT	59.738	20	ACAGCAAGTAACCTCATTTGTGA	58.827	23	134	109	242
Unigene0003694	1	p2	(GT)6	12	1679	1690	GAAAGTCGATAAGATCGCCG	59.807	20	TCAAATCAAAAGTCTCGCACA	59.454	21	108	1614	1721	GGTGGGAGAAGCGTTAAGAA	59.312	20	TCAAATCAAAAGTCTCGCACA	59.454	21	125	1597	1721	GAAAGTCGATAAGATCGCCG	59.807	20	CAAATCAAAAGTCTCGCACAA	58.953	21	107	1614	1720
Unigene0003699	1	p3	(TGG)5	15	717	731	TCGGCTCTTCCAACAACTTT	59.853	20	GTCCTCGTACCACTTGAGGC	59.727	20	245	515	759	TTCGGCTCTTCCAACAACTT	59.853	20	GTCCTCGTACCACTTGAGGC	59.727	20	246	514	759	TTGAGCGTTAAGGGATCCTG	60.206	20	GTCCTCGTACCACTTGAGGC	59.727	20	209	551	759
Unigene0003704	1	p2	(TC)7	14	84	97	TGCACCAGGGAATCCTTATT	59.387	20	TTACCACTCTGAACAGGGGC	60.111	20	215	15	229	TGCACCAGGGAATCCTTATT	59.387	20	TGAACCAATACGTCCAAGCA	60.111	20	246	15	260	TGCACCAGGGAATCCTTATT	59.387	20	AAAAGCCATCCCATCAGCTA	59.668	20	270	15	284
Unigene0003709	1	p2	(AT)6	12	728	739	CGACGATTTCAGACCATTCC	60.461	20	CACACACAAAACCTCACTCACA	59.685	22	276	490	765	TTCAGACCATTCCCGAATCT	59.483	20	CACACACAAAACCTCACTCACA	59.685	22	269	497	765	TGGGATGCAAAAACAACAAC	59.42	20	CACACACAAAACCTCACTCACA	59.685	22	149	617	765
Unigene0003722	1	p2	(TG)8	16	986	1001	GGTTTCAGAAATTTGGGGGT	60.032	20	AGGGTTTCAGAAATTTGGGG	60.159	20	151	907	1057	GGTGCTGTAGCCATGGATTT	59.962	20	AGGGTTTCAGAAATTTGGGG	60.159	20	191	867	1057	AGGGTTTCAGAAATTTGGGG	60.159	20	AGGGTTTCAGAAATTTGGGG	60.159	20	153	905	1057
Unigene0003730	1	p2	(AT)6	12	119	130	TTTGTGTGTACGTAAGGCTCTGA	59.858	23	CCTCCTCTTCTTCTTCGCCT	60.088	20	200	5	204	TTTGTGTGTACGTAAGGCTCTGA	59.858	23	GCCATCTCCTTCCTCCTCTT	59.778	20	211	5	215	TTTGTGTGTACGTAAGGCTCTGA	59.858	23	GCACAATTATGGCCATCTCC	60.304	20	222	5	226
Unigene0003744	1	p6	(ATGAAA)4	24	719	742	TGGCCTAAAACTCGACGAAG	60.378	20	CCATCGTTTCCTCTAACTTTCC	59.133	22	248	641	888	TCGACGAAGAAGGTGAGTCC	60.386	20	CCATCGTTTCCTCTAACTTTCC	59.133	22	237	652	888	TGGCCTAAAACTCGACGAAG	60.378	20	CCATCGTTTCCTCTAACTTTCCT	60.011	23	248	641	888
Unigene0003760	1	p2	(AG)7	14	1439	1452	AATCTCGACTGCAACCTGCT	60.02	20	TGGACAACATGCTTCCTTCA	60.24	20	267	1284	1550	TCGACTGCAACCTGCTACAC	60.056	20	TGGACAACATGCTTCCTTCA	60.24	20	263	1288	1550	CCCCGAACTGTACATCTGCT	60.134	20	TGGACAACATGCTTCCTTCA	60.24	20	200	1351	1550
Unigene0003762	1	p2	(CA)10	20	108	127	CTTCCTCCTCACGTTTCCAA	60.224	20	GATAAGATCCCCCTTGCTCC	59.866	20	237	53	289	TTCCTCCTCACGTTTCCAAT	59.526	20	GATAAGATCCCCCTTGCTCC	59.866	20	236	54	289	CTTCCTCCTCACGTTTCCAA	60.224	20	GGATCCAGATAAGATCCCCC	59.547	20	244	53	296
Unigene0003787	1	p2	(AC)6	12	36	47	ATCAACCCCCACACCATTT	59.895	19	TTCCTAAGACCCACATTCGG	59.926	20	243	12	254	CTCAAAACCATCAACCCCC	60.157	19	TTCCTAAGACCCACATTCGG	59.926	20	252	3	254	CCTCAAAACCATCAACCCC	60.157	19	TTCCTAAGACCCACATTCGG	59.926	20	253	2	254
Unigene0003795	1	p2	(TG)7	14	677	690	CGAAAACTGCAGGAAGAAGG	59.986	20	GGAATCAAATGTGGGTCTGG	60.173	20	195	529	723	TCCCCTTAAGTGCAGTGACC	60.111	20	GGAATCAAATGTGGGTCTGG	60.173	20	135	589	723	TATGGCGGCAAGTGTGTTTA	60.133	20	GGAATCAAATGTGGGTCTGG	60.173	20	110	614	723
Unigene0003796	1	p2	(AT)7	14	153	166	GAGGGGTTTTTCACCCAACT	60.204	20	GGATGCTTTTGATCCTGCAT	60.043	20	162	99	260	GGAATGTGAGGGGTTTTTCA	59.767	20	GGATGCTTTTGATCCTGCAT	60.043	20	169	92	260	AGGGGTTTTTCACCCAACTT	59.707	20	GGATGCTTTTGATCCTGCAT	60.043	20	161	100	260
Unigene0003796	2	p2	(TG)7	14	580	593	CGAAAACTGCAGGAAGAAGG	59.986	20	GGAATCAAATGTGGGTCTGG	60.173	20	195	432	626	TCCCCTTAAGTGCAGTGACC	60.111	20	GGAATCAAATGTGGGTCTGG	60.173	20	135	492	626	TATGGCGGCAAGTGTGTTTA	60.133	20	GGAATCAAATGTGGGTCTGG	60.173	20	110	517	626
Unigene0003802	1	p3	(ACT)6	18	590	607	TACTGGACGACCGTTGATGA	60.112	20	AGCATCAAAGGCGGATAATG	60.06	20	124	543	666	TACTGGACGACCGTTGATGA	60.112	20	ACCATTCGGTTAAGCACACC	59.859	20	243	543	785	CCCTAAATGGTACCTGGGCT	60.2	20	AGCATCAAAGGCGGATAATG	60.06	20	280	387	666
Unigene0003804	2	p3	(ACC)5	15	133	147	ACCGCCACTACCACTCTCAC	60.182	20	TCGTAAATCCTTTTCGCCAT	59.547	20	247	105	351	ACCGCCACTACCACTCTCAC	60.182	20	TTCGTAAATCCTTTTCGCCA	60.56	20	248	105	352	AACCGCCACTACCACTCTCA	60.711	20	TCGTAAATCCTTTTCGCCAT	59.547	20	248	104	351
Unigene0003805	1	p2	(AT)7	14	64	77	CTTTGAAAATGGCATGACCC	60.309	20	GGTCAAGGTTCCGTTTTTCA	59.948	20	197	13	209	CTTTGAAAATGGCATGACCC	60.309	20	GGTCAAGGTTTCGTTTCCAA	59.948	20	167	13	179	CTTTGAAAATGGCATGACCC	60.309	20	GGTTTCGTTTCCAACTGAGC	59.717	20	161	13	173
Unigene0003806	2	p2	(GT)6	12	277	288	CATGAATTTTCGGGTTACGG	60.181	20	GGTCAAGGTTCCGTTTTTCA	59.948	20	195	188	382	CGACAACGGATCCTCATCTT	60.073	20	TTTAGACCCGTGCATATCCC	59.784	20	257	67	323	ATTTTCGGGTTACGGGTCTT	59.704	20	GGTCAAGGTTCCGTTTTTCA	59.948	20	190	193	382
Unigene0003811	1	p3	(GTC)5	15	144	158	TTGGAGGGGTGGTGATCTAA	60.309	20	GGCGTTTTGAGAAATGAAGC	59.829	20	163	101	263	TTTGGAGGGGTGGTGATCTA	60.309	20	GGCGTTTTGAGAAATGAAGC	59.829	20	164	100	263	TAAGGATTTGGAGGGGTGGT	60.549	20	GGCGTTTTGAGAAATGAAGC	59.829	20	170	94	263
Unigene0003812	1	p3	(GTC)5	15	295	309	TTGGAGGGGTGGTGATCTAA	60.309	20	GGCGTTTTGAGAAATGAAGC	59.829	20	163	252	414	TTTGGAGGGGTGGTGATCTA	60.309	20	GGCGTTTTGAGAAATGAAGC	59.829	20	164	251	414	ATTCATTCCCTGGATCGTGA	60.281	20	ATCAAATTCCGAACCACCTG	59.79	20	250	84	333
Unigene0003813	1	p4	(TTTC)4	16	455	470	AACTCCAGCTTCAGACGCAT	60.02	20	AATCATGTGCTGCTGGAAAG	58.877	20	201	390	590	AACTCCAGCTTCAGACGCAT	60.02	20	GTGCTGCTGGAAAGCAAAA	60.127	19	195	390	584	TCAGACGCATCAAGAAGTGC	60.144	20	AATCATGTGCTGCTGGAAAG	58.877	20	191	400	590
Unigene0003833	2	p5	(TTTTG)4	20	838	857	GATTGACCGGGAATTGCTAA	59.901	20	CAAATATCCCCAAACCCCTT	59.882	20	215	720	934	AATCGGAATTTGTTGGATCG	59.762	20	CAAATATCCCCAAACCCCTT	59.882	20	142	793	934	ATCGGAATCGGAATTTGTTG	59.762	20	CAAATATCCCCAAACCCCTT	59.882	20	147	788	934
Unigene0003845	1	p3	(GAA)5	15	324	338	GCCGAAGACAATTCAGAACC	59.676	20	GGATTCTTGGCTTCAAGCTG	59.955	20	203	281	483	GGCCGAAGACAATTCAGAAC	59.676	20	GGATTCTTGGCTTCAAGCTG	59.955	20	204	280	483	GAGGCCGAAGACAATTCAGA	60.34	20	GGATTCTTGGCTTCAAGCTG	59.955	20	206	278	483
Unigene0003853	1	p3	(TTC)5	15	134	148	TCTCCACGCTAATCACATGC	59.83	20	CGTCAGCAAGTCCATTCAAA	59.84	20	236	104	339	TCTCCACGCTAATCACATGC	59.83	20	GTCGTCAGCAAGTCCATTCA	59.837	20	238	104	341	TCTCCACGCTAATCACATGC	59.83	20	CCGAAAAACGCATACTGTGA	59.729	20	159	104	262
Unigene0003854	1	p3	(TTC)5	15	134	148	TCTCCACGCTAATCACATGC	59.83	20	CGTCAGCAAGTCCATTCAAA	59.84	20	236	104	339	TCTCCACGCTAATCACATGC	59.83	20	GTCGTCAGCAAGTCCATTCA	59.837	20	238	104	341	TCTCCACGCTAATCACATGC	59.83	20	CCGAAAAACGCATACTGTGA	59.729	20	159	104	262
Unigene0003862	1	p2	(TC)6	12	45	56	TTGGACCTCTCTTGACCCAT	59.505	20	TGGGCTCGAATTTTTGTTTC	60.053	20	198	5	202	TTGGACCTCTCTTGACCCAT	59.505	20	GGGCTCGAATTTTTGTTTCA	60.053	20	197	5	201	TTGGACCTCTCTTGACCCAT	59.505	20	AGGCGTACGAGTTGGAAAGA	59.875	20	242	5	246
Unigene0003870	1	p2	(TG)9	18	1032	1049	AAGAAGGATTTCCGGCTGAT	60.039	20	TTTCTTTCCCTTTCCTGCAA	59.795	20	235	899	1133	AAGAAGGATTTCCGGCTGAT	60.039	20	CTTTCCCTTTCCTGCAACAC	59.711	20	232	899	1130	AGACTGGACGTGTGTGGTTG	59.623	20	TTTCTTTCCCTTTCCTGCAA	59.795	20	280	854	1133
Unigene0003882	1	p4	(TTTA)4	16	1459	1474	CTCCTGAAATATCCCAGCCA	60.029	20	CCCAATGAATCCAATACCCA	60.384	20	215	1383	1597	TGCCATGTCTACAACGAGGA	60.263	20	CCCAATGAATCCAATACCCA	60.384	20	264	1334	1597	TCCTGAAATATCCCAGCCAA	60.405	20	CCCAATGAATCCAATACCCA	60.384	20	214	1384	1597
Unigene0003887	1	p4	(TAAT)4	16	70	85	TCATGAACAACAACAAATTCCC	59.708	22	GAGACGAATTGGAAGGGTGA	60.05	20	183	35	217	TGAACAACAACAAATTCCCA	57.415	20	GAGACGAATTGGAAGGGTGA	60.05	20	180	38	217	TGAACAACAACAAATTCCCACT	59.378	22	GAGACGAATTGGAAGGGTGA	60.05	20	180	38	217
Unigene0003894	1	p4	(TGTA)5	20	1355	1374	TGGTAAAACTGATGCGCTTG	59.872	20	GAAGGAGGAGGAGACCATCG	61.132	20	177	1250	1426	AATTGCATCGCAAACAGAAA	59.305	20	GAAGGAGGAGGAGACCATCG	61.132	20	155	1272	1426	GTAAAACTGATGCGCTTGCC	60.782	20	GAAGGAGGAGGAGACCATCG	61.132	20	175	1252	1426
Unigene0003925	1	p2	(TG)6	12	359	370	GGCTTGTGATCTTTGTTGAGC	59.874	21	TACGGCAAGGTGCATCAGTA	60.28	20	246	322	567	GGCTTGTGATCTTTGTTGAGC	59.874	21	ACGGCAAGGTGCATCAGTAT	60.547	20	245	322	566	GGCTTGTGATCTTTGTTGAGC	59.874	21	TAATGTACGGCAAGGTGCAT	59.066	20	251	322	572
Unigene0003926	1	p2	(TG)6	12	359	370	GGCTTGTGATCTTTGTTGAGC	59.874	21	TACGGCAAGGTGCATCAGTA	60.28	20	246	322	567	GGCTTGTGATCTTTGTTGAGC	59.874	21	ACGGCAAGGTGCATCAGTAT	60.547	20	245	322	566	GGCTTGTGATCTTTGTTGAGC	59.874	21	TAATGTACGGCAAGGTGCAT	59.066	20	251	322	572
Unigene0003929	1	p2	(CA)6	12	208	219	ACCCATACAAAACACACGCA	59.888	20	AGTGAGATGATCGGAAACCG	60.073	20	174	176	349	CCATACAAAACACACGCACC	59.888	20	AGTGAGATGATCGGAAACCG	60.073	20	172	178	349	CCCATACAAAACACACGCAC	59.888	20	AGTGAGATGATCGGAAACCG	60.073	20	173	177	349
Unigene0003944	1	p3	(GAT)5	15	1477	1491	TCCCTTTTCAACGGAACATC	59.91	20	TTGCATCAACCCTTGTTCTTC	60.103	21	226	1352	1577	TCCCTTTTCAACGGAACATC	59.91	20	TGCATCAACCCTTGTTCTTCT	59.726	21	225	1352	1576	TCCCTTTTCAACGGAACATC	59.91	20	TGCATCAACCCTTGTTCTTC	58.697	20	225	1352	1576
Unigene0003951	1	p6	(TTACAT)4	24	1623	1646	GTTCATGAGCAAACCGGAAT	59.939	20	TGATCACCACATGAACATAAAAGA	59.384	24	261	1455	1715	CACCAATTTGGATGGGAAAG	60.162	20	TGATCACCACATGAACATAAAAGA	59.384	24	236	1480	1715	GTTCATGAGCAAACCGGAAT	59.939	20	GCATAAATGTAATTTTCTGGAATGG	59.994	25	220	1455	1674
Unigene0003953	1	p2	(AT)8	16	361	376	TGATTGCCGCCTTATCCTAC	60.06	20	ACCGCCATTGAAGAAGAAGA	59.813	20	278	137	414	GATTGCCGCCTTATCCTACA	60.06	20	GAAACCGCCATTGAAGAAGA	60.192	20	280	138	417	TGATTGCCGCCTTATCCTAC	60.06	20	AAACCGCCATTGAAGAAGAA	59.685	20	280	137	416
Unigene0003955	1	p2	(AT)8	16	60	75	TCCCCTCAAAAGGTCAGAAA	59.641	20	TGTCCCGTCAGTGTTGTTGT	60.047	20	189	3	191	TCCCCTCAAAAGGTCAGAAA	59.641	20	GTGTCCCGTCAGTGTTGTTG	60.047	20	190	3	192	TTCCCCTCAAAAGGTCAGAA	59.641	20	GTGTCCCGTCAGTGTTGTTG	60.047	20	191	2	192
Unigene0003957	1	p2	(TA)6	12	1719	1730	TTTCGGCCATATTTTCTTCG	60.033	20	TCATGACTAAACGGCATATGGT	59.365	22	139	1645	1783	CTTGACTTCGGGGATTTTGA	60.044	20	TCATGACTAAACGGCATATGGT	59.365	22	189	1595	1783	TTCGGGGATTTTGAATGAAG	59.872	20	TCATGACTAAACGGCATATGGT	59.365	22	183	1601	1783
Unigene0003963	1	c	(GT)6gggggggtcatcagttaatag(AGAA)4	49	340	388	GACCAGTGTTTTCTCCAGCC	59.703	20	TCAGGGGTGAAATGGGTAAA	60.162	20	261	272	532	GACCAGTGTTTTCTCCAGCC	59.703	20	CAGGGGTGAAATGGGTAAAA	59.657	20	260	272	531	GACCAGTGTTTTCTCCAGCC	59.703	20	GATCAGGGGTGAAATGGGTA	59.605	20	263	272	534
Unigene0003978	1	p4	(TTAT)4	16	67	82	TCCCGCGAAATTAATAAGACA	59.573	21	ACCCCACAACGAATAATCCA	60.051	20	225	29	253	TCCCGCGAAATTAATAAGACA	59.573	21	AAGCATGCATGTTCTGCAAC	59.878	20	243	29	271	TCCCGCGAAATTAATAAGACA	59.573	21	GCAACCCCACAACGAATAAT	59.691	20	228	29	256
Unigene0003979	1	p4	(TTAT)4	16	67	82	TCCCGCGAAATTAATAAGACA	59.573	21	AGCACTTAAACGAAAACCGC	59.406	20	275	29	303	TCCCGCGAAATTAATAAGACA	59.573	21	GCCCCAAATTAGAGACGAGA	59.269	20	147	29	175	TCCCGCGAAATTAATAAGACA	59.573	21	GAGCCCCAAATTAGAGACGA	59.269	20	149	29	177
Unigene0003983	1	p3	(GAA)5	15	393	407	GAACCAGAAGAGCAGGTGGA	60.386	20	GCCATAAGGAGGAAGGGCTA	60.542	20	276	260	535	AGCAGGTGGATTTTGATGGA	60.461	20	GCCATAAGGAGGAAGGGCTA	60.542	20	266	270	535	GCAGGTGGATTTTGATGGAG	60.461	20	GCCATAAGGAGGAAGGGCTA	60.542	20	265	271	535
Unigene0003984	1	p3	(GAA)5	15	940	954	GAACCAGAAGAGCAGGTGGA	60.386	20	GCCATAAGGAGGAAGGGCTA	60.542	20	276	807	1082	AGCAGGTGGATTTTGATGGA	60.461	20	GCCATAAGGAGGAAGGGCTA	60.542	20	266	817	1082	GCAGGTGGATTTTGATGGAG	60.461	20	GCCATAAGGAGGAAGGGCTA	60.542	20	265	818	1082
Unigene0003987	1	p3	(GAG)5	15	607	621	GCGGAGATTATATCGACGGA	60.023	20	TAGCCATTCCCATCTGATCC	59.854	20	235	456	690	AAGATGAAGAAATGGCGGTG	60.074	20	CTGCTGCCTCAATCTTCTCC	60.096	20	180	583	762	GCGGAGATTATATCGACGGA	60.023	20	TTCACCATAGCCATTCCCAT	60.155	20	242	456	697
Unigene0004002	1	p3	(GGT)5	15	832	846	AGAGCAAGAAAGGCCACAAA	59.993	20	AAATGCATCATTCCCTCTGC	60.043	20	273	639	911	GAGCAAGAAAGGCCACAAAG	59.993	20	AAATGCATCATTCCCTCTGC	60.043	20	272	640	911	ATTCAGAGCAAGAAAGGCCA	59.955	20	AAATGCATCATTCCCTCTGC	60.043	20	277	635	911
Unigene0004003	1	p3	(GGT)7	21	748	768	TGGCAGATTCCACATCCATA	59.883	20	CCCTCATGGTGTCTCCAATC	60.326	20	133	677	809	TGGCAGATTCCACATCCATA	59.883	20	ATCCCTCATGGTGTCTCCAA	60.326	20	135	677	811	TGGCAGATTCCACATCCATA	59.883	20	TCCCTCATGGTGTCTCCAAT	60.326	20	134	677	810
Unigene0004010	1	p6	(GCGACG)4	24	512	535	CTTTGAGCCAGCATCAATCA	59.948	20	TGGCCTATTATTCGGTCCAT	59.254	20	209	435	643	CTTTGAGCCAGCATCAATCA	59.948	20	GGACTTTGGGCCTGGTTTAG	60.846	20	259	435	693	TTTGAGCCAGCATCAATCAC	59.805	20	TGGCCTATTATTCGGTCCAT	59.254	20	208	436	643
Unigene0004024	1	p2	(TG)6	12	606	617	CCCACACCAAATCATCAACA	60.216	20	ATTCCCTCCAAAGTTGGCTT	59.94	20	243	423	665	CAACCCACACCAAATCATCA	60.216	20	ATTCCCTCCAAAGTTGGCTT	59.94	20	246	420	665	CCCACACCAAATCATCAACA	60.216	20	GATTCCCTCCAAAGTTGGCT	60.443	20	244	423	666
Unigene0004026	1	p4	(CTTC)5	20	1179	1198	AAGGAGGATTGGGTAATGGG	60.011	20	TGGATTCCATTAAACCTCCG	59.756	20	279	1074	1352	AAGGAGGATTGGGTAATGGG	60.011	20	ACAAGGAAGGAAGCGAAGGT	60.247	20	183	1074	1256	AAGGAGGATTGGGTAATGGG	60.011	20	CAAGGAAGGAAGCGAAGGTA	59.448	20	182	1074	1255
Unigene0004032	1	p4	(TACA)4	16	54	69	GGTGGCTTAGCAAGATCGAG	59.978	20	ATGGTCCAACCATCACCATT	59.91	20	111	0	110	GGTGGCTTAGCAAGATCGAG	59.978	20	GGAATTGCCACGAATGAGAT	59.9	20	147	0	146	GGTGGCTTAGCAAGATCGAG	59.978	20	AATTGCCACGAATGAGATCC	59.9	20	145	0	144
Unigene0004032	2	p4	(CATG)4	16	608	623	GGTAAGGTTGTCGGTTTCCA	59.83	20	ACACCGATCTGTATTTGCCA	59.002	20	254	476	729	TCGCCTTTACAATCTGGGAG	60.206	20	ACACCGATCTGTATTTGCCA	59.002	20	219	511	729	GTATGGGGATCGCCTTTACA	59.784	20	ACACCGATCTGTATTTGCCA	59.002	20	228	502	729
Unigene0004033	1	c	(CA)6(TA)6	24	162	185	TCGGGACACGATATGAAACA	59.924	20	ATAGCTCCGCATTATCACCG	60.081	20	280	121	400	AGTGCGTGACAACGTACTCG	59.97	20	ATTGGCAAGCGAAAACAAAG	60.244	20	267	71	337	TCACAGTGCGTGACAACGTA	59.938	20	ATTGGCAAGCGAAAACAAAG	60.244	20	271	67	337
Unigene0004038	1	p3	(TTG)5	15	1591	1605	GATCCGACGGTTGGAATTTA	59.762	20	TCCTTCTTCTCTTCGTTCGG	59.545	20	271	1547	1817	TAGATGATCGATCCGACGGT	60.448	20	TCCTTCTTCTCTTCGTTCGG	59.545	20	280	1538	1817	TCCGACGGTTGGAATTTACT	59.429	20	TCCTTCTTCTCTTCGTTCGG	59.545	20	269	1549	1817
Unigene0004078	1	p3	(TAA)6	18	243	260	CATCATTCCCAAACACTCCC	60.173	20	TGCCTTCTGCTCTTCCCTTA	60.088	20	242	143	384	CATCATTCCCAAACACTCCC	60.173	20	TCTCTGCCTTCTGCTCTTCC	59.827	20	246	143	388	CCCAAACACTCCCTTCATTC	59.381	20	TGCCTTCTGCTCTTCCCTTA	60.088	20	235	150	384
Unigene0004079	1	p3	(TAA)6	18	243	260	CATCATTCCCAAACACTCCC	60.173	20	TGCCTTCTGCTCTTCCCTTA	60.088	20	242	143	384	CATCATTCCCAAACACTCCC	60.173	20	TCTCTGCCTTCTGCTCTTCC	59.827	20	246	143	388	CCCAAACACTCCCTTCATTC	59.381	20	TGCCTTCTGCTCTTCCCTTA	60.088	20	235	150	384
Unigene0004087	1	p3	(ATA)5	15	87	101	ACCCATAATCTGCTCAACGG	59.955	20	GAACGTGGAGTCAGCACAGA	60.03	20	162	7	168	ACCCATAATCTGCTCAACGG	59.955	20	ACAGATTGACCATTTTCCGC	59.939	20	147	7	153	ACCCATAATCTGCTCAACGG	59.955	20	CAGATTGACCATTTTCCGCT	60.074	20	146	7	152
Unigene0004096	1	p2	(TC)6	12	40	51	CACACAAACAATCACACACTCTC	58.187	23	TTCACTTGTTGTGGCTGCTG	61.054	20	275	14	288	ACACACAAACAATCACACACTCTC	59.09	24	TTCACTTGTTGTGGCTGCTG	61.054	20	276	13	288	CACACAAACAATCACACACTCTC	58.187	23	TCACTTGTTGTGGCTGCTG	59.579	19	274	14	287
Unigene0004097	1	p3	(ACA)5	15	295	309	CGCTTGCCTCTCTACACCTT	59.639	20	CTGTTCACTTGGTGCTGGTT	58.777	20	261	72	332	CGCTTGCCTCTCTACACCTT	59.639	20	GCTGTTCACTTGGTGCTGGT	61.32	20	262	72	333	ATCACCGCTTGCCTCTCTAC	59.459	20	CTGTTCACTTGGTGCTGGTT	58.777	20	266	67	332
Unigene0004102	1	p2	(CA)9	18	1235	1252	TTGAGCAACACCCTTTTTCA	59.293	20	CCCCCTTCTCCTCTCTTCAC	60.186	20	266	1021	1286	TTGAGCAACACCCTTTTTCAC	60.139	21	CCCCCTTCTCCTCTCTTCAC	60.186	20	266	1021	1286	TTGAGCAACACCCTTTTTCA	59.293	20	CCCCTTCTCCTCTCTTCACA	59.375	20	265	1021	1285
Unigene0004106	1	p4	(AATG)4	16	640	655	GTAATCTGGATTTGGTGCGG	60.331	20	ACCAATTTCCCCAATTCTCC	59.996	20	239	446	684	CTTCCTGGAGGGGAAGCTAT	59.668	20	ACCAATTTCCCCAATTCTCC	59.996	20	108	577	684	CTTCCTGGAGGGGAAGCTAT	59.668	20	ACAATTTCCCCCAATTCTCC	59.996	20	151	577	727
Unigene0004110	1	p3	(ATA)5	15	243	257	CCCCCAAGCATTGGTTAAAT	60.902	20	CTACAGACTCAGATGCCCCC	59.679	20	195	114	308	CCGCACTTTTTCTCTCATGC	60.914	20	CTACAGACTCAGATGCCCCC	59.679	20	159	150	308	CCCCCAAGCATTGGTTAAAT	60.902	20	CCCATTTGAGCAGGAAAATC	59.505	20	178	114	291
Unigene0004111	1	c	(TTC)6ata(AAT)6	39	101	139	TTTCCAAAGCTTTAGCACCG	60.368	20	TCCCTTCGTCTGATGAATCC	60.011	20	224	12	235	CCAAAGCTTTAGCACCGAAT	59.361	20	TCCCTTCGTCTGATGAATCC	60.011	20	221	15	235	TTCCAAAGCTTTAGCACCGA	60.876	20	TCCCTTCGTCTGATGAATCC	60.011	20	223	13	235
Unigene0004120	1	c	(AAC)5ttcagaaacagaatcattatgtgc(TAA)6	57	186	242	TGCCAAAATGACAGTATCGG	59.542	20	CGCTCCTGTTGTTGTTGATG	60.301	20	166	155	320	TGCCAAAATGACAGTATCGG	59.542	20	TGTTGATGATGGTGAAACCG	60.367	20	154	155	308	TGCCAAAATGACAGTATCGG	59.542	20	CTTGGAGACGCTCCTGTTGT	60.444	20	174	155	328
Unigene0004143	1	p3	(CAC)6	18	4171	4188	ATCCGACTTTTCACGACCAC	59.973	20	ATCATCCATCACCACCCAAT	59.869	20	175	4054	4228	CCGACTTTTCACGACCACTT	60.149	20	ATCATCCATCACCACCCAAT	59.869	20	173	4056	4228	ATCCGACTTTTCACGACCAC	59.973	20	CGGTGGTGTTCCCTTAACAT	59.711	20	193	4054	4246
Unigene0004150	1	p2	(TG)7	14	2423	2436	TCTAGATCTCGTTTGGCCGT	59.836	20	TTTCGAAAACAACAACCCAT	57.972	20	106	2373	2478	CTAGATCTCGTTTGGCCGTC	59.836	20	TTTCGAAAACAACAACCCAT	57.972	20	105	2374	2478	TTTGAGGAGGTCCGGTAAGA	59.665	20	TTTCGAAAACAACAACCCAT	57.972	20	151	2328	2478
Unigene0004169	1	p3	(CAG)5	15	56	70	TTTTTATCTCATCCACAAACCC	57.975	22	CTTCTTTGGTGCTCCTGCTC	60.134	20	122	12	133	TTTTTATCTCATCCACAAACCC	57.975	22	TCTTCTTTGGTGCTCCTGCT	60.134	20	123	12	134	TTTTTATCTCATCCACAAACCC	57.975	22	CTCTTCTTTGGTGCTCCTGC	60.134	20	124	12	135
Unigene0004171	1	p2	(TG)6	12	1003	1014	ACCCCACATGGGTTCTCATA	60.05	20	TTTTCTCTGTTTTCAACTTCCCA	60.129	23	112	952	1063	ACCCCACATGGGTTCTCATA	60.05	20	TTCTCTGTTTTCAACTTCCCAAA	60.129	23	110	952	1061	ACCCCACATGGGTTCTCATA	60.05	20	TTTCTCTGTTTTCAACTTCCCAA	60.129	23	111	952	1062
Unigene0004172	1	p2	(TG)6	12	3055	3066	ACCCCACATGGGTTCTCATA	60.05	20	TTTTCTCTGTTTTCAACTTCCCA	60.129	23	112	3004	3115	ACCCCACATGGGTTCTCATA	60.05	20	TTCTCTGTTTTCAACTTCCCAAA	60.129	23	110	3004	3113	ACCCCACATGGGTTCTCATA	60.05	20	TTTCTCTGTTTTCAACTTCCCAA	60.129	23	111	3004	3114
Unigene0004174	1	c	(GA)6ttgggttttgtggaaagagaa(AG)6	45	1044	1088	CCCATCACCAACTGTCACAC	59.846	20	CCCAACCCCAACAAACCT	60.603	18	213	897	1109	ACGTAATCCGTGGGGAAAGT	60.61	20	CCCAACCCCAACAAACCT	60.603	18	275	835	1109	TAATCCGTGGGGAAAGTGTT	59.288	20	CCCAACCCCAACAAACCT	60.603	18	272	838	1109
Unigene0004175	1	c	(GA)6ttgggttttgtggaaagagaa(AG)6	45	1019	1063	CCCATCACCAACTGTCACAC	59.846	20	CCCAACCCCAACAAACCT	60.603	18	213	872	1084	GTCAGTGGGGAAAGTGTTGC	60.555	20	CCCAACCCCAACAAACCT	60.603	18	270	815	1084	TCAGTGGGGAAAGTGTTGCT	60.69	20	CCCAACCCCAACAAACCT	60.603	18	269	816	1084
Unigene0004180	1	p3	(GTG)5	15	793	807	TGACTGTTCCGATTGCAGAG	59.984	20	TCTCACTCCCAATCCACTCC	60.048	20	249	687	935	AGTCTCCGAGGAGGATGGAT	60.035	20	TTGTCCTGCACTAGACGACG	60.049	20	269	729	997	TGACTGTTCCGATTGCAGAG	59.984	20	CCTGACTCCGACATTCCATT	59.927	20	208	687	894
Unigene0004181	1	p3	(TTA)5	15	1228	1242	TGGGTTGCCATTGTTTATGA	59.786	20	CTTCTCCCCATCACTTCCAA	60.042	20	168	1203	1370	TGGGTTGCCATTGTTTATGA	59.786	20	TTCTCCCCATCACTTCCAAC	59.903	20	167	1203	1369	TGGGTTGCCATTGTTTATGA	59.786	20	GTTGGCTCGCTACCAGAATC	59.843	20	254	1203	1456
Unigene0004210	1	p3	(AAT)5	15	295	309	CGCCTTAATGAGTCCGATGT	60.096	20	TTGCCACACTTGATGCATTT	60.119	20	111	266	376	CGATCACCGCCTTAATGAGT	60.096	20	TTGCCACACTTGATGCATTT	60.119	20	118	259	376	GAAGATCGATCACCGCCTTA	60.177	20	TTGCCACACTTGATGCATTT	60.119	20	124	253	376
Unigene0004215	1	p2	(AT)9	18	66	83	TCCACACTTCAAAACCCTTTTC	60.365	22	AGTGTAAGAAACCGGCGAGA	59.875	20	187	1	187	TCCACACTTCAAAACCCTTTTC	60.365	22	GAGTGTAAGAAACCGGCGAG	59.875	20	188	1	188	TCCACACTTCAAAACCCTTTTC	60.365	22	CTCATCGGCGGTTATAGCTC	59.829	20	148	1	148
Unigene0004219	1	p3	(TGG)5	15	1112	1126	CCTCCATTGCAAGCTTCTTC	59.955	20	CGTAGATGGAGCTTTAGGCG	59.996	20	142	1027	1168	CCGCTTTAGCAACAGCTACC	60.039	20	GAAATGGGGAAGACAAGCAA	60.051	20	280	1009	1288	CCGCTTTAGCAACAGCTACC	60.039	20	ATGAGAAGCCAACATCACCC	59.934	20	213	1009	1221
Unigene0004221	1	p2	(TA)6	12	497	508	TTTTGTCTGTTCGGATCGTG	59.691	20	AAGGCTGCAAGATCGTCTGT	60.02	20	249	394	642	TGTTTTGTCTGTTCGGATCG	59.691	20	AAGGCTGCAAGATCGTCTGT	60.02	20	251	392	642	TGTTTTGTCTGTTCGGATCG	59.691	20	GAAGAAAGGCTGCAAGATCG	60.096	20	256	392	647
Unigene0004223	1	p3	(TGA)6	18	1909	1926	TGTCTCGCAGATTGTTTTGG	59.84	20	ACACGCTTTTCCATTCCATC	59.939	20	114	1840	1953	CTATATGGGCATGTCTCGCA	59.67	20	ACACGCTTTTCCATTCCATC	59.939	20	125	1829	1953	TATATGGGCATGTCTCGCAG	59.67	20	ACACGCTTTTCCATTCCATC	59.939	20	124	1830	1953
Unigene0004224	1	p3	(TGA)6	18	1834	1851	CGAACCACGCAATTTTGTAA	59.603	20	ACACGCTTTTCCATTCCATC	59.939	20	270	1609	1878	CGAACCACGCAATTTTGTAA	59.603	20	ATTCCACACGCTTTTCCATT	59.434	20	275	1609	1883	CGAACCACGCAATTTTGTAA	59.603	20	AATTCCACACGCTTTTCCAT	59.434	20	276	1609	1884
Unigene0004225	1	p4	(AGAA)5	20	236	255	ATACACCACCCATTGGCATT	59.939	20	TCCTCCTCGTAGCAGCATTT	59.978	20	210	145	354	ATACACCACCCATTGGCATT	59.939	20	TTCCTCCTCGTAGCAGCATT	59.978	20	211	145	355	ATACACCACCCATTGGCATT	59.939	20	CAATTCCTCCTCGTAGCAGC	59.978	20	214	145	358
Unigene0004226	1	p3	(ATA)5	15	111	125	TCACCGTCTAGATCCATAAAAACA	59.899	24	ACTTTCTGTCGCGACTCCAT	59.874	20	272	15	286	TCACCGTCTAGATCCATAAAAACA	59.899	24	CGACTCCATCTTCTTTCCGA	60.331	20	261	15	275	TCACCGTCTAGATCCATAAAAACA	59.899	24	TCGCGACTCCATCTTCTTTC	60.483	20	264	15	278
Unigene0004242	1	p5	(TGATT)4	20	966	985	CGGTGACCGGAGTTGTAAAT	59.853	20	AAACCCATCATCACCACCAT	59.91	20	120	893	1012	AGTTGTAAATACTGCGGCGG	60.152	20	AAACCCATCATCACCACCAT	59.91	20	110	903	1012	CGGATCCCAGCTTTGAAGTA	60.206	20	AAACCCATCATCACCACCAT	59.91	20	200	813	1012
Unigene0004250	1	p3	(AAG)5	15	28	42	GTGGTGTGGTGGTGGAGG	60.891	18	TGGTCTTATTTTGATCCCACC	58.751	21	107	7	113	GTGGTGTGGTGGTGGAGG	60.891	18	CTGGTCTTATTTTGATCCCACC	59.704	22	108	7	114	GTGGTGTGGTGGTGGAGG	60.891	18	ACTGGTCTTATTTTGATCCCACC	60.46	23	109	7	115
Unigene0004256	2	p3	(GGT)5	15	694	708	ATATGGTGCCATGTTGCGTA	59.839	20	CAAAACCGTTGCGTTTTCTT	60.145	20	247	566	812	AGTGGAGGTGGATATGGTGC	59.81	20	CAAAACCGTTGCGTTTTCTT	60.145	20	258	555	812	GTGGATATGGTGCCATGTTG	59.654	20	CAAAACCGTTGCGTTTTCTT	60.145	20	251	562	812
Unigene0004264	1	p3	(TGC)5	15	220	234	TTCCATCACTCCACTCTCCC	60.048	20	CAAAAGTGGAGCGCTGTTTT	60.42	20	249	35	283	TCCGAAAACCGATCTGAAAC	60.051	20	CAAAAGTGGAGCGCTGTTTT	60.42	20	128	156	283	TGTCTGCAACGAAATCAAGC	59.995	20	CTTCAAAAGTGGAGCGCTGT	60.571	20	183	104	286
Unigene0004271	1	p3	(GGA)6	18	181	198	TAATCAGGGAAATGGCTTGC	60.038	20	GTGAAGACTGTGGCTTGGGT	60.159	20	175	130	304	AGGAGGAGCATGTGGATCAG	60.223	20	GTGAAGACTGTGGCTTGGGT	60.159	20	147	158	304	TAATCAGGGAAATGGCTTGC	60.038	20	GCATTTGAAGTGACTGCGAG	59.596	20	262	130	391
Unigene0004272	1	p2	(CA)6	12	1074	1085	TTGGCCTTCTCGACTTGAAT	59.813	20	CAACAACAACCACCACAACC	59.745	20	250	896	1145	ATTGGCCTTCTCGACTTGAA	59.813	20	CAACAACAACCACCACAACC	59.745	20	251	895	1145	GTAAAATGAAAAACGGGGCA	59.81	20	CAACAACAACCACCACAACC	59.745	20	111	1035	1145
Unigene0004305	1	p2	(AT)6	12	1897	1908	GGCTTGAGTCATGTCCCATT	59.934	20	TTTGGGCAAGATATGCAACT	58.241	20	165	1770	1934	TGAACATAACTCCGGCCATT	60.331	20	TTTGGGCAAGATATGCAACT	58.241	20	193	1742	1934	AATGAACATAACTCCGGCCA	60.331	20	TTTGGGCAAGATATGCAACT	58.241	20	195	1740	1934
Unigene0004342	1	p2	(TG)7	14	55	68	CTGTTAGCCCACAGCAAGGT	60.312	20	AGAAGGGGTGAGCTGAACAA	59.844	20	225	11	235	ACTGTTAGCCCACAGCAAGG	60.312	20	AGAAGGGGTGAGCTGAACAA	59.844	20	226	10	235	CTGTTAGCCCACAGCAAGGT	60.312	20	GGGTGAGCTGAACAACAGGT	60.159	20	220	11	230
Unigene0004349	1	p2	(AT)9	18	943	960	TCAGTCACGCTATTTGCACC	59.871	20	GCCACAACCACCACTATCCT	59.851	20	174	845	1018	TCAGTCACGCTATTTGCACC	59.871	20	AAATTCACCAATAACCGCCA	60.188	20	190	845	1034	CACGCTATTTGCACCACCTA	59.752	20	GCCACAACCACCACTATCCT	59.851	20	169	850	1018
Unigene0004378	1	p2	(TA)7	14	154	167	CTTCCAACCTTCCTTCACAA	57.77	20	GACGGAGGCAGAGGAAGATT	60.735	20	275	28	302	ACTTCCAACCTTCCTTCACAA	58.682	21	GACGGAGGCAGAGGAAGATT	60.735	20	276	27	302	TCCTAGTCATGTTTGTCTCGGAT	60.012	23	TTGGTGACTGAGCAAACGAC	59.88	20	206	114	319
Unigene0004380	1	p3	(TCC)5	15	73	87	CACAAACAATGGCTTCACCA	60.552	20	ATTTGAATGCGAGTAACGGG	59.96	20	144	6	149	CACAAACAATGGCTTCACCA	60.552	20	CATGGGTTTGTTGTTGTCCA	60.255	20	196	6	201	CACAAACAATGGCTTCACCA	60.552	20	AGGCACATGGGTTTGTTGTT	60.277	20	201	6	206
Unigene0004395	1	p3	(CAC)5	15	142	156	TCACCAGCCATTTAACTCCC	59.933	20	TCGGGTGGTCGTTAATTCAT	60.192	20	251	38	288	TCACCAGCCATTTAACTCCC	59.933	20	GACATCCCCAACAACAGACC	60.223	20	277	38	314	TCACCAGCCATTTAACTCCC	59.933	20	GGACATCCCCAACAACAGAC	60.223	20	278	38	315
Unigene0004404	1	p3	(ATG)5	15	396	410	TCAGGCATGATGACATTGGT	59.925	20	AATCTCCCATGCGTTTCATC	59.9	20	211	292	502	CCGATCCAGGAAGCTTACAA	60.206	20	AATCTCCCATGCGTTTCATC	59.9	20	271	232	502	TCAGGCATGATGACATTGGT	59.925	20	GTGCTTGCACCTTTGGAGAT	60.263	20	160	292	451
Unigene0004409	1	p2	(TA)9	18	1083	1100	GCCAAATTCCACCACCTAAA	59.801	20	CCATCAAAACACCACACCAC	59.701	20	257	989	1245	GCCAAATTCCACCACCTAAA	59.801	20	CTTCCCTCCATCAAAACACC	59.381	20	264	989	1252	TTAGCCAAATTCCACCACCT	59.429	20	CCATCAAAACACCACACCAC	59.701	20	260	986	1245
Unigene0004418	1	p3	(GCT)6	18	344	361	GAAATGCGGCTGATGAGAGT	60.37	20	CGTCACTTCACCCAAAATCT	57.641	20	207	263	469	GAATCTGTTAGGTACGGCGG	59.592	20	CGTCACTTCACCCAAAATCT	57.641	20	166	304	469	GAAATGCGGCTGATGAGAGT	60.37	20	TCACTTCACCCAAAATCTTTCA	59.587	22	205	263	467
Unigene0004420	1	p4	(CTCC)4	16	79	94	CCATACGGGGAGATATTTCTGA	60.164	22	ATGGAAGTGGTGGTGGTTGT	60.135	20	183	12	194	CCATACGGGGAGATATTTCTGA	60.164	22	TGGAAGTGGTGGTGGTTGTA	59.848	20	182	12	193	CCATACGGGGAGATATTTCTGA	60.164	22	GGGAATGGAAATGAAGTGGA	59.727	20	224	12	235
Unigene0004438	1	p2	(CA)6	12	63	74	CAAACCCAAAAACCTCACCA	60.756	20	ATGAAGCCCAATTTCTTCCA	59.505	20	178	28	205	CAAACCCAAAAACCTCACCA	60.756	20	TGAAGCCCAATTTCTTCCAT	59.505	20	177	28	204	CAAACCCAAAAACCTCACCA	60.756	20	CAAATGGTGTATGAAGCCCA	59.395	20	188	28	215
Unigene0004439	1	p2	(CA)6	12	63	74	CAAACCCAAAAACCTCACCA	60.756	20	ATGAAGCCCAATTTCTTCCA	59.505	20	178	28	205	CAAACCCAAAAACCTCACCA	60.756	20	TGAAGCCCAATTTCTTCCAT	59.505	20	177	28	204	CAAACCCAAAAACCTCACCA	60.756	20	CAAATGGTGTATGAAGCCCA	59.395	20	188	28	215
Unigene0004445	1	p3	(TAA)6	18	645	662	GCTTCGTCATTCTTCCGTTC	59.82	20	CGGCTCAATATCCACCACTT	59.955	20	196	560	755	GCTTCGTCATTCTTCCGTTC	59.82	20	TCCACCACTTTTGATGACGA	60.088	20	186	560	745	CTTCGTCATTCTTCCGTTCC	59.67	20	CGGCTCAATATCCACCACTT	59.955	20	195	561	755
Unigene0004460	1	p3	(AGT)6	18	511	528	ACCGTCGACTTCTCATCACC	60.12	20	GGTCGTACGGACAACGCTAT	60.022	20	275	313	587	CACCACCATCTTTTTCCGTT	59.83	20	GGTCGTACGGACAACGCTAT	60.022	20	256	332	587	CACCACCACCATCTTTTTCC	60.21	20	GGTCGTACGGACAACGCTAT	60.022	20	259	329	587
Unigene0004477	1	p2	(AC)6	12	47	58	CAGATCGTGTTGTTTGAACTGC	60.73	22	CCTGTACGAGGGATCAGCAT	60.096	20	192	16	207	CAGATCGTGTTGTTTGAACTGC	60.73	22	TGTACGAGGGATCAGCATCA	60.225	20	190	16	205	CAGATCGTGTTGTTTGAACTGC	60.73	22	GAGAAGTTGCAGTGGGGAAA	60.232	20	260	16	275
Unigene0004480	1	p2	(AC)6	12	47	58	CAGATCGTGTTGTTTGAACTGC	60.73	22	CCTGTACGAGGGATCAGCAT	60.096	20	233	16	248	CAGATCGTGTTGTTTGAACTGC	60.73	22	AGCAACCTACCATCTGTCCG	60.134	20	150	16	165	CAGATCGTGTTGTTTGAACTGC	60.73	22	TGTACGAGGGATCAGCATCA	60.225	20	231	16	246
Unigene0004491	1	p2	(AG)8	16	320	335	ACCCACCCTTCTATTTTCGG	60.18	20	CCTAAATCCTGTTGAACCGC	59.569	20	227	194	420	CCACCCTTCTATTTTCGGGT	60.18	20	CCTAAATCCTGTTGAACCGC	59.569	20	225	196	420	ACCCACCCTTCTATTTTCGG	60.18	20	TAAATCCTGTTGAACCGCGT	60.502	20	225	194	418
Unigene0004515	1	p2	(AT)7	14	67	80	TCTCCTTCCCCTTCCATTTT	59.875	20	GGTGGGTGATTGGAGAGAGA	60.048	20	174	24	197	TTCTCCTTCCCCTTCCATTT	59.875	20	GGTGGGTGATTGGAGAGAGA	60.048	20	175	23	197	CATCTTCTCCTTCCCCTTCC	60.008	20	ATTGAGGTTGATCCTGGTGG	59.779	20	230	19	248
Unigene0004515	2	p3	(GGT)5	15	376	390	TCTTTCACCCTTACCAACCG	59.964	20	TGTCACAATTGACCCAGGAA	59.935	20	273	285	557	TCTTTCACCCTTACCAACCG	59.964	20	TTGTCACAATTGACCCAGGA	59.935	20	274	285	558	TAACGATCTCATTTTCCGGC	60.038	20	TGTCACAATTGACCCAGGAA	59.935	20	230	328	557
Unigene0004523	1	p2	(AT)7	14	98	111	TCCTGGCCAAATACATCAAA	58.965	20	TCTTGTCGCTCAAAACCAAA	59.439	20	170	19	188	TTCCTGGCCAAATACATCAA	58.965	20	TCTTGTCGCTCAAAACCAAA	59.439	20	171	18	188	TTTCCTGGCCAAATACATCA	58.965	20	TCTTGTCGCTCAAAACCAAA	59.439	20	172	17	188
Unigene0004530	1	p3	(TTA)5	15	219	233	ATTCGTGAATCGGAGTTTGC	60.081	20	GGGATCAACTGGATCGAAAA	59.871	20	194	138	331	CGCCTTTAACTTGCCAGAAA	60.368	20	CTGGCACATTTTGTGTTTGG	60.004	20	263	157	419	AGTTTGCGCCTTTAACTTGC	59.541	20	CTGGCACATTTTGTGTTTGG	60.004	20	269	151	419
Unigene0004534	1	p2	(TA)6	12	2099	2110	GTCTATTCTCCATGACGGGC	59.513	20	GCTACTACCACCTTTGACACATCA	60.464	24	247	1987	2233	GTCTATTCTCCATGACGGGC	59.513	20	AAAGCTACTACCACCTTTGACACA	59.301	24	250	1987	2236	GTCTATTCTCCATGACGGGC	59.513	20	AAGCTACTACCACCTTTGACACA	58.011	23	249	1987	2235
Unigene0004545	1	p2	(TG)7	14	960	973	AACGCCGTCTGCTACAAACT	59.943	20	AAAGCCCTAACAAATGGGCT	59.966	20	265	890	1154	ACGCCGTCTGCTACAAACTT	59.943	20	AAAGCCCTAACAAATGGGCT	59.966	20	264	891	1154	ACGCCGTCTGCTACAAACTT	59.943	20	CAGCAGCTGTGGTCAGTGTT	60.096	20	120	891	1010
Unigene0004548	1	p2	(AC)7	14	128	141	TATGCTGACCTTTCCCCAAC	59.933	20	GCATAATCCTATCCCTGCCA	59.885	20	196	4	199	TATGCTGACCTTTCCCCAAC	59.933	20	GAATTGGCTTGTGGGTCAAC	60.362	20	227	4	230	TTATGCTGACCTTTCCCCAA	60.439	20	GCATAATCCTATCCCTGCCA	59.885	20	197	3	199
Unigene0004549	1	p3	(CGG)5	15	236	250	ACAGCAGCAGCAGCAACTAA	59.958	20	ACTTGGGGAGGACTCGAACT	60.111	20	155	154	308	AACAGCAGCAGCAGCAACTA	59.958	20	ACTTGGGGAGGACTCGAACT	60.111	20	156	153	308	AGTAACAGCAGCAGCAGCAA	59.958	20	ACTTGGGGAGGACTCGAACT	60.111	20	159	150	308
Unigene0004565	1	p3	(TAG)5	15	374	388	TGTACCTCCACGTCAGCAAG	59.897	20	GGCTCTCTGTCTCATGCTCC	60.104	20	252	351	602	GTGTACCTCCACGTCAGCAA	59.751	20	GGCTCTCTGTCTCATGCTCC	60.104	20	253	350	602	GCTTGTCCCGTAGGAAAACA	60.11	20	TTGCCAAGCTTTAGGTGGAC	60.249	20	180	261	440
Unigene0004572	1	p3	(TCA)5	15	400	414	AGGAGGAGGAGGATGGAGAC	59.619	20	AACGGTAGCAGAATGGGATG	59.955	20	226	362	587	AGGAGGAGGAGGATGGAGAC	59.619	20	ACAGCGAACGCTAGAAGAGC	59.927	20	120	362	481	AGGAGGAGGAGGATGGAGAC	59.619	20	ACCTTGATGGATTGAGCGAC	60.081	20	138	362	499
Unigene0004583	1	p3	(TTA)5	15	580	594	GCCAAGGACAAGCAGATGAT	60.226	20	CATAGCAAGCAAGCAAGCAG	59.918	20	260	500	759	ATTGCCAAGGACAAGCAGAT	59.7	20	CATAGCAAGCAAGCAAGCAG	59.918	20	263	497	759	TTCATCTGATGGAGGCCATT	60.426	20	CATAGCAAGCAAGCAAGCAG	59.918	20	280	480	759
Unigene0004596	1	p4	(TGCA)4	16	1577	1592	TTTAGGGTACGCGTCCAGAT	59.592	20	CTTCACCGGAGATCACATCA	59.631	20	272	1408	1679	TTTAGGGTACGCGTCCAGAT	59.592	20	CTCTAACATTTTCCGGCCAC	59.569	20	245	1408	1652	TTTAGGGTACGCGTCCAGAT	59.592	20	TTCACCGGAGATCACATCAC	59.478	20	271	1408	1678
Unigene0004601	1	p3	(GGT)5	15	393	407	GTTTCAATGTGCAGTGTGGG	60.008	20	GCGAGGTTGAGAAGATGGAG	59.95	20	227	287	513	CAGTGTGGGAGACGATGATG	60.113	20	GCGAGGTTGAGAAGATGGAG	59.95	20	216	298	513	GTTTCAATGTGCAGTGTGGG	60.008	20	CGAGGTTGAGAAGATGGAGG	59.797	20	226	287	512
Unigene0004638	1	p4	(TATT)4	16	2608	2623	TGATATCTCGAAGCCGATCC	60.141	20	TCGACCATGATTAGTAAAACCA	57.197	22	261	2406	2666	AAATGGCGATTCCATTTTTG	59.773	20	TCGACCATGATTAGTAAAACCA	57.197	22	189	2478	2666	GAAGCACCTCCGGTCAATAG	59.694	20	TCGACCATGATTAGTAAAACCA	57.197	22	239	2428	2666
Unigene0004640	1	p2	(TA)6	12	1105	1116	AGTACTTGGGAGGCCCATCT	59.957	20	TCGTTTATTGACATGCGGTT	59.041	20	216	939	1154	AGTACTTGGGAGGCCCATCT	59.957	20	TTCGTTTATTGACATGCGGT	59.041	20	217	939	1155	ATGTTGAAAATGCGAAAGGG	59.938	20	TTCGTTTATTGACATGCGGT	59.041	20	257	899	1155
Unigene0004671	1	c	(CA)6ctcttcacccaactgttgttgatatacatacacagtcacatatatattg(AT)8	77	261	337	AACTCGCAAACAAACAACCC	60.015	20	TATCCGCACCATCTCCTTTC	60.036	20	268	131	398	CATCTTTTGGGCGAATCAAT	59.901	20	TATCCGCACCATCTCCTTTC	60.036	20	193	206	398	CTCGCAAACAAACAACCCTT	60.147	20	TATCCGCACCATCTCCTTTC	60.036	20	266	133	398
Unigene0004671	2	p3	(CTT)5	15	479	493	GAAAGGAGATGGTGCGGATA	60.036	20	CCTGTGCCATGCTTACAATG	60.134	20	246	379	624	GAAAGGAGATGGTGCGGATA	60.036	20	GTACTTCCCTGTGCCATGCT	60.142	20	253	379	631	GAAAGGAGATGGTGCGGATA	60.036	20	AGTACTTCCCTGTGCCATGC	60.142	20	254	379	632
Unigene0004681	1	c	(TAG)6ttatattattagtg(TTC)5	47	52	98	ACCAGGACCTTTTCCCATCT	59.795	20	AAAACCCGTCCAAACTCCTT	59.842	20	187	27	213	ACCAGGACCTTTTCCCATCT	59.795	20	AAAAACCCGTCCAAACTCCT	59.842	20	188	27	214	AGACCAGGACCTTTTCCCAT	59.795	20	AAAACCCGTCCAAACTCCTT	59.842	20	189	25	213
Unigene0004684	1	p4	(TATG)4	16	1262	1277	TAAGCTTTGCCCCCATACAG	60.089	20	TCCTCCTCTCCCCCAAATAC	60.264	20	275	1062	1336	GAGCTGGTGGAAGAACCAAA	60.232	20	ACCTTTGTTGCTGACGTTCC	60.156	20	247	1119	1365	GAGCTGGTGGAAGAACCAAA	60.232	20	GTGAGCCAGAGAGACCATCC	59.799	20	276	1119	1394
Unigene0004705	1	p4	(GCTG)4	16	1714	1729	ATGGGATGAGATGGGAGTTG	59.737	20	CCCTCCAAATTCTTCACCTTC	59.926	21	104	1656	1759	ATGGGATGAGATGGGAGTTG	59.737	20	TCCAAATTCTTCACCTTCACG	60.096	21	101	1656	1756	TGGGATGAGATGGGAGTTGT	60.326	20	CCCTCCAAATTCTTCACCTTC	59.926	21	103	1657	1759
Unigene0004724	1	p2	(AT)7	14	383	396	GGTGTCAACTCCCCTTTCAA	59.943	20	AGAAGAGGATGCCCTGACTG	59.405	20	190	232	421	CTACCTGGAAAGTGCGGTGT	60.171	20	AGAAGAGGATGCCCTGACTG	59.405	20	205	217	421	TCAAAATCAGCCCTAGCACC	60.214	20	AGAAGAGGATGCCCTGACTG	59.405	20	174	248	421
Unigene0004749	1	p2	(AT)6	12	99	110	TTCTTTGTTCATCCTTCCCG	60.044	20	AGACTCGAACCCGAGACCTT	60.252	20	252	6	257	TTCTTTGTTCATCCTTCCCG	60.044	20	AGAAGATACCCCTGGCCAAC	60.328	20	195	6	200	TTCTTTGTTCATCCTTCCCG	60.044	20	GGGCCCACATAGTGGATTTA	59.645	20	214	6	219
Unigene0004838	1	c	(TG)10(AG)9atc(GGAA)4	57	1509	1565	CAGCCTTACTCGACGGAGTC	60.012	20	ATTCCCTGTTATCCCCCATC	59.843	20	264	1334	1597	TGCTGCCTTTTTATCAGCCT	59.982	20	ATTCCCTGTTATCCCCCATC	59.843	20	278	1320	1597	TGGAAATTGAGAACACGCAG	59.84	20	ATTCCCTGTTATCCCCCATC	59.843	20	121	1477	1597
Unigene0004840	1	p3	(GAA)5	15	2170	2184	TCGATCGGTTGTCTCACAAG	59.831	20	TTTTAACCTTTCTCTCTTACGTTCC	58.568	25	183	2031	2213	TTGATCGTCCCAACGTTTTT	60.344	20	TTTTAACCTTTCTCTCTTACGTTCC	58.568	25	222	1992	2213	TCGATCGGTTGTCTCACAAG	59.831	20	TTTAACCTTTCTCTCTTACGTTCC	57.372	24	182	2031	2212
Unigene0004843	1	p3	(CAC)5	15	112	126	GGCACTGGCCTAGTATGTTCA	60.147	21	ACGAATTTGTTCGGGTTTTG	59.839	20	176	73	248	GGCACTGGCCTAGTATGTTCA	60.147	21	TTCCATCTTGGTTTTGGGTC	59.767	20	154	73	226	GGCACTGGCCTAGTATGTTCA	60.147	21	GTTGTTCTCGGATCTTTCGG	59.67	20	249	73	321
Unigene0004850	1	p2	(TG)6	12	230	241	TGGTGGTGGTTTTGACTGTG	60.454	20	CCTTCCTCCTCTGTTGTCCA	60.229	20	150	150	299	TAACGGCGTTTTCAACGAAT	60.488	20	CCTTCCTCCTCTGTTGTCCA	60.229	20	269	31	299	TGGTGGTGGTTTTGACTGTG	60.454	20	TTGTTCCATGTGACCCTGTG	60.416	20	276	150	425
Unigene0004852	1	p2	(TG)6	12	230	241	TGGTGGTGGTTTTGACTGTG	60.454	20	CCTTCCTCCTCTGTTGTCCA	60.229	20	150	150	299	TAACGGCGTTTTCAACGAAT	60.488	20	CCTTCCTCCTCTGTTGTCCA	60.229	20	269	31	299	TGGTGGTGGTTTTGACTGTG	60.454	20	TTGTTCCATGTGACCCTGTG	60.416	20	276	150	425
Unigene0004865	1	p3	(AAT)6	18	308	325	TCCTTCCTCCTCTGTTTCCA	59.773	20	GGTGACCCAAAACCAAGAGA	59.943	20	278	211	488	CTCACACCAATCACAACCCA	60.416	20	GGTGACCCAAAACCAAGAGA	59.943	20	224	265	488	TCACACCAATCACAACCCAG	60.416	20	GGTGACCCAAAACCAAGAGA	59.943	20	223	266	488
Unigene0004879	1	p4	(CAAT)4	16	1773	1788	CCGCCGCTAACACAGATATT	60.117	20	TCTCAGTCAACCGAAAACCC	60.088	20	216	1703	1918	CCGCCGCTAACACAGATATT	60.117	20	TGAGGCATTTCCAAGACACA	60.24	20	274	1703	1976	CCGCCGCTAACACAGATATT	60.117	20	CGAAAACCCCATCATTTCAT	59.622	20	205	1703	1907
Unigene0004880	1	p2	(TG)6	12	323	334	CATTCGTCTAAGTTTGTGTGTGC	59.729	23	TCATCATGTTGTTCTCCCCA	59.893	20	182	234	415	CATTCGTCTAAGTTTGTGTGTGC	59.729	23	AATTGCCGCTTTCATCATGT	60.478	20	193	234	426	CATTCGTCTAAGTTTGTGTGTGC	59.729	23	TCCATTTGTGATGTCGTTCG	60.517	20	264	234	497
Unigene0004883	1	p3	(ACC)5	15	328	342	AGAAAAATTACGCCACGACG	60.131	20	TCATTGAAGAGGTTTTCGGG	60.044	20	162	291	452	GCTCTGATAAGAAATCGCCG	59.945	20	AGATGAAGAGGCGGTTGATG	60.218	20	251	116	366	ATTCTTTTCACGGCCACAAC	59.978	20	GAAGATGAAGAGGCGGTTGA	60.34	20	200	169	368
Unigene0004885	1	p2	(AT)10	20	266	285	AAGATTGTTGGGGTTCGTCA	60.353	20	CGAGACAGAATCTCCGAAGC	60.096	20	277	243	519	TCAAGATTGTTGGGGTTCGT	60.353	20	CGAGACAGAATCTCCGAAGC	60.096	20	279	241	519	CAAGATTGTTGGGGTTCGTC	60.353	20	CGAGACAGAATCTCCGAAGC	60.096	20	278	242	519
Unigene0004893	1	p2	(AC)10	20	179	198	GTTTTTCACCACACCAACCC	60.111	20	GGGGAGTGACGTCAGCTTAG	59.867	20	242	151	392	TTTTTCACCACACCAACCCT	60.246	20	GGGGAGTGACGTCAGCTTAG	59.867	20	241	152	392	GTTTTTCACCACACCAACCC	60.111	20	TGACGTCAGCTTAGCAACGA	60.742	20	236	151	386
Unigene0004914	1	p3	(AAC)7	21	137	157	TGTGCCACAAGTGAAACAAAA	60.179	21	CCTTGGATCCCGAAAAAGAT	60.258	20	272	30	301	TGTGCCACAAGTGAAACAAA	58.729	20	CCTTGGATCCCGAAAAAGAT	60.258	20	272	30	301	CAAGTGAAACAAAACCAACCC	59.364	21	CCTTGGATCCCGAAAAAGAT	60.258	20	265	37	301
Unigene0004920	1	p3	(TCA)5	15	178	192	TCAATCTCCAAACAAACCCC	59.767	20	AAGGGTCTGTAGCGACGAAA	59.875	20	176	144	319	TCAATCTCCAAACAAACCCC	59.767	20	TCTGTAGCGACGAAATGTGG	59.864	20	171	144	314	AAATGGCAGTGGCAGCTTAT	59.736	20	AAGGGTCTGTAGCGACGAAA	59.875	20	217	103	319
Unigene0004931	1	c	(ATTCC)4aacaatggcagcagcatcacattccgccctcacattcctcccaacttcatcatcttcctcct(CCA)5	97	271	367	TTATTTTCCATCAATCCCCG	59.593	20	CTACGCTCTTTTTCGCCATC	59.982	20	280	243	522	TTATTTTCCATCAATCCCCG	59.593	20	CTCTTTTTCGCCATCGTGAC	60.776	20	275	243	517	TTATTTTCCATCAATCCCCG	59.593	20	ATTTCTCTGACCGGTTTTGC	59.174	20	254	243	496
Unigene0004967	1	p2	(AT)6	12	185	196	TCTGTGGCAAAGAGGGAAGT	59.844	20	CCGGATTTTTGGAATCAATG	60.124	20	242	149	390	TCTGTGGCAAAGAGGGAAGT	59.844	20	AGGTCCGGATTTTTGGAATC	60.131	20	246	149	394	GTTTCTGTGGCAAAGAGGGA	60.232	20	CCGGATTTTTGGAATCAATG	60.124	20	245	146	390
Unigene0004974	1	p2	(AT)6	12	35	46	GGACAATAATTTTAAGATACACCAAAA	58.138	27	CGGAGTTACCACCCACAGTT	59.884	20	115	0	114	GGACAATAATTTTAAGATACACCAAAA	58.138	27	TCGGAGTTACCACCCACAGT	60.422	20	116	0	115	GGACAATAATTTTAAGATACACCAAAA	58.138	27	TTCGGAGTTACCACCCACAG	60.943	20	117	0	116
Unigene0005003	1	p4	(AATA)4	16	285	300	TTTTCCACCCCATTTGATTC	59.599	20	AAAGAGAGAGGCAACCACCA	59.844	20	254	260	513	TTTTCCACCCCATTTGATTC	59.599	20	AACCACCACCACCCCTAGAT	60.489	20	242	260	501	TTTTCCACCCCATTTGATTC	59.599	20	TCGATGGGGTAGATCTCGAA	60.56	20	132	260	391
Unigene0005004	1	p4	(AATA)4	16	285	300	TTTTCCACCCCATTTGATTC	59.599	20	AAAGAGAGAGGCAACCACCA	59.844	20	254	260	513	TTTTCCACCCCATTTGATTC	59.599	20	AACCACCACCACCCCTAGAT	60.489	20	242	260	501	TTTTCCACCCCATTTGATTC	59.599	20	TCGATGGGGTAGATCTCGAA	60.56	20	132	260	391
Unigene0005024	1	p2	(TG)8	16	84	99	TTGAATGTGTTAAGTGTAACGTCTG	58.368	25	AACGGAAGTGTGATTTTGGC	59.978	20	171	54	224	TTGAATGTGTTAAGTGTAACGTCTG	58.368	25	CACCCAAAGGTGGGAGATTA	59.784	20	237	54	290	TTGAATGTGTTAAGTGTAACGTCTGT	59.14	26	AACGGAAGTGTGATTTTGGC	59.978	20	171	54	224
Unigene0005025	1	p2	(TG)8	16	3756	3771	TTCAGCATTCCCTAGCGTCT	59.978	20	ACCTACCTGCTTAGCCACCC	60.517	20	245	3566	3810	TTCAGCATTCCCTAGCGTCT	59.978	20	CCTACCTGCTTAGCCACCCT	60.641	20	244	3566	3809	TTTTCAGCATTCCCTAGCGT	59.845	20	ACCTACCTGCTTAGCCACCC	60.517	20	247	3564	3810
Unigene0005026	1	p3	(ACC)6	18	661	678	ATTGCGGGTTTTGCATAGTC	59.967	20	AAAACAACAAACCGGCAAAG	60.011	20	252	568	819	ATTGCGGGTTTTGCATAGTC	59.967	20	AACAACAAACCGGCAAAGAG	60.147	20	250	568	817	ATTGCGGGTTTTGCATAGTC	59.967	20	ACAAACCGGCAAAGAGGATA	59.569	20	246	568	813
Unigene0005028	1	p2	(TC)7	14	40	53	TGAAAACCCAAACCCTAATTTC	59.247	22	TTGTTCCTGCGTAGTTGCAC	59.911	20	126	1	126	TGAAAACCCAAACCCTAATTTC	59.247	22	TTTTCCCAGTTGGCTTAACG	60.103	20	261	1	261	TGAAAACCCAAACCCTAATTTC	59.247	22	ACCCGATCAACACTGCTTTC	60.119	20	108	1	108
Unigene0005032	1	p2	(CA)6	12	262	273	TGCTTCTTTGGTTCTGTCTTCA	60.03	22	ATAACCGGCAAACAATCCCT	60.562	20	138	196	333	TGCTTCTTTGGTTCTGTCTTCA	60.03	22	CGGTTACAAATAACCGGCAA	60.721	20	147	196	342	TGCTTCTTTGGTTCTGTCTTCA	60.03	22	TCAAGAGGTGGACAAGGTGA	59.23	20	275	196	470
Unigene0005033	1	p2	(CA)6	12	262	273	TGCTTCTTTGGTTCTGTCTTCA	60.03	22	ATAACCGGCAAACAATCCCT	60.562	20	178	196	373	TGCTTCTTTGGTTCTGTCTTCA	60.03	22	CGGTTACAAATAACCGGCAA	60.721	20	187	196	382	TGCTTCTTTGGTTCTGTCTTCA	60.03	22	CGGCAAACAATCCCTTTACA	60.856	20	173	196	368
Unigene0005035	1	p2	(CA)6	12	262	273	TGCTTCTTTGGTTCTGTCTTCA	60.03	22	ATAACCGGCAAACAATCCCT	60.562	20	253	196	448	TGCTTCTTTGGTTCTGTCTTCA	60.03	22	CGGTTACAAATAACCGGCAA	60.721	20	262	196	457	TGCTTCTTTGGTTCTGTCTTCA	60.03	22	CGGCAAACAATCCCTTTACA	60.856	20	248	196	443
Unigene0005036	1	p2	(CA)6	12	262	273	TGCTTCTTTGGTTCTGTCTTCA	60.03	22	GACCACAGGATACGCTGGTTA	60.008	21	245	196	440	TGCTTCTTTGGTTCTGTCTTCA	60.03	22	CAGGATACGCTGGTTAATTCG	59.617	21	240	196	435	TGCTTCTTTGGTTCTGTCTTCA	60.03	22	GGATACGCTGGTTAATTCGTG	59.488	21	238	196	433
Unigene0005037	1	p3	(TAG)7	21	347	367	GGTTGCATCACCCAATCTCT	59.934	20	AGTCACCACCACCACTCCTC	60.006	20	234	177	410	GGTTGCATCACCCAATCTCT	59.934	20	GAGTCACCACCACCACTCCT	60.006	20	235	177	411	AGGTTGCATCACCCAATCTC	59.934	20	AGTCACCACCACCACTCCTC	60.006	20	235	176	410
Unigene0005038	1	p3	(TAG)7	21	435	455	TGGAAGAGGATGGGATAGAAGA	60.032	22	CACCCATCTTGACCCTGAGT	59.962	20	107	409	515	TGGAAGAGGATGGGATAGAAGA	60.032	22	TTTTCGCCTTTTTCACCAAC	60.089	20	204	409	612	TCCAAAAGGTGAGTGCTTTTT	58.869	21	GAGTCACCACCACCACTCCT	60.006	20	239	261	499
Unigene0005055	1	p2	(TG)7	14	347	360	AGCATGTCTCGACTGAAGCA	59.733	20	ACATCTCATCTCATCCCCCA	60.288	20	265	143	407	AGCATGTCTCGACTGAAGCA	59.733	20	CATCTCATCTCATCCCCCAT	59.694	20	264	143	406	AGCATGTCTCGACTGAAGCA	59.733	20	CATCTCATCCCCCATTTCAT	59.563	20	259	143	401
Unigene0005056	1	p2	(TG)7	14	443	456	AGCATGTCTCGACTGAAGCA	59.733	20	ACATCTCATCTCATCCCCCA	60.288	20	265	239	503	AGCATGTCTCGACTGAAGCA	59.733	20	CATCTCATCTCATCCCCCAT	59.694	20	264	239	502	AGCATGTCTCGACTGAAGCA	59.733	20	CATCTCATCCCCCATTTCAT	59.563	20	259	239	497
Unigene0005057	1	p2	(TG)7	14	242	255	TGCAACAGTTTCAACTACAAAACA	59.764	24	ACATCTCATCTCATCCCCCA	60.288	20	225	78	302	TGCAACAGTTTCAACTACAAAACA	59.764	24	CATCTCATCTCATCCCCCAT	59.694	20	224	78	301	TGCAACAGTTTCAACTACAAAACA	59.764	24	CATCTCATCCCCCATTTCAT	59.563	20	219	78	296
Unigene0005062	1	p2	(AT)6	12	2646	2657	CCATCTTACAATCCATCCCG	60.148	20	GACCATCAGAGTGTGCAATCA	59.698	21	253	2536	2788	CCATCTTACAATCCATCCCG	60.148	20	GATGACCATCAGAGTGTGCAA	59.698	21	256	2536	2791	CTCCCACCAAACACCATCTT	59.82	20	GACCATCAGAGTGTGCAATCA	59.698	21	266	2523	2788
Unigene0005083	1	p3	(TAA)5	15	305	319	TAAATCAATTTGCAAGCCCC	59.907	20	CCGTTGGTGGATCTCTCATC	60.475	20	263	88	350	TAAATCAATTTGCAAGCCCC	59.907	20	CGTTGGTGGATCTCTCATCC	60.475	20	262	88	349	TAAATCAATTTGCAAGCCCC	59.907	20	TCCGTTGGTGGATCTCTCAT	60.475	20	264	88	351
Unigene0005094	1	p3	(CCA)5	15	371	385	TCCACTCCAAATCACCAACA	59.935	20	TGCGTCCAGGTTCATTATCA	60.073	20	234	323	556	AGCGACCTTCGAGTCGATAA	59.978	20	AAGGTCAAGTACCGGTGGTG	59.884	20	199	229	427	TTGCAGCATCTTGAGGATTG	59.948	20	AAGGTCAAGTACCGGTGGTG	59.884	20	243	185	427
Unigene0005095	1	p3	(CTG)5	15	312	326	ATCAAGCCTCGACACAAACC	60.119	20	GAAAGCAAAGGTTGCAGAGG	59.993	20	175	200	374	CACAGCCAGCAATCTTTTCA	59.988	20	TGCAGAGGCTATGGAGGTTT	59.836	20	249	114	362	CACAGCCAGCAATCTTTTCA	59.988	20	TTGCAGAGGCTATGGAGGTT	59.836	20	250	114	363
Unigene0005142	1	p3	(ATC)5	15	94	108	TTTCATGAACTCCGGGAAAG	60.044	20	ACGGAGAATTAAAGCGGGAT	59.93	20	114	19	132	TTTCATGAACTCCGGGAAAG	60.044	20	AAACGGAGAATTAAAGCGGG	60.432	20	116	19	134	TTTCATGAACTCCGGGAAAG	60.044	20	TGGTAAAATTGCACTGGCCT	60.502	20	270	19	288
Unigene0005206	1	p2	(TA)6	12	208	219	GAAACCGAAAAACGGACAAA	59.953	20	ACGAGCTCTTCTTGCGAGTC	59.898	20	259	69	327	GAAACCGAAAAACGGACAAA	59.953	20	GACGAGCTCTTCTTGCGAGT	59.898	20	260	69	328	CAGTTGGGAGAAACCGAAAA	60.081	20	ACGAGCTCTTCTTGCGAGTC	59.898	20	268	60	327
Unigene0005212	1	p3	(GAA)5	15	145	159	CTTCTTCAATCACTCACCAATCA	59.228	23	ATTGGAAGCTGTCTCCATCG	60.218	20	203	38	240	TTCTTCAATCACTCACCAATCA	58.201	22	ATTGGAAGCTGTCTCCATCG	60.218	20	202	39	240	CTTCTTCAATCACTCACCAATCA	59.228	23	GTCTTCGCCGGAATTACAAG	59.708	20	178	38	215
Unigene0005230	1	p3	(TGC)5	15	141	155	TACTGCGGATCTCCAAAACC	60.074	20	CGTCGTCTAACAGGGGAAAA	60.103	20	150	36	185	TACTGCGGATCTCCAAAACC	60.074	20	GACGTCGTCTAACAGGGGAA	60.111	20	152	36	187	TTTCTCCATTGTTGGGTGGT	60.21	20	CGTCGTCTAACAGGGGAAAA	60.103	20	102	84	185
Unigene0005232	1	c	(AAG)6gtggcgagaa(AG)7	42	56	97	GTAGGTGGTGGTAGCGGAAA	59.993	20	GCCAACTCTGGTCACATTCA	59.682	20	230	22	251	GTAGGTGGTGGTAGCGGAAA	59.993	20	CGTGTTCGTGTCCCACATAA	60.427	20	208	22	229	GTAGGTGGTGGTAGCGGAAA	59.993	20	GCTATGTGCCAGCCAACTCT	60.428	20	241	22	262
Unigene0005257	1	p2	(AT)7	14	581	594	TTGGGCCTCTTCGAACTAAA	59.817	20	TTGGGTGCATAACAGTCTCA	57.673	20	276	355	630	TGGGCCTCTTCGAACTAAAA	59.817	20	TTGGGTGCATAACAGTCTCA	57.673	20	275	356	630	TTGGGCCTCTTCGAACTAAA	59.817	20	AGTTGGGTGCATAACAGTCTCA	59.662	22	278	355	632
Unigene0005313	1	p3	(GTG)5	15	612	626	GGTAATGGACCGTCTTGGTG	60.232	20	CCACCACTCTTAATCGGACG	60.508	20	166	517	682	GTAATGGACCGTCTTGGTGG	60.232	20	CCACCACTCTTAATCGGACG	60.508	20	165	518	682	ATAGATCGATGGATGGTGGC	59.739	20	CCACCACTCTTAATCGGACG	60.508	20	114	569	682
Unigene0005338	1	p3	(ACA)5	15	40	54	AAACTGAGATTACAAGATTGTTTATGC	58.422	27	CAGTTTGCTTGGGGAGAAGA	60.366	20	270	3	272	AACTGAGATTACAAGATTGTTTATGC	57.244	26	CAGTTTGCTTGGGGAGAAGA	60.366	20	269	4	272	AAACTGAGATTACAAGATTGTTTATGC	58.422	27	TTTGCTTGGGGAGAAGACTC	59.405	20	267	3	269
Unigene0005376	1	p2	(AT)7	14	303	316	TCATGGTTACTGCCTTGCTG	59.864	20	CCTCCATCGGTCCTTGAATA	59.887	20	208	216	423	ATGGTTACTGCCTTGCTGGT	59.621	20	CCTCCATCGGTCCTTGAATA	59.887	20	206	218	423	TCATGGTTACTGCCTTGCTG	59.864	20	CAACTGTTTCAGCAAACCCC	60.529	20	226	216	441
Unigene0005402	1	p3	(TAA)5	15	364	378	TTTCGGGTTTCTTGATGGTC	59.91	20	CTGGACCGGTTTGGTAACTG	60.401	20	226	189	414	TTCAGTCTAGCATCCGGTCC	60.218	20	TTGTTGCAGATCCGGGTAAT	60.331	20	198	275	472	TTGGACCGGATGTTAGCAAT	60.331	20	TTGTTGCAGATCCGGGTAAT	60.331	20	219	254	472
Unigene0005409	1	p3	(AAG)6	18	123	140	TGGATCCATTTGGTGAAGTG	59.343	20	CGGGTGAACTTCCACTTTGT	60.005	20	203	70	272	TGGATCCATTTGGTGAAGTG	59.343	20	GGTGCCAACGTCTCCTTTTA	60.11	20	172	70	241	TGGATCCATTTGGTGAAGTG	59.343	20	TCCACTTTGTGCAATTCTCG	59.84	20	193	70	262
Unigene0005423	1	p2	(AC)6	12	137	148	AGCCCAAACAACAACACACA	60.049	20	AGAAGCAAACCCAAGTGGAA	59.711	20	146	103	248	CAGCCCAAACAACAACACAC	60.049	20	AGAAGCAAACCCAAGTGGAA	59.711	20	147	102	248	ATAATCATGTTCCCAGCCCA	60.155	20	AGAAGCAAACCCAAGTGGAA	59.711	20	160	89	248
Unigene0005467	1	p3	(CTC)5	15	1016	1030	TAGGGTGATGAGAGAAGCCG	60.353	20	CTTCAATGGTGGCAACACAC	60.008	20	280	923	1202	TAGGGTGATGAGAGAAGCCG	60.353	20	TACGCACATCACATCCTCGT	60.144	20	207	923	1129	CCGTTGCTCGCTGTAAAGAT	60.407	20	CACATCCTCGTTCCTCACCT	60.112	20	266	855	1120
Unigene0005471	1	p2	(AT)8	16	46	61	ATCGTTTGCACCGTTCTCC	61.062	19	AACGCCTGTTTCTTCGATGT	59.74	20	277	0	276	ATCCTCCCATCTCCCACC	59.653	18	AGCATTGAACGCCTGTTTCT	59.882	20	261	23	283	ATCCTCCCATCTCCCACC	59.653	18	ATTGAACGCCTGTTTCTTCG	60.249	20	258	23	280
Unigene0005482	1	p3	(ATC)5	15	193	207	TTTTGGCAAAGGAAGGATTG	60.046	20	TCCACGTTATCCAAAACCAA	58.866	20	129	140	268	TTTTGGCAAAGGAAGGATTG	60.046	20	CTCCACGTTATCCAAAACCAA	59.847	21	130	140	269	TTTTGGCAAAGGAAGGATTG	60.046	20	TCCACGTTATCCAAAACCAAA	60.209	21	129	140	268
Unigene0005493	1	p3	(GTG)5	15	81	95	TGGTGGTGATGCTAGATTGC	59.679	20	TTTGCAAAGCCCCTGTACTT	59.747	20	196	33	228	TGGTGGTGATGCTAGATTGC	59.679	20	AAATTTGCAAAGCCCCTGTA	59.586	20	199	33	231	GAATGATGTTGGTGGTGGAA	59.193	20	TTTGCAAAGCCCCTGTACTT	59.747	20	174	55	228
Unigene0005504	1	p3	(TTC)5	15	217	231	TCTTTTGCAACCAACCATGT	59.024	20	TGGGAATTGGTTTCTTCTGG	59.903	20	134	178	311	ACATCTTTTGCAACCAACCA	59.024	20	TGGGAATTGGTTTCTTCTGG	59.903	20	137	175	311	TCTTTTGCAACCAACCATGT	59.024	20	GCGGGTGGTTTTGTATGAGT	59.859	20	209	178	386
Unigene0005506	1	p3	(GCA)5	15	416	430	CCTCAACAAATGCCTCCCTA	60.066	20	AGTCCGATATAACCCCGGAT	59.515	20	141	374	514	CGCAACTTGACTTGATTCCA	59.84	20	AGTCCGATATAACCCCGGAT	59.515	20	265	250	514	CCTCAACAAATGCCTCCCTA	60.066	20	CGATCGATCTGCTTGCTTCT	60.646	20	163	374	536
Unigene0005527	1	p2	(AG)7	14	83	96	CCAAAATTCCCACAAAATCG	60.16	20	CCGTGGACTTGCCATATGAT	60.744	20	161	54	214	CCAAAATTCCCACAAAATCG	60.16	20	TTGCAGGTGTGACTGCAAAC	60.917	20	180	54	233	CCAAAATTCCCACAAAATCG	60.16	20	CGTGGACTTGCCATATGATCT	59.97	21	160	54	213
Unigene0005533	1	p3	(CAG)6	18	94	111	AGAGTCACAGCCGGGATTTA	59.694	20	TGGCTCAGAATCAACGAGTG	59.984	20	145	16	160	TCACAGCCGGGATTTAATTT	59.411	20	TGGCTCAGAATCAACGAGTG	59.984	20	141	20	160	AGAGTCACAGCCGGGATTTA	59.694	20	GGGTCTGGCTCAGAATCAAC	59.661	20	150	16	165
Unigene0005565	1	p3	(GGA)6	18	897	914	GGAGAAGTTTAGGAAGGCGG	60.2	20	ATTAAAACCCTCCGCCAACT	59.835	20	190	803	992	ATGTTCCAGGTACCGGATTG	59.67	20	TGATCATTAAAACCCTCCGC	59.901	20	143	855	997	ATGTTCCAGGTACCGGATTG	59.67	20	ATTAAAACCCTCCGCCAACT	59.835	20	138	855	992
Unigene0005566	1	p2	(AC)7	14	206	219	CGAAACCCTACACCGAGAGA	60.246	20	GAAAGGTGAATCGGAGCTTG	59.813	20	236	93	328	CGAAACCCTACACCGAGAGA	60.246	20	TGAAAGGTGAATCGGAGCTT	59.813	20	237	93	329	CGAAACCCTACACCGAGAGA	60.246	20	GAATCGGAGCTTGCGATAAC	59.813	20	229	93	321
Unigene0005571	1	p4	(TTAT)4	16	492	507	TGATTTGTGCCTTTGTGGAA	60.088	20	ACGCTTATGTTTCCTCCAGC	59.34	20	217	355	571	TGATTTGTGCCTTTGTGGAA	60.088	20	CGCTTATGTTTCCTCCAGCA	61.292	20	216	355	570	GCCTTTGTGGAATTATTGGG	59.273	20	ACGCTTATGTTTCCTCCAGC	59.34	20	209	363	571
Unigene0005602	1	p2	(GT)7	14	142	155	AACCCAAACTCAAACAGGGA	59.425	20	CCAGTTTGATTGGGAATGCT	59.933	20	182	51	232	AACCCAAACTCAAACAGGGA	59.425	20	TCCCACTCCCATTCCTATCA	60.272	20	132	51	182	AACCCAAACTCAAACAGGGA	59.425	20	TATTTCTCGAGCGTCCCATT	59.668	20	224	51	274
Unigene0005608	1	p2	(TG)6	12	837	848	GGAAAGATGAGGTTGTCGGA	60.05	20	GGATTCCACTTTTTACCCGC	60.673	20	239	687	925	GGAAAGATGAGGTTGTCGGA	60.05	20	CACTTTTTACCCGCTCCATT	59.087	20	233	687	919	CGGAGAGATTGGATGGAAAG	59.623	20	GGATTCCACTTTTTACCCGC	60.673	20	253	673	925
Unigene0005610	1	p3	(GAT)5	15	103	117	AGAACATTGCCCACCACACT	60.431	20	TTCAAGAAATGGGTTCTGGG	59.903	20	133	36	168	AACATTGCCCACCACACTTT	60.277	20	ATTTCCTACTCTCGCCACCC	60.464	20	248	38	285	AACATTGCCCACCACACTTT	60.277	20	TGGGTTCTGGGTTTTCTTCA	60.465	20	122	38	159
Unigene0005615	1	p2	(AT)6	12	2285	2296	TGGGCAAAATGAACTCAACA	60.088	20	CCAACCCACCCTTCCTTAAT	60.046	20	138	2249	2386	GCAGGTGGCTCTCTTTCACT	59.604	20	CCAACCCACCCTTCCTTAAT	60.046	20	273	2114	2386	GCTTGTTGGGCAAAATGAAC	60.49	20	CCAACCCACCCTTCCTTAAT	60.046	20	144	2243	2386
Unigene0005616	1	p2	(AT)6	12	2180	2191	TGGGCAAAATGAACTCAACA	60.088	20	CCAACCCACCCTTCCTTAAT	60.046	20	138	2144	2281	GCAGGTGGCTCTCTTTCACT	59.604	20	CCAACCCACCCTTCCTTAAT	60.046	20	273	2009	2281	GCTTGTTGGGCAAAATGAAC	60.49	20	CCAACCCACCCTTCCTTAAT	60.046	20	144	2138	2281
Unigene0005617	1	p2	(AT)6	12	2312	2323	TGGGCAAAATGAACTCAACA	60.088	20	CCAACCCACCCTTCCTTAAT	60.046	20	138	2276	2413	GCAGGTGGCTCTCTTTCACT	59.604	20	CCAACCCACCCTTCCTTAAT	60.046	20	273	2141	2413	GCTTGTTGGGCAAAATGAAC	60.49	20	CCAACCCACCCTTCCTTAAT	60.046	20	144	2270	2413
Unigene0005618	1	p2	(AT)6	12	2207	2218	TGGGCAAAATGAACTCAACA	60.088	20	CCAACCCACCCTTCCTTAAT	60.046	20	138	2171	2308	GCAGGTGGCTCTCTTTCACT	59.604	20	CCAACCCACCCTTCCTTAAT	60.046	20	273	2036	2308	GCTTGTTGGGCAAAATGAAC	60.49	20	CCAACCCACCCTTCCTTAAT	60.046	20	144	2165	2308
Unigene0005621	1	c	(AT)6gtatatatagatagatac(AG)6	42	2019	2060	TAATTGAAACCCATTCGGGA	60.124	20	TTCGTTAAAATACAAACCAAAATCT	57.513	25	126	1968	2093	TCTCCAACTCCCCTTTACCC	60.298	20	TTCGTTAAAATACAAACCAAAATCT	57.513	25	223	1871	2093	AGATCGAAGAGCTCGATTGC	59.682	20	TTCGTTAAAATACAAACCAAAATCT	57.513	25	262	1832	2093
Unigene0005625	1	p3	(ATC)5	15	1201	1215	TCATTCAAAGCTTCTGCAACTC	59.637	22	TGCTGCTTCAGATTATCCAAAA	59.853	22	225	1120	1344	CAACTGAAGCTTCCTCAACG	58.648	20	TCGATATAGGTGTTGGATTTTCG	60.207	23	242	1002	1243	TGATCCTCAAAACTTCACCAAA	59.587	22	TGCTGCTTCAGATTATCCAAAA	59.853	22	272	1073	1344
Unigene0005660	1	p2	(AT)8	16	86	101	ATTGTCATCCTCCAATCCCA	60.135	20	AGATTTGTGGGCGAATAACG	59.96	20	157	5	161	CATTGTCATCCTCCAATCCC	60.135	20	AGATTTGTGGGCGAATAACG	59.96	20	158	4	161	ATTGTCATCCTCCAATCCCA	60.135	20	GGTAAAGATTTGTGGGCGAA	59.938	20	162	5	166
Unigene0005660	2	p3	(ATA)5	15	435	449	TGATGGGTTGTTTTTAGGGC	59.801	20	GGTGTGGTTTCAGGGAGAGA	60.088	20	277	317	593	TGATGGGTTGTTTTTAGGGC	59.801	20	GGTTTCAGGGAGAGAAAGCC	60.19	20	272	317	588	AATTTGCGATCTGGGTTTCA	60.448	20	TCACCAAAGGTGTGGTTTCA	59.976	20	264	338	601
Unigene0005673	1	p2	(AC)8	16	51	66	TCAACTTTCAAGTGCGCTTCT	60.183	21	TCCACCTCGTTGTCTTACCC	59.966	20	157	6	162	TCAACTTTCAAGTGCGCTTCT	60.183	21	TTAACCCCGAATAGAGCACG	60.089	20	179	6	184	TCAACTTTCAAGTGCGCTTCT	60.183	21	CGAATCCACCTCGTTGTCTT	60.111	20	161	6	166
Unigene0005682	1	p3	(TCT)7	21	107	127	GAAGCGATTCTTTCAGGCAG	60.096	20	GCTGCAGGCATCCTTACTTC	59.985	20	279	51	329	GAAGCGATTCTTTCAGGCAG	60.096	20	GCTGTTTGCATTCCAAGTCA	59.847	20	178	51	228	GAAGCGATTCTTTCAGGCAG	60.096	20	CTGCAGGCATCCTTACTTCC	59.836	20	278	51	328
Unigene0005701	1	p3	(ATC)6	18	185	202	TCAATTCACGCACTCACACA	59.868	20	TCGTGGAATCCGAATTTTCT	59.505	20	255	27	281	TCAATTCACGCACTCACACA	59.868	20	CTCCTGACCTTGTCGTCGTC	60.861	20	276	27	302	TCAATTCACGCACTCACACA	59.868	20	AACCCTCCTGACCTTGTCGT	60.942	20	280	27	306
Unigene0005702	1	p2	(TG)6	12	169	180	GAAACTTTGCGATCCTTTCG	59.823	20	TTTCTCCCTACCAAACATACCC	59.242	22	106	117	222	TTCCTCCACTTGATCTTCCG	60.187	20	TTTCTCCCTACCAAACATACCC	59.242	22	185	38	222	ACGGAGTGAAACTTTGCGAT	59.74	20	TTTCTCCCTACCAAACATACCC	59.242	22	113	110	222
Unigene0005719	1	p2	(CA)6	12	118	129	TGTCGGCTTGTCACTTGGTA	60.301	20	TCCTTGGTACCTCGTTCCAC	59.966	20	254	5	258	CGTGGATAAAGCGTGTGTCA	60.72	20	TCCTTGGTACCTCGTTCCAC	59.966	20	212	47	258	ATCACCGTATTTAAAGGGCG	58.966	20	TCCTTGGTACCTCGTTCCAC	59.966	20	171	88	258
Unigene0005720	1	p3	(CTA)5	15	84	98	GCCGAAACCCTAGAAAGCAT	60.582	20	CCTAATTCCCCCAACATCCT	60.011	20	265	53	317	GCCGAAACCCTAGAAAGCAT	60.582	20	ACGCCATGCCATTTGATTAT	60.182	20	116	53	168	GCCGAAACCCTAGAAAGCAT	60.582	20	TTGTGCCATTCCTAATTCCC	59.762	20	275	53	327
Unigene0005721	1	p3	(CTA)5	15	84	98	GCCGAAACCCTAGAAAGCAT	60.582	20	CCTAATTCCCCCAACATCCT	60.011	20	265	53	317	GCCGAAACCCTAGAAAGCAT	60.582	20	ACGCCATGCCATTTGATTAT	60.182	20	116	53	168	GCCGAAACCCTAGAAAGCAT	60.582	20	TTGTGCCATTCCTAATTCCC	59.762	20	275	53	327
Unigene0005722	1	p3	(CTA)5	15	84	98	GCCGAAACCCTAGAAAGCAT	60.582	20	CCTAATTCCCCCAACATCCT	60.011	20	265	53	317	GCCGAAACCCTAGAAAGCAT	60.582	20	ACGCCATGCCATTTGATTAT	60.182	20	116	53	168	GCCGAAACCCTAGAAAGCAT	60.582	20	TTGTGCCATTCCTAATTCCC	59.762	20	275	53	327
Unigene0005749	1	p3	(GAA)6	18	306	323	TCTCCTTTTTGGCCAATTCA	60.555	20	AGCTAGCTTCTTGTGGGTGTTT	59.477	22	100	255	354	CTCCTTTTTGGCCAATTCAA	60.046	20	TCTAGCTAGCTTCTTGTGGGTG	58.814	22	102	256	357	TCCTTTTTGGCCAATTCAAC	59.916	20	TCTAGCTAGCTTCTTGTGGGTG	58.814	22	101	257	357
Unigene0005765	1	p3	(AAT)5	15	351	365	GCGCCACAGGATTATTATGG	60.31	20	ATAGTCAGCGGTGGGTTGAC	59.997	20	168	290	457	GCGCCACAGGATTATTATGG	60.31	20	GACAGTTGGTGGAGACCGAT	59.969	20	186	290	475	GCGCCACAGGATTATTATGG	60.31	20	CGATGATCCACCACATTCTG	59.918	20	122	290	411
Unigene0005766	1	p3	(AAT)5	15	351	365	GCGCCACAGGATTATTATGG	60.31	20	ATAGTCAGCGGTGGGTTGAC	59.997	20	168	290	457	GCGCCACAGGATTATTATGG	60.31	20	GACAGTTGGTGGAGACCGAT	59.969	20	186	290	475	GCGCCACAGGATTATTATGG	60.31	20	CGATGATCCACCACATTCTG	59.918	20	122	290	411
Unigene0005767	1	p3	(AAT)5	15	423	437	GCGCCACAGGATTATTATGG	60.31	20	ATAGTCAGCGGTGGGTTGAC	59.997	20	168	362	529	GCGCCACAGGATTATTATGG	60.31	20	GACAGTTGGTGGAGACCGAT	59.969	20	186	362	547	GCGCCACAGGATTATTATGG	60.31	20	CGATGATCCACCACATTCTG	59.918	20	122	362	483
Unigene0005768	1	p3	(AAT)5	15	423	437	GCGCCACAGGATTATTATGG	60.31	20	ATAGTCAGCGGTGGGTTGAC	59.997	20	168	362	529	GCGCCACAGGATTATTATGG	60.31	20	GACAGTTGGTGGAGACCGAT	59.969	20	186	362	547	GCGCCACAGGATTATTATGG	60.31	20	CGATGATCCACCACATTCTG	59.918	20	122	362	483
Unigene0005772	1	p3	(TGG)5	15	835	849	CGGAACGGATTGTGAGATTT	59.933	20	TCCAAATTTCTTCGCCAATC	60.016	20	170	764	933	TGTGGTACGGAGTTGTTGGA	60.001	20	AATTATGGAAGGAGCCACCC	60.152	20	250	636	885	TGTGGTACGGAGTTGTTGGA	60.001	20	ATTATGGAAGGAGCCACCCT	59.789	20	249	636	884
Unigene0005806	1	p3	(ATT)5	15	2125	2139	TGGAACAATCATCCCCAGAT	60.135	20	GCTCTTAATCCCATCGCTCA	60.318	20	262	1967	2228	ACTTGGAACAATCATCCCCA	60.173	20	GCTCTTAATCCCATCGCTCA	60.318	20	265	1964	2228	TAAACTTGCGATCACAACCG	59.729	20	GCTCTTAATCCCATCGCTCA	60.318	20	190	2039	2228
Unigene0005807	1	p3	(ATT)5	15	2191	2205	TGGAACAATCATCCCCAGAT	60.135	20	GCTCTTAATCCCATCGCTCA	60.318	20	262	2033	2294	ACTTGGAACAATCATCCCCA	60.173	20	GCTCTTAATCCCATCGCTCA	60.318	20	265	2030	2294	TAAACTTGCGATCACAACCG	59.729	20	GCTCTTAATCCCATCGCTCA	60.318	20	190	2105	2294
Unigene0005809	1	p2	(TC)6	12	67	78	ACTCCAACAAGTCCCCCTCT	59.968	20	CCGAATACCAGCCGACTAAA	60.089	20	148	8	155	TCCCCCTCTCTCTTTGTGTG	60.229	20	CCGAATACCAGCCGACTAAA	60.089	20	137	19	155	ACTCCAACAAGTCCCCCTCT	59.968	20	ACCGAATACCAGCCGACTAA	59.592	20	149	8	156
Unigene0005810	1	p4	(TCTA)4	16	330	345	GATAGCCTAACCGGTGGTCA	59.955	20	CAGAGACAGACCAAACGCAA	60.025	20	100	269	368	ATCAGCCATCATCACAACCA	59.925	20	CAGAGACAGACCAAACGCAA	60.025	20	161	208	368	CAAACTACTTAGGCCCGTCG	59.763	20	CAGAGACAGACCAAACGCAA	60.025	20	143	226	368
Unigene0005829	1	p6	(ATAGAT)4	24	483	506	CAACATCGCATCTCCACTTG	60.263	20	CTACCAACTCAACCCCCAGA	59.959	20	121	443	563	GCCTCATTGGATACGACACC	60.348	20	CTACCAACTCAACCCCCAGA	59.959	20	272	292	563	CAACATCGCATCTCCACTTG	60.263	20	ACCCCCAGATCGTTACTTCC	60.19	20	110	443	552
Unigene0005830	1	p6	(GATATA)4	24	2247	2270	GGGACACCACTTGCAACTTT	60.012	20	TTCACTTTCTTGTTGTGAGAGTTC	57.717	24	197	2134	2330	TATCTGCTGGAACAGGGGAC	60.073	20	TTCACTTTCTTGTTGTGAGAGTTC	57.717	24	212	2119	2330	ATATCTGCTGGAACAGGGGA	59.508	20	TTCACTTTCTTGTTGTGAGAGTTC	57.717	24	213	2118	2330
Unigene0005839	1	p4	(AAAT)5	20	127	146	CAAATGACTCGCCATTTTCA	59.664	20	CCAAATTTGATTCAATGGGC	60.132	20	235	21	255	CAAATGACTCGCCATTTTCA	59.664	20	TGATGATGATGGGTTCCAAA	59.707	20	250	21	270	TTTCGAAACAAATGACTCGC	58.895	20	CCAAATTTGATTCAATGGGC	60.132	20	243	13	255
Unigene0005840	1	p2	(CT)7	14	1982	1995	CCAACAGCTACTGCTCCTCC	60.012	20	ACCAATTTGGGCTTTGACAC	59.836	20	259	1878	2136	CCAACAGCTACTGCTCCTCC	60.012	20	GGGCTTTGACACAATTCCAT	59.797	20	251	1878	2128	CCAACAGCTACTGCTCCTCC	60.012	20	TCGCAAACGGCACATAGATA	60.237	20	178	1878	2055
Unigene0005850	1	p3	(TAA)5	15	50	64	GCACCAATAGAAAACAGTGCC	59.629	21	TTTCGATCCCTGACCTTGAC	60.05	20	280	11	290	GCACCAATAGAAAACAGTGCC	59.629	21	GGTAGGTGGTTGAGGGGAAT	60.052	20	190	11	200	GCACCAATAGAAAACAGTGCC	59.629	21	TAATGGGTCTGCTGCTGATG	59.823	20	160	11	170
Unigene0005857	1	p4	(TTCA)5	20	123	142	ACGAGTATTTTGCGTCCACC	60	20	TGCAGCCACTTTATCACCAA	60.257	20	157	83	239	ACGAGTATTTTGCGTCCACC	60	20	GTGCAGCCACTTTATCACCA	59.722	20	158	83	240	ACGAGTATTTTGCGTCCACC	60	20	TGTGCAGCCACTTTATCACC	59.722	20	159	83	241
Unigene0005859	1	p5	(CAATC)4	20	84	103	GCTTGCTTCACGGTCCTAAG	60.015	20	ATAAGTGATTCCAGTGCGGC	60.103	20	228	32	259	GCTTGCTTCACGGTCCTAAG	60.015	20	GTTTTGTGTTGGGTGTTCCC	60.111	20	250	32	281	GCTTGCTTCACGGTCCTAAG	60.015	20	TTTTGTGTTGGGTGTTCCCT	60.246	20	249	32	280
Unigene0005860	1	c	(AATT)5agggcaaacaacaataataat(AAG)5	56	282	337	CTCTATTTTTCGCAGCCGTC	59.982	20	AGGGGGTAAGAAAAGGGGAT	60.014	20	162	244	405	AAATAAATCCCTGTCGCACG	59.96	20	AGGGGGTAAGAAAAGGGGAT	60.014	20	244	162	405	CTCTATTTTTCGCAGCCGTC	59.982	20	CGGCAGATCCCACATAAGTT	59.955	20	243	244	486
Unigene0005861	1	p2	(AG)6	12	139	150	GGTACCCACCCGCTTTAAGT	60.242	20	ACTGGTGGTGATGGGTTCAG	60.84	20	258	44	301	GGTACCCACCCGCTTTAAGT	60.242	20	CCTGCCCATCTCTTTCAAAT	59.126	20	190	44	233	GGTACCCACCCGCTTTAAGT	60.242	20	ACCTGCCCATCTCTTTCAAAT	59.954	21	191	44	234
Unigene0005861	2	p3	(GCG)6	18	307	324	TTTGAAAGAGATGGGCAGGT	59.67	20	GGGGAGTGAGTGCATGTTTT	59.973	20	247	215	461	TTTGAAAGAGATGGGCAGGT	59.67	20	CGTGACCATGGTGATTTGAG	59.96	20	218	215	432	TTTGAAAGAGATGGGCAGGT	59.67	20	GCAGCAGCAGCAATTACAAA	60.163	20	173	215	387
Unigene0005866	1	p3	(GAA)5	15	876	890	GCTGCTTGCTTACTTGGCTT	59.797	20	AACCAAATGATCCCACTCCA	60.173	20	153	775	927	GCTGCTTGCTTACTTGGCTT	59.797	20	ACCAAATGATCCCACTCCAA	60.173	20	152	775	926	GCTGCTTGCTTACTTGGCTT	59.797	20	ATCCCACTCCAAAGCCCTAT	59.789	20	144	775	918
Unigene0005871	1	p3	(TGT)5	15	391	405	CGATCAACGTGGAACAAATG	59.964	20	TTCATTCATTAATTTCCATGGCT	59.705	23	261	179	439	CGATCAACGTGGAACAAATG	59.964	20	TCATTCATTAATTTCCATGGCT	58.449	22	260	179	438	AACGATCAACGTGGAACAAA	59.024	20	CATTCATTAATTTCCATGGCTG	59.323	22	261	177	437
Unigene0005886	1	p4	(GCTA)4	16	1340	1355	AAACACGACCAGAACCGAAC	60.012	20	CGTTCACACTCCTATTTTGGC	59.623	21	223	1236	1458	GATGCACACAAAACACGACC	60.016	20	CGTTCACACTCCTATTTTGGC	59.623	21	233	1226	1458	AAGTAGCCATGGCAGCAAGT	59.904	20	CGTTCACACTCCTATTTTGGC	59.623	21	148	1311	1458
Unigene0005900	1	c	(TA)8atgcaacaatgatcttccaattcttcctcttcctcatctctgtcactt(CCG)5	79	155	233	TGACAAAACAACCTCGACCA	60.128	20	GGTGTTGTTGGGTGAAGACC	60.261	20	273	28	300	TGACAAAACAACCTCGACCA	60.128	20	AAATGCAGGTGTTGTTGGGT	60.277	20	280	28	307	TGACAAAACAACCTCGACCA	60.128	20	CAGGTGTTGTTGGGTGAAGA	59.565	20	275	28	302
Unigene0005901	1	p2	(AT)8	16	42	57	ATTGCTTGTTCACCGTCTCC	60.119	20	GGGTCACGACTTCCCACTTA	59.966	20	277	14	290	ATTGCTTGTTCACCGTCTCC	60.119	20	CCCCATGGTTATGAGAGGAA	59.744	20	122	14	135	ATTGCTTGTTCACCGTCTCC	60.119	20	TGGTCATTACCATGTCGTCG	60.39	20	146	14	159
Unigene0005902	1	p2	(AT)8	16	42	57	ATTGCTTGTTCACCGTCTCC	60.119	20	GGGTCACGACTTCCCACTTA	59.966	20	277	14	290	ATTGCTTGTTCACCGTCTCC	60.119	20	CCCCATGGTTATGAGAGGAA	59.744	20	122	14	135	ATTGCTTGTTCACCGTCTCC	60.119	20	TGGTCATTACCATGTCGTCG	60.39	20	146	14	159
Unigene0005903	1	p2	(AT)8	16	42	57	ATTGCTTGTTCACCGTCTCC	60.119	20	GGGTCACGACTTCCCACTTA	59.966	20	277	14	290	ATTGCTTGTTCACCGTCTCC	60.119	20	CCCCATGGTTATGAGAGGAA	59.744	20	122	14	135	ATTGCTTGTTCACCGTCTCC	60.119	20	TGGTCATTACCATGTCGTCG	60.39	20	146	14	159
Unigene0005904	1	p3	(TCT)5	15	2286	2300	TTTGGTTTGGAGAAAGTGGG	59.942	20	GAATATGTCCGGCGAAGAAA	60.038	20	159	2171	2329	TGTTGGAGTCCCCAAAGAAG	60.081	20	GAATATGTCCGGCGAAGAAA	60.038	20	138	2192	2329	ATAGAACGGCCACAAGCATC	60.103	20	GAATATGTCCGGCGAAGAAA	60.038	20	216	2114	2329
Unigene0005910	1	p2	(CA)6	12	402	413	GACGGAAGAGAAGACGGAAA	59.405	20	GGGAGAGGATTCCCTCAAGT	59.492	20	212	315	526	CGGAAGAGAAGACGGAAAAG	59.049	20	GGGAGAGGATTCCCTCAAGT	59.492	20	210	317	526	AAGACGGAAGAGAAGACGGA	59.014	20	GGGAGAGGATTCCCTCAAGT	59.492	20	214	313	526
Unigene0005920	1	p5	(TTTGG)4	20	235	254	ATTGTTGGCTGGTGTGACAA	60.008	20	TTCATTAAAAACAACTGATTACATCCA	60.054	27	253	60	312	ATTGTTGGCTGGTGTGACAA	60.008	20	TCATTAAAAACAACTGATTACATCCA	58.939	26	252	60	311	AGAAGGCTGCTGCTGCTTAG	60.059	20	TTCATTAAAAACAACTGATTACATCCA	60.054	27	125	188	312
Unigene0005925	1	p2	(TC)6	12	39	50	AAAAAGCATGTTGGCCCC	60.843	18	CTTAGGCCTTTCCCAACCAT	60.312	20	162	16	177	AAAAAGCATGTTGGCCCC	60.843	18	TGAGGACAAGGATGACAACG	59.676	20	111	16	126	AAAAAGCATGTTGGCCCC	60.843	18	CAAACACCCCTTAGGCCTTT	60.345	20	171	16	186
Unigene0005935	1	p3	(TTC)6	18	236	253	CCGTTAATCTACAGCCCTGC	59.73	20	TTTTCTCTTATTCACATACAATTTCCA	59.412	27	197	113	309	AACAACGCCAATCGACTTTT	59.615	20	TTTTCTCTTATTCACATACAATTTCCA	59.412	27	177	133	309	CCGTTAATCTACAGCCCTGC	59.73	20	TTTCTCTTATTCACATACAATTTCCA	58.277	26	196	113	308
Unigene0005938	1	p3	(TCA)5	15	313	327	CGGCGTAACCCTGATAAGAA	60.089	20	AACCAAGCCTGTTCCATACG	59.993	20	141	236	376	CGGCGTAACCCTGATAAGAA	60.089	20	GGGTTGTTCCAACCATTTTG	60.066	20	214	236	449	CGGCGTAACCCTGATAAGAA	60.089	20	CCAGTTCCCTTGCAATCACT	60.111	20	186	236	421
Unigene0005939	1	p3	(TCA)5	15	313	327	CGGCGTAACCCTGATAAGAA	60.089	20	AACCAAGCCTGTTCCATACG	59.993	20	141	236	376	CGGCGTAACCCTGATAAGAA	60.089	20	AAGGATGAAAAATCCCGTCC	60.131	20	238	236	473	CGGCGTAACCCTGATAAGAA	60.089	20	TGCCCATTAGACTCACACGA	60.263	20	195	236	430
Unigene0005942	2	c	(GTT)5attttgatgatgatcatcttcggctgctgaagttgtgtatcctgaatacattatttcttccataatcaacgatcacagaatgatcataagtttct(TA)8	126	1006	1131	CCGATGATCCGCAAATTAAC	60.289	20	TCATCAGCTTTATCATCCCTCA	59.668	22	255	911	1165	CCGATGATCCGCAAATTAAC	60.289	20	TCAGCTTTATCATCCCTCATCA	59.668	22	252	911	1162	CCGATGATCCGCAAATTAAC	60.289	20	GCTTTATCATCCCTCATCATCA	59.001	22	249	911	1159
Unigene0005943	1	p4	(TATG)5	20	1267	1286	AGTTGAAATTCGCCGTTCC	60.066	19	AAGCAACCTCCCTCCAAAGT	60.11	20	226	1133	1358	TTGTTAAGTTGAAATTCGCCG	60.116	21	AAGCAACCTCCCTCCAAAGT	60.11	20	232	1127	1358	TGTTAAGTTGAAATTCGCCG	58.816	20	AAGCAACCTCCCTCCAAAGT	60.11	20	231	1128	1358
Unigene0005945	1	c*	(GAT)5(TG)6*	26	1520	1545	TCACTCCCAAAGAGGTCCAC	60.088	20	AGCACTGCACACTGTCCAAC	59.948	20	234	1391	1624	TCACTCCCAAAGAGGTCCAC	60.088	20	AAGCAACACAAGCACTGCAC	60.104	20	244	1391	1634	GAGGTCCACGGCATGTTTAT	59.82	20	AGCACTGCACACTGTCCAAC	59.948	20	223	1402	1624
Unigene0005958	1	p3	(ATA)6	18	493	510	GCAACAACAACAGCAACACC	60.207	20	GAAGCTGAAGCTGAATTGCC	60.103	20	279	322	600	GGCAACAACAACAGCAACAC	60.207	20	GAAGCTGAAGCTGAATTGCC	60.103	20	280	321	600	AGGGATATTGGACGAGGGTT	59.651	20	GAAGCTGAAGCTGAATTGCC	60.103	20	177	424	600
Unigene0005966	1	p3	(TTC)7	21	190	210	TTCTCCCCTCCAAACAACAC	59.943	20	AAATAAGTGCCTCCATTGCG	60.096	20	208	94	301	CTTCTCCCCTCCAAACAACA	60.081	20	AAATAAGTGCCTCCATTGCG	60.096	20	209	93	301	TAATCATCTTCCCCACAGCC	59.894	20	AAATAAGTGCCTCCATTGCG	60.096	20	182	120	301
Unigene0006000	1	c	(CCG)5cccatttatttt(AC)6	39	1218	1256	GGTCTTCGTTGGTTGCAGAT	60.119	20	CAGTAAAAGTCTCGGCCGTC	59.875	20	116	1166	1281	TCTTTTCCACCAGAAGCACC	60.232	20	CAGTAAAAGTCTCGGCCGTC	59.875	20	263	1019	1281	CCCCGGGCTTAAAAAGATTA	60.259	20	CAGTAAAAGTCTCGGCCGTC	59.875	20	229	1053	1281
Unigene0006001	1	p3	(GAA)6	18	223	240	CCCCAAAGATGCAAGTATGC	60.469	20	TGATACCCATTGCCTTGTTG	59.395	20	131	187	317	CCCCAAAGATGCAAGTATGC	60.469	20	TGATGACAATTTTGGCTCCC	60.843	20	201	187	387	CCCCAAAGATGCAAGTATGC	60.469	20	ATGACAATTTTGGCTCCCTC	58.984	20	199	187	385
Unigene0006007	1	p4	(TTGG)4	16	193	208	ATCAGTGAGGAAGGGGCTTT	60.074	20	TGCTTGAATTTGGATTTGGA	59.087	20	238	29	266	ATCAGTGAGGAAGGGGCTTT	60.074	20	TGGATTTGGAATTGGATTTGA	60.117	21	228	29	256	AAGGGGCTTTCGGATAAGAG	59.682	20	TGCTTGAATTTGGATTTGGA	59.087	20	228	39	266
Unigene0006018	1	p2	(TA)7	14	111	124	CTATCATCACCAACCCCCAC	60.05	20	CCGCAGTAGCAGCCATATCT	60.395	20	128	63	190	TATCATCACCAACCCCCACT	60.05	20	CCGCAGTAGCAGCCATATCT	60.395	20	127	64	190	ACCCCCACTCCCATCTCTAC	60.194	20	CCGCAGTAGCAGCCATATCT	60.395	20	116	75	190
Unigene0006041	1	p3	(TGC)5	15	1915	1929	CCAGATCCTCCAACAAGCAT	60.073	20	TCATTTCCACCGATCTTTCC	59.871	20	209	1757	1965	CCAGATCCTCCAACAAGCAT	60.073	20	CATTCATTCTTCCCACCACC	60.173	20	269	1757	2025	TATGAAGTGCAGCCGATTTG	59.833	20	TCATTTCCACCGATCTTTCC	59.871	20	118	1848	1965
Unigene0006042	1	p3	(TGC)5	15	1847	1861	CCAGATCCTCCAACAAGCAT	60.073	20	TCATTTCCACCGATCTTTCC	59.871	20	209	1689	1897	CCAGATCCTCCAACAAGCAT	60.073	20	CATTCATTCTTCCCACCACC	60.173	20	269	1689	1957	TATGAAGTGCAGCCGATTTG	59.833	20	TCATTTCCACCGATCTTTCC	59.871	20	118	1780	1897
Unigene0006050	1	p5	(GGTCA)5	25	1717	1741	TATGCAGCACAAGACGGAAG	60.011	20	CCGCAAGACCTTCCAGTAAA	60.241	20	187	1653	1839	TATGCAGCACAAGACGGAAG	60.011	20	ACCGCAAGACCTTCCAGTAA	59.734	20	188	1653	1840	GTTATGCAGCACAAGACGGA	59.871	20	CCGCAAGACCTTCCAGTAAA	60.241	20	189	1651	1839
Unigene0006056	1	p3	(CTT)5	15	63	77	GAGCCAATTCGATTGAAGGA	60.155	20	TTTTGAAGCACCACACTTGG	59.734	20	250	2	251	GCCAATTCGATTGAAGGAAG	59.645	20	TGGTTTAGGAGGAGCCTTCA	59.807	20	270	4	273	GCCAATTCGATTGAAGGAAG	59.645	20	TTTTGAAGCACCACACTTGG	59.734	20	248	4	251
Unigene0006057	1	p3	(CTT)5	15	63	77	GAGCCAATTCGATTGAAGGA	60.155	20	TTTTGAAGCACCACACTTGG	59.734	20	250	2	251	GCCAATTCGATTGAAGGAAG	59.645	20	TGGTTTAGGAGGAGCCTTCA	59.807	20	270	4	273	GCCAATTCGATTGAAGGAAG	59.645	20	TTTTGAAGCACCACACTTGG	59.734	20	248	4	251
Unigene0006062	1	p3	(ATC)5	15	707	721	TCGAGTTCTCCGCGTAACTT	60.015	20	AATCGTGAGTCAAACCCGAG	60.111	20	261	638	898	TCGAGTTCTCCGCGTAACTT	60.015	20	TGGAAGCAATTGTCAGCAAA	60.379	20	121	638	758	CTCCGCGTAACTTTACCACC	59.632	20	AATCGTGAGTCAAACCCGAG	60.111	20	254	645	898
Unigene0006092	1	p3	(TAT)6	18	113	130	TAAAACCCCGACCAGAAACA	60.336	20	CAATTCGCGAAAAGGGATAA	60.033	20	139	33	171	GGAAGAATAAAACCCCGACC	59.644	20	CAATTCGCGAAAAGGGATAA	60.033	20	146	26	171	TAAAACCCCGACCAGAAACA	60.336	20	ACGTTTTCTGGCAATCATCC	59.939	20	167	33	199
Unigene0006115	2	p2	(AT)6	12	822	833	CTCCATCAATCCATCCATCC	60.096	20	TTGATCCGATCCAAGCAACT	60.603	20	276	727	1002	ATTTCCGAAGGCCAGGTAAT	59.799	20	TTGATCCGATCCAAGCAACT	60.603	20	237	766	1002	CTCCATCAATCCATCCATCC	60.096	20	TGATCCGATCCAAGCAACTA	59.226	20	275	727	1001
Unigene0006123	1	p2	(TA)6	12	2049	2060	GGTTGGTAACCGCTGCTAAG	59.769	20	TGCAAATGCAGCAACTCAAT	60.41	20	210	1946	2155	GGTTGGTAACCGCTGCTAAG	59.769	20	GCAAATGCAGCAACTCAATG	60.41	20	209	1946	2154	GGTAACCGCTGCTAAGTTGG	59.769	20	GCAAATGCAGCAACTCAATG	60.41	20	205	1950	2154
Unigene0006130	1	p3	(AGT)5	15	270	284	GTCTAAGCCCAAAATGCTGC	59.851	20	TCCACTGTGGGGTTCTTTGT	60.399	20	164	181	344	ACCTAGCAAGGCAAGAAGCA	60.154	20	TCCACTGTGGGGTTCTTTGT	60.399	20	209	136	344	GTCTAAGCCCAAAATGCTGC	59.851	20	CACTGTGGGGTTCTTTGTGA	59.565	20	162	181	342
Unigene0006138	1	p3	(CAC)5	15	562	576	TGCACCGCCATCATCTATTA	60.058	20	CCGGAGGAGTTTGACCATAA	59.926	20	182	475	656	AACCCCATCATCATCACCAT	59.869	20	CCGGAGGAGTTTGACCATAA	59.926	20	245	412	656	TGCACCGCCATCATCTATTA	60.058	20	CTTGGTTGGTCATCACATGG	59.806	20	156	475	630
Unigene0006146	1	p3	(TTC)5	15	503	517	AAAACAGGGCCAATTTGTTG	59.839	20	TGGATGACGGGTTTTCTAGG	59.926	20	227	410	636	AAAACAGGGCCAATTTGTTG	59.839	20	ATGGAAGAGATGGATGACGG	59.886	20	237	410	646	CAGGACGACAAGGGAGAAAA	60.224	20	TGGATGACGGGTTTTCTAGG	59.926	20	244	393	636
Unigene0006147	1	p3	(TTC)5	15	481	495	AAAACAGGGCCAATTTGTTG	59.839	20	TGGATGACGGGTTTTCTAGG	59.926	20	227	388	614	AAAACAGGGCCAATTTGTTG	59.839	20	ATGGAAGAGATGGATGACGG	59.886	20	237	388	624	CAGGACGACAAGGGAGAAAA	60.224	20	TGGATGACGGGTTTTCTAGG	59.926	20	244	371	614
Unigene0006151	1	p2	(AT)7	14	3360	3373	ATAACTGCCACCACTCAGGC	60.142	20	CAGCCTCATCGTCTTCATCA	59.942	20	245	3268	3512	ATAACTGCCACCACTCAGGC	60.142	20	AACATCCCATCGTTTTCTCG	59.933	20	203	3268	3470	ATAACTGCCACCACTCAGGC	60.142	20	TCCCATCGTTTTCTCGTACC	59.933	20	199	3268	3466
Unigene0006157	1	p2	(AC)6	12	99	110	CCACCCATCTTTCATTTCGT	59.79	20	CGTAAAGGGTTGCATTTGGT	59.861	20	201	20	220	ACCACCCATCTTTCATTTCG	59.79	20	CGTAAAGGGTTGCATTTGGT	59.861	20	202	19	220	CCACCCATCTTTCATTTCGT	59.79	20	TTTTGGCAGATTCAGGGAAG	60.184	20	273	20	292
Unigene0006161	1	p3	(ATA)5	15	121	135	TCTCCTCCTCTTGAATCCCC	60.532	20	AAACGGAAAAGGAGGATGGA	60.797	20	262	18	279	TCTCCTCCTCTTGAATCCCC	60.532	20	TAAACGGAAAAGGAGGATGG	59.016	20	263	18	280	TCTCCTCCTCTTGAATCCCC	60.532	20	AACGGAAAAGGAGGATGGA	59.469	19	261	18	278
Unigene0006167	1	p2	(TC)6	12	96	107	ACAACCCAAACTGCACAACA	60.049	20	TCAGATCAGAGCAATGCAGG	60.096	20	179	6	184	ACAACCCAAACTGCACAACA	60.049	20	ATACAATAACAGCGCCCCAA	60.343	20	234	6	239	ACAACCCAAACTGCACAACA	60.049	20	AATACAATAACAGCGCCCCA	60.343	20	235	6	240
Unigene0006176	1	p2	(AC)9	18	99	116	ATCCACCCCCAAATTTCACT	60.422	20	TCACTTCTTTGATCCTCGCC	60.34	20	177	54	230	ATCCACCCCCAAATTTCACT	60.422	20	TCTTTGATCCTCGCCATTTT	59.645	20	172	54	225	ATCCACCCCCAAATTTCACT	60.422	20	TTCTTTGATCCTCGCCATTT	59.645	20	173	54	226
Unigene0006184	1	p4	(CACT)4	16	59	74	CCACGTGTCACCCTTTTCTT	60.005	20	CTTTGGGTTCTTCTTCGTGC	59.853	20	218	3	220	CCACGTGTCACCCTTTTCTT	60.005	20	CATCGTCTTCTTCCTCGTCC	59.803	20	272	3	274	CCACGTGTCACCCTTTTCTT	60.005	20	GGGGATTTTGGCTTCTTGTT	60.299	20	183	3	185
Unigene0006186	1	p4	(AAGA)5	20	2817	2836	CAAGAAACAACCCACCCTGT	59.861	20	TCCGTATTTGGTTGGTGATG	59.247	20	214	2734	2947	ACAAGAAACAACCCACCCTG	59.861	20	TCCGTATTTGGTTGGTGATG	59.247	20	215	2733	2947	CGGAAGGAAGGAAGTTGGTT	60.467	20	TCCGTATTTGGTTGGTGATG	59.247	20	162	2786	2947
Unigene0006187	1	p4	(AAGA)5	20	2978	2997	CAAGAAACAACCCACCCTGT	59.861	20	TCCGTATTTGGTTGGTGATG	59.247	20	214	2895	3108	ACAAGAAACAACCCACCCTG	59.861	20	TCCGTATTTGGTTGGTGATG	59.247	20	215	2894	3108	CGGAAGGAAGGAAGTTGGTT	60.467	20	TCCGTATTTGGTTGGTGATG	59.247	20	162	2947	3108
Unigene0006188	1	p2	(TG)8	16	1162	1177	CCCACCACCCATAAGAGAAA	59.784	20	ATTTATCACCCCAATCGTCG	59.645	20	106	1133	1238	TCCCACCACCCATAAGAGAA	60.309	20	ATTTATCACCCCAATCGTCG	59.645	20	107	1132	1238	GGCTGGTGAATACACCCATT	59.676	20	ATTTATCACCCCAATCGTCG	59.645	20	158	1081	1238
Unigene0006198	1	p5	(GATTT)4	20	985	1004	AGTTGGTATTTACGTGGCGG	59.883	20	TTGCTCCTTCCTCTCACTGTC	59.589	21	191	850	1040	GTTGGTATTTACGTGGCGGT	59.752	20	TTGCTCCTTCCTCTCACTGTC	59.589	21	190	851	1040	ATTTACGTGGCGGTGATTGT	60.257	20	TTGCTCCTTCCTCTCACTGTC	59.589	21	184	857	1040
Unigene0006212	1	p3	(AGA)5	15	2163	2177	CCACTGGACTCCAAGCTCTC	59.986	20	TATCCGGATCGTTTCTACGC	60.06	20	181	2053	2233	TCCACTGGACTCCAAGCTCT	59.986	20	TATCCGGATCGTTTCTACGC	60.06	20	182	2052	2233	AAAAAGCCGCATTGCTTCTA	59.985	20	TATCCGGATCGTTTCTACGC	60.06	20	249	1985	2233
Unigene0006224	2	c	(CT)8gtctgtaatac(TA)8	43	468	510	GCTGCTGAGATCATGCAAAA	60.104	20	GAGAAGAATCAATTCTCCCGTT	58.714	22	158	388	545	GATTGGGGGAGAGATTAGGC	59.866	20	GAGAAGAATCAATTCTCCCGTT	58.714	22	107	439	545	GGATTGGGGGAGAGATTAGG	59.722	20	GAGAAGAATCAATTCTCCCGTT	58.714	22	108	438	545
Unigene0006235	1	p4	(AAAC)4	16	50	65	TGTCGACGTGAACCTTTCTTT	59.766	21	TGAAATAGATCCCCGGAGTG	59.887	20	156	8	163	TTGTCGACGTGAACCTTTCTT	59.766	21	TGAAATAGATCCCCGGAGTG	59.887	20	157	7	163	CGACTTGTCGACGTGAACC	60.302	19	TGAAATAGATCCCCGGAGTG	59.887	20	161	3	163
Unigene0006254	1	p2	(AT)6	12	2425	2436	AAAGGGTCCTGGTGAGCATT	60.883	20	TCATGGAATCGGAAAGAAGG	60.006	20	275	2224	2498	AAAGGGTCCTGGTGAGCATT	60.883	20	CATGGAATCGGAAAGAAGGA	60.006	20	274	2224	2497	AGGGTCCTGGTGAGCATTC	60.064	19	CATGGAATCGGAAAGAAGGA	60.006	20	272	2226	2497
Unigene0006254	2	p2	(TG)6	12	2698	2709	CCTTCTTTCCGATTCCATGA	60.006	20	ATTTCTGCTGCTTTTGCTCC	59.597	20	256	2479	2734	CGCGTCCTATGAGAAAGAGG	59.971	20	ATTTCTGCTGCTTTTGCTCC	59.597	20	220	2515	2734	CGTCGGTTTATGGATGCTTT	59.96	20	ATTTCTGCTGCTTTTGCTCC	59.597	20	135	2600	2734
Unigene0006257	1	p2	(GT)7	14	526	539	GGGCCAACTCTAAGAAGGGA	60.569	20	TTGTGGATTCAATTTCATTACTCAC	59.323	25	136	432	567	ATGACCTTGTGCCATCATTG	59.374	20	TTGTGGATTCAATTTCATTACTCAC	59.323	25	111	457	567	GTAAGTGGATTTGGGATGGC	59.249	20	TTGTGGATTCAATTTCATTACTCAC	59.323	25	256	312	567
Unigene0006280	1	c	(TGG)5cggaggtgggtgtactatggattgcaagaagtgtgttgcttattgttaaac(AT)6	78	439	516	AAAAGCTGACGTGTCCGAGT	59.914	20	AGCAGTTTACCCGGCTGATA	59.73	20	225	380	604	CCCGAAAGGTGGTCATTCTA	59.926	20	ACCAAACTCCGGCAAATACA	60.365	20	272	303	574	AAAAGCTGACGTGTCCGAGT	59.914	20	AAAGAAGCAGTTTACCCGGC	60.612	20	230	380	609
Unigene0006280	2	p3	(TTA)5	15	691	705	AGCCGGGTAAACTGCTTCTT	60.262	20	GTTGTTCTTTAGTCCCAATAATAACAT	57.421	27	160	589	748	TGTATTTGCCGGAGTTTGGT	60.365	20	GTTGTTCTTTAGTCCCAATAATAACAT	57.421	27	194	555	748	AGCCGGGTAAACTGCTTCTT	60.262	20	TTAATAAAGTTGTTCTTTAGTCCCAAT	57.289	27	168	589	756
Unigene0006315	1	p3	(CCA)7	21	76	96	GAGTTCATCATCCCAAAGCC	59.488	20	ACGTGCCAAAACTCCATTTC	59.978	20	274	13	286	GAGTTCATCATCCCAAAGCC	59.488	20	CGTGCCAAAACTCCATTTCT	60.11	20	273	13	285	CGAGTTCATCATCCCAAAGC	60.603	20	ACGTGCCAAAACTCCATTTC	59.978	20	275	12	286
Unigene0006316	1	p3	(CCA)7	21	159	179	CACATTTTGGTGCCATGTTC	59.823	20	CCAATCCTTTGGTCCTGAAA	59.903	20	224	134	357	TCACATTTTGGTGCCATGTT	59.823	20	CCAATCCTTTGGTCCTGAAA	59.903	20	225	133	357	TTCACATTTTGGTGCCATGT	59.823	20	CCAATCCTTTGGTCCTGAAA	59.903	20	226	132	357
Unigene0006322	1	p3	(GTG)5	15	361	375	TGTGTGGGATAAAAGTGGCA	59.964	20	TGATGATCAGAAGGCATCCA	60.161	20	159	337	495	TGTGTGGGATAAAAGTGGCA	59.964	20	GAAGGCATCCAAGTCTTTCG	59.813	20	150	337	486	TGTGTGGGATAAAAGTGGCA	59.964	20	CTCTCGACTGATCCGAAACC	59.803	20	117	337	453
Unigene0006326	1	p4	(ATGT)4	16	221	236	GAGATCGGGTGGTGAAAGAA	60.05	20	GCGGCTAGTGGTACAGAAGG	59.898	20	221	103	323	GAGATCGGGTGGTGAAAGAA	60.05	20	AAGGCGGCTAGTGGTACAGA	59.898	20	224	103	326	GAGATCGGGTGGTGAAAGAA	60.05	20	AGGCGGCTAGTGGTACAGAA	59.898	20	223	103	325
Unigene0006341	1	p3	(ATC)5	15	46	60	CCACAATAATGAACAAGAATCGG	60.582	23	GCCCGAGTAATAAACCCTCC	59.799	20	148	7	154	CCACAATAATGAACAAGAATCGG	60.582	23	CATTAACTCGAATGCCCGAG	60.597	20	161	7	167	TCCACAATAATGAACAAGAATCG	59	23	GCCCGAGTAATAAACCCTCC	59.799	20	149	6	154
Unigene0006348	1	p3	(AAC)5	15	452	466	AACGTTCCGTACAGTCCACC	59.891	20	CCAAAAGACAACTGACCCGT	60.005	20	192	372	563	TCAACGTTCCGTACAGTCCA	60.152	20	CCAAAAGACAACTGACCCGT	60.005	20	194	370	563	AACAACTCCACTTCCAACGC	60.156	20	CCAAAAGACAACTGACCCGT	60.005	20	228	336	563
Unigene0006366	1	c	(TGA)5tggcgaattgtagagtttgacccggtgagaag(AGC)7	68	1539	1606	TACGACCTGCTCCAACATCA	60.263	20	TGCATAACCAAACGAAACCA	59.969	20	205	1425	1629	TTCCTCAGCCGTAACCCTAA	59.702	20	TGCATAACCAAACGAAACCA	59.969	20	272	1358	1629	AGGAATACGACCTGCTCCAA	59.694	20	TGCATAACCAAACGAAACCA	59.969	20	210	1420	1629
Unigene0006367	1	p3	(AGC)6	18	295	312	CCAGATCCAGAAACAATGCC	60.461	20	GTTGTCACCACACTGATGGC	60.013	20	168	173	340	CCCAGATCCAGAAACAATGC	60.461	20	GTTGTCACCACACTGATGGC	60.013	20	169	172	340	CAGATCCAGAAACAATGCCA	59.648	20	CAGGGCAAGCCTTAACAAAC	59.747	20	246	174	419
Unigene0006368	1	c	(TGA)5tggcgaattgtagagtttgacccggtgagaag(AGC)7	68	1749	1816	TACGACCTGCTCCAACATCA	60.263	20	TGCATAACCAAACGAAACCA	59.969	20	205	1635	1839	TTCCTCAGCCGTAACCCTAA	59.702	20	TGCATAACCAAACGAAACCA	59.969	20	272	1568	1839	AGGAATACGACCTGCTCCAA	59.694	20	TGCATAACCAAACGAAACCA	59.969	20	210	1630	1839
Unigene0006387	1	p3	(TTC)6	18	126	143	TAGCGCGTGACAACTACTCC	59.101	20	AACATCTGATCCCTGAACCG	59.927	20	278	49	326	CGCGTGACAACTACTCCACT	58.959	20	AACATCTGATCCCTGAACCG	59.927	20	275	52	326	ATTCACGCAAAACCCTTAGC	59.229	20	ATCGGTGTCGTTTAGGCTCA	60.657	20	148	33	180
Unigene0006389	1	c	(TTTC)4a(GAT)6	35	214	248	AACCCCCAAACACCATGTAA	59.948	20	TGGGAAAGCCAAGAGAGAGA	60.065	20	166	134	299	AAACCCCCAAACACCATGTA	59.948	20	TGGGAAAGCCAAGAGAGAGA	60.065	20	167	133	299	TAAACCCCCAAACACCATGT	59.948	20	TGGGAAAGCCAAGAGAGAGA	60.065	20	168	132	299
Unigene0006396	2	p3	(TAT)5	15	159	173	GTGAACCGGAAATAGTCCCA	59.79	20	GTGGTGGGTTTAGACCTTGC	59.454	20	189	56	244	TGGTGAACCGGAAATAGTCC	59.79	20	GTGGTGGGTTTAGACCTTGC	59.454	20	191	54	244	GTGAACCGGAAATAGTCCCA	59.79	20	TGGGTAGCCCTAATTTGCAT	59.433	20	270	56	325
Unigene0006397	1	p2	(AT)7	14	374	387	GCCGGCATTATTGTTTGTTT	59.838	20	TCCAACACCCACATGAAAGA	59.935	20	246	326	571	GCCGGCATTATTGTTTGTTT	59.838	20	TCTCCAACACCCACATGAAA	59.935	20	248	326	573	GCCGGCATTATTGTTTGTTT	59.838	20	TCATGCATGGTGGATACGAC	60.362	20	210	326	535
Unigene0006414	1	p3	(GAT)5	15	1549	1563	TGGGTTAGGTTCAGGGTCAG	59.959	20	AAATTGCACATCTTCAATGGC	59.959	21	164	1432	1595	CTGGGTTAGGTTCAGGGTCA	59.959	20	AAATTGCACATCTTCAATGGC	59.959	21	165	1431	1595	GTTAGGGTTTGGGTCTGGGT	60.088	20	AAATTGCACATCTTCAATGGC	59.959	21	143	1453	1595
Unigene0006420	1	p6	(TTGATA)4	24	646	669	GTTGCAACACTTGCATTGCT	59.918	20	CCTCACAACCACATTTTCCA	59.389	20	232	508	739	GCATTGCTGTTTTGAGGTGA	59.847	20	CCTCACAACCACATTTTCCA	59.389	20	220	520	739	GTTGCAACACTTGCATTGCT	59.918	20	TTCCTCACAACCACATTTTCC	59.822	21	234	508	741
Unigene0006424	1	p3	(GCA)5	15	1891	1905	GGCCTAGATTCCCAGGTGAT	60.293	20	TACTGCTGCCTGATCCCTCT	59.973	20	254	1703	1956	GGCCTAGATTCCCAGGTGAT	60.293	20	CTACTGCTGCCTGATCCCTC	59.973	20	255	1703	1957	CGTGGCCCATTCATAGGTAG	60.344	20	CTACTGCTGCCTGATCCCTC	59.973	20	124	1834	1957
Unigene0006470	1	p3	(TAA)5	15	224	238	GGCGATGACCAAAAATTGAT	59.768	20	GAAATCGGAAGTTCGGTTGA	60.051	20	278	5	282	GGCGATGACCAAAAATTGAT	59.768	20	AATCGGAAGTTCGGTTGATG	59.933	20	276	5	280	GGAAATTTGGGAGATGGTGA	59.727	20	GAAATCGGAAGTTCGGTTGA	60.051	20	209	74	282
Unigene0006475	1	p2	(CA)6	12	57	68	AAAGGAAGAAAACAAACAAAAAGA	57.729	24	GCTGGTCAGATTGTTGCTGA	59.992	20	208	7	214	AAAGGAAGAAAACAAACAAAAAGA	57.729	24	ATTGTTGCTGATGGTGTGGA	59.967	20	199	7	205	AAAGGAAGAAAACAAACAAAAAGA	57.729	24	GATTGTTGCTGATGGTGTGG	59.967	20	200	7	206
Unigene0006476	1	p2	(CA)6	12	57	68	AAAGGAAGAAAACAAACAAAAAGA	57.729	24	GCTGGTCAGATTGTTGCTGA	59.992	20	208	7	214	AAAGGAAGAAAACAAACAAAAAGA	57.729	24	ATTGTTGCTGATGGTGTGGA	59.967	20	199	7	205	AAAGGAAGAAAACAAACAAAAAGA	57.729	24	GATTGTTGCTGATGGTGTGG	59.967	20	200	7	206
Unigene0006480	1	p4	(AAAG)5	20	94	113	AGTCAGTGGGGCAATTTATCA	59.443	21	CAACTTCAGAAGACCTCGGC	59.989	20	249	52	300	GTCAGTGGGGCAATTTATCA	58.423	20	CAACTTCAGAAGACCTCGGC	59.989	20	248	53	300	AGTCAGTGGGGCAATTTATCA	59.443	21	GGAGCACGTAGGAATTTGGA	60.074	20	182	52	233
Unigene0006503	1	p2	(GA)8	16	111	126	CACAATTTGCCTTTGAGAAAAA	59.272	22	GGAGCCCAAAAATGCAATAG	59.547	20	197	36	232	TCAAAGAAAAACACAATTTGCC	59.143	22	GGAGCCCAAAAATGCAATAG	59.547	20	208	25	232	GAAAAACACAATTTGCCTTTGA	59.143	22	GGAGCCCAAAAATGCAATAG	59.547	20	203	30	232
Unigene0006504	1	p2	(GA)8	16	111	126	CACAATTTGCCTTTGAGAAAAA	59.272	22	GGAGCCCAAAAATGCAATAG	59.547	20	197	36	232	TCAAAGAAAAACACAATTTGCC	59.143	22	GGAGCCCAAAAATGCAATAG	59.547	20	208	25	232	GAAAAACACAATTTGCCTTTGA	59.143	22	GGAGCCCAAAAATGCAATAG	59.547	20	203	30	232
Unigene0006522	1	p3	(TGC)5	15	1677	1691	TCGGAATGATAACACAAATTAGG	58.079	23	TTTCTACATCATTTCACCGCC	59.952	21	266	1517	1782	TCGGAATGATAACACAAATTAGG	58.079	23	CTACATCATTTCACCGCCG	60.08	19	263	1517	1779	TGTGATTAGATGTTAATCGGAATGA	59.761	25	CTACATCATTTCACCGCCG	60.08	19	279	1501	1779
Unigene0006523	1	p3	(TGC)5	15	1721	1735	TCGGAATGATAACACAAATTAGG	58.079	23	TTTCTACATCATTTCACCGCC	59.952	21	266	1561	1826	TCGGAATGATAACACAAATTAGG	58.079	23	CTACATCATTTCACCGCCG	60.08	19	263	1561	1823	TGTGATTAGATGTTAATCGGAATGA	59.761	25	CTACATCATTTCACCGCCG	60.08	19	279	1545	1823
Unigene0006525	1	p3	(GCT)5	15	951	965	AGTCAAGATGCTGTGAAGCG	59.191	20	CCTAACAAAGAGGCCACCAA	60.103	20	248	884	1131	AGTCAAGATGCTGTGAAGCG	59.191	20	AAAAATGGCGAAACCACAAC	59.845	20	212	884	1095	AAGATGCTGTGAAGCGGTG	60	19	CGCTCCTCTGCAAACCTAAC	60.015	20	258	888	1145
Unigene0006526	1	p3	(GCT)5	15	861	875	AGTCAAGATGCTGTGAAGCG	59.191	20	CCTAACAAAGAGGCCACCAA	60.103	20	248	794	1041	AGTCAAGATGCTGTGAAGCG	59.191	20	AAAAATGGCGAAACCACAAC	59.845	20	212	794	1005	AAGATGCTGTGAAGCGGTG	60	19	CGCTCCTCTGCAAACCTAAC	60.015	20	258	798	1055
Unigene0006533	1	p2	(AC)6	12	92	103	TGCTTCAACCTTGGAGAAAAG	59.48	21	TCCAACCAACCTCCCTTATG	59.784	20	277	12	288	TGCTTCAACCTTGGAGAAAA	58.475	20	TCCAACCAACCTCCCTTATG	59.784	20	277	12	288	TGCTTCAACCTTGGAGAAAAG	59.48	21	TTGGAGATTTTGGGTGTGTG	59.389	20	115	12	126
Unigene0006540	1	p3	(ATT)5	15	212	226	CCTTCCCTCCCATACACCTT	60.183	20	TTTACACTTCCTTGACCGCC	60.11	20	230	189	418	CGTGTTCCACACTCTCCTCA	59.864	20	TTACACTTCCTTGACCGCCT	59.734	20	280	138	417	TAAACCAACCATCACGCAAA	59.969	20	GGGTGCATTTGTTTGTAGGC	60.374	20	199	59	257
Unigene0006565	1	p3	(ATG)6	18	940	957	AATCAGCTTCCGAACTGCAC	60.406	20	TCATCATCTGTGATATCCTCGG	59.917	22	159	844	1002	GCTGCAATTTGACGTGTCTG	60.459	20	TCATCATCTGTGATATCCTCGG	59.917	22	278	725	1002	TGCTGCAATTTGACGTGTCT	60.459	20	TCATCATCTGTGATATCCTCGG	59.917	22	279	724	1002
Unigene0006566	1	p3	(ATG)6	18	807	824	AATCAGCTTCCGAACTGCAC	60.406	20	TCATCATCTGTGATATCCTCGG	59.917	22	159	711	869	GCTGCAATTTGACGTGTCTG	60.459	20	TCATCATCTGTGATATCCTCGG	59.917	22	278	592	869	TGCTGCAATTTGACGTGTCT	60.459	20	TCATCATCTGTGATATCCTCGG	59.917	22	279	591	869
Unigene0006567	1	p3	(ATG)6	18	726	743	AATCAGCTTCCGAACTGCAC	60.406	20	TCATCATCTGTGATATCCTCGG	59.917	22	159	630	788	GCTGCAATTTGACGTGTCTG	60.459	20	TCATCATCTGTGATATCCTCGG	59.917	22	278	511	788	TGCTGCAATTTGACGTGTCT	60.459	20	TCATCATCTGTGATATCCTCGG	59.917	22	279	510	788
Unigene0006568	1	p3	(ATG)6	18	859	876	AATCAGCTTCCGAACTGCAC	60.406	20	TCATCATCTGTGATATCCTCGG	59.917	22	159	763	921	GCTGCAATTTGACGTGTCTG	60.459	20	TCATCATCTGTGATATCCTCGG	59.917	22	278	644	921	TGCTGCAATTTGACGTGTCT	60.459	20	TCATCATCTGTGATATCCTCGG	59.917	22	279	643	921
Unigene0006570	1	p2	(TG)8	16	175	190	TCGCCGAGATACCCACTATC	60.059	20	GTCATCGGAGTTTGAATCGG	60.461	20	116	120	235	TCGCCGAGATACCCACTATC	60.059	20	GGTCATCGGAGTTTGAATCG	60.461	20	117	120	236	AAGTTATCCACCACCATCGC	59.82	20	ATTTTGAATTGGGGTCATCG	59.622	20	145	104	248
Unigene0006578	1	p3	(GAA)5	15	2504	2518	TGCTTTTCCCCAAGATATGC	60.038	20	TCATTAGGCACTTCCGCTCT	59.978	20	198	2376	2573	TGAAAACGGGATGGAAGAAG	60.044	20	TCATTAGGCACTTCCGCTCT	59.978	20	249	2325	2573	CTTGAAAACGGGATGGAAGA	60.044	20	TCATTAGGCACTTCCGCTCT	59.978	20	251	2323	2573
Unigene0006605	1	p2	(AT)9	18	244	261	TTTGGGGGATCCATTTCTTT	60.482	20	CAACCGTAAGGCCAGTGAAT	59.993	20	277	152	428	ATTTGGGGGATCCATTTCTT	59.47	20	CAACCGTAAGGCCAGTGAAT	59.993	20	278	151	428	TTTGGGGGATCCATTTCTTT	60.482	20	AAGGCCAGTGAATATGCCAG	60.096	20	270	152	421
Unigene0006621	1	c	(AAATT)5aaaataagtattaaaataagtagtactgatcaatcaaattgtccccatctctacaagcac(CA)7	99	92	190	TTGTCGGAGCTCTTCCTCTC	59.679	20	TTTCAAGCGTTCCTTCATCC	60.192	20	255	50	304	CACTTGTCGGAGCTCTTCCT	59.598	20	TTTCAAGCGTTCCTTCATCC	60.192	20	258	47	304	CACCTACCAAGGCAACGATT	59.993	20	TTGTGATCAATTTGGGATCG	59.325	20	229	11	239
Unigene0006633	1	p3	(ATT)5	15	435	449	GGAACCACCTTGAAGGACAA	59.943	20	CCGATTTCAAGAGGGAAAAA	59.131	20	227	311	537	CTCCCCTCTTGTGAGTTTCG	59.837	20	CCGATTTCAAGAGGGAAAAA	59.131	20	174	364	537	GGAACCACCTTGAAGGACAA	59.943	20	CGATTTCAAGAGGGAAAAAGG	60.055	21	226	311	536
Unigene0006656	1	p3	(AAC)6	18	209	226	GCAAGGGTTGTTCAGCATTT	60.118	20	GCCCATTTCGTAAACCTTGA	59.938	20	152	164	315	GCAAGGGTTGTTCAGCATTT	60.118	20	GCCCAGATGGAATGTTGACT	59.934	20	271	164	434	ATCTCGCAAGGGTTGTTCAG	60.255	20	GCCCATTTCGTAAACCTTGA	59.938	20	157	159	315
Unigene0006660	1	p2	(TA)7	14	169	182	CCACCCACCATCATTTTCAT	60.439	20	CTTTTGACCCAGTGCCAGAT	60.111	20	183	90	272	CAAACCACCCACCATCATTT	60.474	20	CTTTTGACCCAGTGCCAGAT	60.111	20	187	86	272	CCACCCACCATCATTTTCAT	60.439	20	AACTTTTGACCCAGTGCCAG	60.149	20	185	90	274
Unigene0006661	1	p2	(AC)6	12	69	80	CACATCACACTCTTCAAATCACC	59.511	23	ATTGGTGGCGTTGTTTGATT	60.235	20	174	36	209	CACATCACACTCTTCAAATCACC	59.511	23	AGGATGTCGGCATGTTTTGT	60.384	20	123	36	158	CACATCACACTCTTCAAATCACC	59.511	23	GGATGTCGGCATGTTTTGTT	60.765	20	122	36	157
Unigene0006661	2	p3	(CCA)5	15	213	227	CCACCTGCATTCACACAAAC	60.008	20	GGGGATTTCGTAAAGGGTGT	60.053	20	194	108	301	AATCAAACAACGCCACCAAT	60.235	20	GGGGATTTCGTAAAGGGTGT	60.053	20	112	190	301	TCACCAAAATCAAACAACGC	59.566	20	GGGGATTTCGTAAAGGGTGT	60.053	20	119	183	301
Unigene0006665	1	p3	(TGG)5	15	439	453	CGAACAGCAGCACGTATGAT	59.895	20	ACCCGAGCCATGTCCATC	61.94	18	272	206	477	CAGCACGTATGATTTCCACG	60.134	20	ACCCGAGCCATGTCCATC	61.94	18	265	213	477	TTGTCACGTAAATGAACCGC	59.59	20	ACCCGAGCCATGTCCATC	61.94	18	110	368	477
Unigene0006668	1	p3	(TAT)6	18	1267	1284	GTGCAAATCTCAGCGAAACA	59.995	20	TGGGTGCATTGCAAATTAAA	59.936	20	227	1125	1351	TGTGCAAATCTCAGCGAAAC	59.995	20	TGGGTGCATTGCAAATTAAA	59.936	20	228	1124	1351	TGTGCAAATCTCAGCGAAAC	59.995	20	GGGATTGAATCGAAAACCCT	60.131	20	208	1124	1331
Unigene0006684	1	p3	(CTC)6	18	1806	1823	GCCCAATCTGGACCTATCAA	59.894	20	GGAAGATGATGACGATGCTG	59.197	20	103	1753	1855	TTCTCTCCGCAGTTTTTGCT	60.132	20	GGAAGATGATGACGATGCTG	59.197	20	259	1597	1855	GCTCCATATTAATGGCCCAA	59.757	20	GGAAGATGATGACGATGCTG	59.197	20	117	1739	1855
Unigene0006700	1	p2	(TA)6	12	184	195	TGTGGCATCCGACATTAAAA	59.93	20	TGGTTCATAGCAGATGAGCG	59.972	20	232	26	257	ATTGCCACTCCATTTTGTCC	59.797	20	TGGTTCATAGCAGATGAGCG	59.972	20	175	83	257	TATACATCGTGTGGCATCCG	60.366	20	TGGTTCATAGCAGATGAGCG	59.972	20	241	17	257
Unigene0006714	1	p3	(GAA)5	15	628	642	AAGGCGGAGAAGAGGAAGTC	59.957	20	CCTCATCCTCTGCACTGTCA	59.98	20	160	549	708	AAGGCGGAGAAGAGGAAGTC	59.957	20	GTTCGTTTCACTCGTCGTCA	59.88	20	199	549	747	AAGGCGGAGAAGAGGAAGTC	59.957	20	TGTTCGTTTCACTCGTCGTC	59.88	20	200	549	748
Unigene0006733	1	p2	(AT)6	12	116	127	ATCACAACGCACAAAAGCTG	59.911	20	AGTCGTTGGGACAAATCTGC	60.119	20	252	85	336	ATCACAACGCACAAAAGCTG	59.911	20	AGAGCGAAATGGTGAGGATG	60.218	20	132	85	216	ATCACAACGCACAAAAGCTG	59.911	20	GTTGACGAGAGCGAAATGGT	60.263	20	139	85	223
Unigene0006736	1	p4	(AAAG)4	16	2514	2529	TGCAGAACCAAGTGAGGTGA	60.44	20	CCCATAATCGCCACCTAAAA	59.789	20	162	2402	2563	GTGCAGAACCAAGTGAGGTG	59.31	20	CCCATAATCGCCACCTAAAA	59.789	20	163	2401	2563	TGCAGAACCAAGTGAGGTGA	60.44	20	GCCACCTAAAACTCACACCC	59.454	20	153	2402	2554
Unigene0006739	1	p3	(TTG)5	15	343	357	AACCTCCCTTGCAGATTGAA	59.67	20	CAAACCACTTCAACCACGG	59.985	19	192	192	383	AACCTCCCTTGCAGATTGAA	59.67	20	TGGTCTTGCATTCCATTTAGG	59.946	21	271	192	462	AACCTCCCTTGCAGATTGAA	59.67	20	AATCAAACCACTTCAACCACG	59.883	21	195	192	386
Unigene0006740	1	p3	(TTG)5	15	343	357	AACCTCCCTTGCAGATTGAA	59.67	20	CAAACCACTTCAACCACGG	59.985	19	192	192	383	AACCTCCCTTGCAGATTGAA	59.67	20	AATCAAACCACTTCAACCACG	59.883	21	195	192	386	AGGGCAGATGAAACAGAAGC	59.434	20	CAAACCACTTCAACCACGG	59.985	19	173	211	383
Unigene0006747	1	p4	(AATC)4	16	260	275	TTTGAGGGCAATAGGGCATA	60.415	20	AGCTTTCTTGGTTGCCTCAA	59.993	20	157	181	337	TATTTGAGGGCAATAGGGCA	60.415	20	TCGTACCTTCACCATCACCA	59.96	20	193	179	371	TTTGAGGGCAATAGGGCATA	60.415	20	TCGTACCTTCACCATCACCA	59.96	20	191	181	371
Unigene0006747	2	p2	(AT)8	16	657	672	TCGAACAATCGAAGAAACCC	60.051	20	CAAACAAAAACGAAACCCGA	60.866	20	236	512	747	TCGAACAATCGAAGAAACCC	60.051	20	TCAAACAAAAACGAAACCCG	60.866	20	237	512	748	GCATCTGTCGAACAATCGAA	59.805	20	CAAACAAAAACGAAACCCGA	60.866	20	243	505	747
Unigene0006749	1	p2	(AG)9	18	174	191	GCAGCACAGCAGGATACAAG	59.621	20	TAAACATTTAACCTCCGCCG	59.958	20	207	38	244	CCACGTGATGAATGGAAAGA	59.496	20	TAAACATTTAACCTCCGCCG	59.958	20	239	6	244	GCAGCACAGCAGGATACAAG	59.621	20	TGTCTTGGGAGAAAGGTCGT	59.697	20	261	38	298
Unigene0006774	2	p3	(TCT)5	15	258	272	AACCGGGATAATAACTCCGC	60.171	20	ACGAAGGCGATGAAGAAGAA	59.955	20	137	232	368	AACCGGGATAATAACTCCGC	60.171	20	AACGAAGGCGATGAAGAAGA	59.955	20	138	232	369	TAGCTACGGCGAGTTTGCTT	60.173	20	ACGAAGGCGATGAAGAAGAA	59.955	20	220	149	368
Unigene0006800	1	p3	(GAA)6	18	129	146	CTTGAATATACACGCCGCTC	58.414	20	TCCGTTTTTCCATTCTCCTG	60.044	20	256	105	360	CTTGAATATACACGCCGCTC	58.414	20	CCGTTTTTCCATTCTCCTGA	60.044	20	255	105	359	ACTTGAATATACACGCCGCTC	59.265	21	TCCGTTTTTCCATTCTCCTG	60.044	20	257	104	360
Unigene0006800	2	p2	(GT)8	16	313	328	GAATATACACGCCGCTCGTC	60.636	20	TCCGTTTTTCCATTCTCCTG	60.044	20	253	108	360	GAATATACACGCCGCTCGTC	60.636	20	CCGTTTTTCCATTCTCCTGA	60.044	20	252	108	359	TGAATATACACGCCGCTCGT	61.572	20	TCCGTTTTTCCATTCTCCTG	60.044	20	254	107	360
Unigene0006802	1	p3	(ACT)5	15	1652	1666	CGGCCATAGTTGGATGACTT	59.955	20	GATTACGAGCAGGGGAAAGG	60.949	20	151	1583	1733	CGGCCATAGTTGGATGACTT	59.955	20	GGATTACGAGCAGGGGAAAG	60.949	20	152	1583	1734	TCATGGACGGATCAGAAACA	60.048	20	GATTACGAGCAGGGGAAAGG	60.949	20	240	1494	1733
Unigene0006815	2	p3	(GGA)5	15	388	402	AGGCAATACCCAGATCACCA	60.34	20	TCCCTCCTTTCCCAATAACC	60.124	20	248	236	483	AGGCAATACCCAGATCACCA	60.34	20	TTTCCCAATAACCGAACCAA	60.16	20	241	236	476	AGGCAATACCCAGATCACCA	60.34	20	AAACAATCCCATTTTTGCCA	60.167	20	191	236	426
Unigene0006816	1	p2	(TA)8	16	127	142	AAGGTCTTATTCAACACGGCA	59.623	21	CACCGGAGATCTGGTTTCAT	59.927	20	268	56	323	GCAAGGTCTTATTCAACACGG	59.623	21	CACCGGAGATCTGGTTTCAT	59.927	20	270	54	323	CAAGGTCTTATTCAACACGGC	59.623	21	CACCGGAGATCTGGTTTCAT	59.927	20	269	55	323
Unigene0006818	2	p3	(GGA)5	15	388	402	AGGCAATACCCAGATCACCA	60.34	20	TCCCTCCTTTCCCAATAACC	60.124	20	248	236	483	AGGCAATACCCAGATCACCA	60.34	20	TTTCCCAATAACCGAACCAA	60.16	20	241	236	476	AGGCAATACCCAGATCACCA	60.34	20	AAACAATCCCATTTTTGCCA	60.167	20	191	236	426
Unigene0006819	1	p2	(TA)8	16	127	142	ATGCTTTAGCTGTCCTGCAA	58.677	20	ATGCTTGAAGGAGGCTTTGA	59.955	20	273	38	310	AAGGTCTTATTCAACACGGCA	59.623	21	ATGCTTGAAGGAGGCTTTGA	59.955	20	255	56	310	GCAAGGTCTTATTCAACACGG	59.623	21	TGAATGCTTGAAGGAGGCTT	59.955	20	260	54	313
Unigene0006826	1	p3	(ATA)5	15	327	341	ATAGGGTTTGAAATTGGGGG	59.882	20	TCTTCTTTGCCCTCACAACC	60.232	20	221	234	454	GGTTTGAAATTGGGGGAAAT	59.867	20	TCTTCTTTGCCCTCACAACC	60.232	20	217	238	454	ATAGGGTTTGAAATTGGGGG	59.882	20	TCTTTGCCCTCACAACCTTT	59.711	20	218	234	451
Unigene0006841	1	p3	(ACC)5	15	315	329	GGCTCTAAACAAGTGGAGCG	60.015	20	TAGGTGGTCGTGGTGATGAA	59.96	20	134	221	354	GCTATTGCTGCAACGTCAAA	60.021	20	TAGGTGGTCGTGGTGATGAA	59.96	20	163	192	354	GGCTCTAAACAAGTGGAGCG	60.015	20	TAGACGGTCGTGGTGATGAA	60.112	20	177	221	397
Unigene0006842	1	p3	(ACC)5	15	315	329	GGCTCTAAACAAGTGGAGCG	60.015	20	AAGAAGCCAATTGTTGTCGG	60.11	20	163	221	383	GCTATTGCTGCAACGTCAAA	60.021	20	AAGAAGCCAATTGTTGTCGG	60.11	20	192	192	383	GGCTCTAAACAAGTGGAGCG	60.015	20	AATTGTTGTCGGTGGTGGTT	60.134	20	155	221	375
Unigene0006846	1	p3	(ACC)5	15	912	926	TTTTTGTTACCGGAGATGGG	59.795	20	TGGTTATGCAATCAATGGGA	59.745	20	262	714	975	CTTTAGTCCAGTAACGGCGG	59.763	20	TGGTTATGCAATCAATGGGA	59.745	20	180	796	975	CCTTTAGTCCAGTAACGGCG	59.763	20	TGGTTATGCAATCAATGGGA	59.745	20	181	795	975
Unigene0006847	1	p3	(ACC)5	15	873	887	TTTTTGTTACCGGAGATGGG	59.795	20	TGGTTATGCAATCAATGGGA	59.745	20	262	675	936	CTTTAGTCCAGTAACGGCGG	59.763	20	TGGTTATGCAATCAATGGGA	59.745	20	180	757	936	CCTTTAGTCCAGTAACGGCG	59.763	20	TGGTTATGCAATCAATGGGA	59.745	20	181	756	936
Unigene0006857	1	p3	(GCT)6	18	575	592	GAAGAGAGAAAACCATGCGG	59.813	20	ACCACCAACTACCAGCAAGC	60.179	20	248	475	722	GAGAGAAAACCATGCGGGTA	60.074	20	CACCACACCACCAACTACCA	60.324	20	251	478	728	AAACCATGCGGGTACAAAAA	60.223	20	ACCACCAACTACCAGCAAGC	60.179	20	239	484	722
Unigene0006884	2	p4	(ATAC)4	16	154	169	ACCGAACAAGAAAGCCGTTA	59.747	20	TTTTGGTGAATTGGGGGTTA	60.024	20	155	82	236	ACCGAACAAGAAAGCCGTTA	59.747	20	ATTTTGGTGAATTGGGGGTT	60.278	20	156	82	237	ACCGAACAAGAAAGCCGTTA	59.747	20	TTGGTGAATTGGGGGTTATC	59.481	20	153	82	234
Unigene0006891	1	p3	(AAT)6	18	436	453	GTGTAACGCGGATGAGGTTT	60	20	GATGATGACGATTTCGGGTT	59.756	20	273	290	562	CATGAGTGATCCTCGAACCA	59.631	20	TGACTCCCGAATCTCTTGCT	59.95	20	255	404	658	GTGTAACGCGGATGAGGTTT	60	20	TCGGGTGTGAATGAAACAAG	59.541	20	209	290	498
Unigene0006910	1	p3	(TTA)5	15	151	165	TACTGATTTCCCCACGGTTC	59.79	20	ATCGGGTACACTTCCGTTTG	59.853	20	173	105	277	TACTGATTTCCCCACGGTTC	59.79	20	CAAATCGGGTACACTTCCGT	59.853	20	176	105	280	TACTGATTTCCCCACGGTTC	59.79	20	GGGTACACTTCCGTTTGTGG	60.269	20	170	105	274
Unigene0006912	1	p3	(TTA)5	15	151	165	TACTGATTTCCCCACGGTTC	59.79	20	ATCGGGTACACTTCCGTTTG	59.853	20	173	105	277	TACTGATTTCCCCACGGTTC	59.79	20	CAAATCGGGTACACTTCCGT	59.853	20	176	105	280	TACTGATTTCCCCACGGTTC	59.79	20	GGGTACACTTCCGTTTGTGG	60.269	20	170	105	274
Unigene0006914	1	p3	(TTA)5	15	91	105	AGCCTCAGAGGTGGTAGCAA	60.012	20	GGTTCGTTAGGGCCACAGTA	59.993	20	182	15	196	TTGAGAGCCTCAGAGGTGGT	59.986	20	GGTTCGTTAGGGCCACAGTA	59.993	20	187	10	196	AGCCTCAGAGGTGGTAGCAA	60.012	20	GCCACAGTAGGCTGGTAAGC	59.904	20	171	15	185
Unigene0006946	1	p4	(AACA)4	16	40	55	TCTATCTCCTCCTCCATTTATTTTT	57.938	25	CTTCTTCTTCGGCAGTCCAC	59.989	20	121	5	125	TCTATCTCCTCCTCCATTTATTTTT	57.938	25	TCTTCTTCGGCAGTCCACTT	59.989	20	119	5	123	TCTATCTCCTCCTCCATTTATTTTT	57.938	25	GGACCTTGTCCATTTGCACT	59.973	20	275	5	279
Unigene0006952	1	p2	(TA)7	14	295	308	TTGGGTGGCATTTTAACACA	59.826	20	TTAGTGACAGCCGGAGGTTT	59.734	20	200	170	369	TGGGTGGCATTTTAACACAA	59.826	20	TTAGTGACAGCCGGAGGTTT	59.734	20	199	171	369	TGGGTGGCATTTTAACACAA	59.826	20	TAGTGACAGCCGGAGGTTTT	59.734	20	198	171	368
Unigene0006976	1	p2	(TA)6	12	248	259	CCCATTGATGAGGTGGATTT	59.605	20	CTCCTGGACAATCTCGTGTG	59.257	20	257	26	282	CCCATTGATGAGGTGGATTT	59.605	20	TTGCGTGATTACTCTCCTGG	58.874	20	270	26	295	CCCATTGATGAGGTGGATTT	59.605	20	TGCGTGATTACTCTCCTGGAC	60.27	21	269	26	294
Unigene0006987	1	p3	(TCA)5	15	305	319	ATGGCCAATCTCCTTTGTTG	59.933	20	TTGAAGACGCTTGACACTCG	60.175	20	260	273	532	ATGGCCAATCTCCTTTGTTG	59.933	20	CGCTTGACACTCGTGTTTTC	59.49	20	253	273	525	TGCACCTGAGCTTTATCGAA	59.566	20	ATGACGTACTGCAGGCCTTT	59.763	20	260	112	371
Unigene0006990	1	p2	(AT)9	18	120	137	TCTTGGGTTACACGGAAGAGA	59.72	21	GATTCGCTACGGTCATCGTT	60.103	20	269	0	268	TCTTGGGTTACACGGAAGAGA	59.72	21	GTCATCGTTGTTTTCGGGTT	59.836	20	258	0	257	TCTTGGGTTACACGGAAGAGA	59.72	21	CCTTTTGATTCGCTACGGTC	59.708	20	275	0	274
Unigene0006992	1	p2	(AT)9	18	149	166	ATCATCGGTTGCATCCTTTC	59.9	20	TTCCGGGTAACCCAAGTGTA	60.22	20	218	1	218	ATCATCGGTTGCATCCTTTC	59.9	20	TCCGGGTAACCCAAGTGTAA	60.22	20	217	1	217	ATCATCGGTTGCATCCTTTC	59.9	20	GTTGTTTTCGGGTTGTGACC	60.255	20	280	1	280
Unigene0007018	1	p4	(CAAT)4	16	128	143	CCAATAAAATCAAGAAGTGGGC	59.844	22	CAAATCTGGGTCGCAAGAAT	60.074	20	137	88	224	CCAATAAAATCAAGAAGTGGGC	59.844	22	ATTTTGTACACCGCCTCCAC	59.859	20	243	88	330	CCAATAAAATCAAGAAGTGGGC	59.844	22	GCCTCCACTGCATATTCCTC	59.658	20	231	88	318
Unigene0007024	1	p3	(CCG)6	18	136	153	ACACCACCACCAGCTTCTTC	60.159	20	AGATGGTCAAGATTGACGGC	60.081	20	255	85	339	CAATGCAATTTCCACACCAC	59.823	20	AGATGGTCAAGATTGACGGC	60.081	20	268	72	339	ACAATGCAATTTCCACACCA	59.823	20	AGATGGTCAAGATTGACGGC	60.081	20	269	71	339
Unigene0007032	1	p3	(ATT)5	15	159	173	TGCTACGGTAATTCCCTTCC	59.043	20	GCTCCTACGCGTTCTCAGAT	59.603	20	144	130	273	TGCTACGGTAATTCCCTTCC	59.043	20	ACGCGTTCTCAGATGACTCC	60.418	20	138	130	267	CGGTAATTCCCTTCCTTTCA	59.016	20	GCTCCTACGCGTTCTCAGAT	59.603	20	139	135	273
Unigene0007033	1	p4	(AACA)4	16	3505	3520	TTTCCCTTTTACAACACCCG	59.833	20	ACCAACTGTCAAACGAAGCC	60.156	20	260	3318	3577	TTTCCCTTTTACAACACCCG	59.833	20	CCAACTGTCAAACGAAGCCT	60.291	20	259	3318	3576	TCGATTCCACAACACACACA	59.541	20	ACCGCTCCTTTTTCAAACCT	60.11	20	238	3362	3599
Unigene0007051	1	p2	(AC)6	12	101	112	TCTGAAGACCCTCACCTGCT	59.986	20	AAGTTTTAGCCTCGCCGAAT	60.224	20	250	55	304	TCTGAAGACCCTCACCTGCT	59.986	20	ATCCGGTGGACTCACACATT	60.246	20	229	55	283	TCTGAAGACCCTCACCTGCT	59.986	20	GAATCATCCGGTGGACTCAC	60.335	20	234	55	288
Unigene0007052	1	p3	(GAT)5	15	848	862	AGCACCGCTATGGAAAATGA	60.606	20	CACCCTCTTGAAATCAACAACA	60.008	22	277	622	898	TTTACGATTGGGTGGCTTATT	58.508	21	TCATGGAACACATCCACCAT	59.611	20	163	773	935	GCACCGCTATGGAAAATGAA	60.971	20	CACCCTCTTGAAATCAACAACA	60.008	22	276	623	898
Unigene0007079	1	p3	(TTC)5	15	340	354	AAACCGTACCGCAAGATGTC	60	20	TGGGGAACTCTCTGCTTCAT	59.803	20	156	292	447	AACGATGGGCAACAAAAGAC	59.978	20	TGGGGAACTCTCTGCTTCAT	59.803	20	272	176	447	TTTGCCTTGAAAACCGTACC	59.975	20	TGGGGAACTCTCTGCTTCAT	59.803	20	166	282	447
Unigene0007080	1	p3	(TTC)5	15	340	354	AAACCGTACCGCAAGATGTC	60	20	TGGGGAACTCTCTGCTTCAT	59.803	20	156	292	447	AACGATGGGCAACAAAAGAC	59.978	20	TGGGGAACTCTCTGCTTCAT	59.803	20	272	176	447	TTTGCCTTGAAAACCGTACC	59.975	20	TGGGGAACTCTCTGCTTCAT	59.803	20	166	282	447
Unigene0007081	1	p2	(AG)8	16	1153	1168	TGAGTCCTGCTTTTTGAGCA	59.716	20	TGTGTGGGTGTGTGTGTTTG	59.923	20	195	1049	1243	CTCGACACACCTGCAACATC	60.319	20	TGTGTGGGTGTGTGTGTTTG	59.923	20	142	1102	1243	TAGCAACTCGACACACCTGC	60.056	20	GAAGCCAATCAGGTCAAACC	59.532	20	104	1096	1199
Unigene0007087	1	p2	(CA)6	12	93	104	GGGTGAAGACAAATGCACCT	59.973	20	ACGAAACCCGACTACATCCA	60.375	20	279	0	278	GGGTGAAGACAAATGCACCT	59.973	20	GACGAAACCCGACTACATCC	59.41	20	280	0	279	GGGTGAAGACAAATGCACCT	59.973	20	CGAAACCCGACTACATCCAA	60.883	20	278	0	277
Unigene0007091	1	p2	(TA)6	12	1807	1818	AATCTTCAGAGCGGACGAGA	60.096	20	TGCAATGAAAGCAAAAGGCT	60.886	20	272	1609	1880	GAGACCCCTCTCGAGTTTCC	60.194	20	TGCAATGAAAGCAAAAGGCT	60.886	20	256	1625	1880	GACCCCTCTCGAGTTTCCTC	60.194	20	TGCAATGAAAGCAAAAGGCT	60.886	20	254	1627	1880
Unigene0007108	1	p4	(GATC)4	16	961	976	CGAATCGAAACCAAGTTGTG	59.17	20	ACCACCCTCAAAACCATCAA	60.21	20	170	837	1006	CGAATCGAAACCAAGTTGTG	59.17	20	AACCACCCTCAAAACCATCA	60.21	20	171	837	1007	TGGGCTTTCTTGTGTTGATTC	60.103	21	ACCACCCTCAAAACCATCAA	60.21	20	247	760	1006
Unigene0007121	1	p3	(ATT)5	15	461	475	CGGTCATTATCATCCCCAAC	60.014	20	TTCAAGATTTCTCAAGCTGCAC	59.637	22	216	367	582	CCCCAACATCATCTTATGGC	60.155	20	TTCAAGATTTCTCAAGCTGCAC	59.637	22	203	380	582	CACCAAAGTCGTCTTCACCA	59.72	20	TTCAAGATTTCTCAAGCTGCAC	59.637	22	279	304	582
Unigene0007136	1	p3	(AAG)5	15	90	104	TCTCGCCGGTAAAGAGTAGG	59.471	20	AGAGGAATGGGTCATCATCG	59.886	20	205	39	243	TCTCGCCGGTAAAGAGTAGG	59.471	20	AGGAATGGGTCATCATCGAG	59.886	20	203	39	241	TCTCGCCGGTAAAGAGTAGG	59.471	20	AACCCAGTGCGATTAACACC	59.859	20	271	39	309
Unigene0007147	1	p2	(GA)6	12	202	213	ACGGACAGCTGAAGAGTGGT	59.907	20	CCCCTCTTTTCTCTCACACG	59.837	20	114	165	278	AGGTTCCAGCACTTCGAAAA	59.853	20	CCCCTCTTTTCTCTCACACG	59.837	20	243	36	278	CCACAAAGGTTCCAGCACTT	60.149	20	CCCCTCTTTTCTCTCACACG	59.837	20	249	30	278
Unigene0007153	1	p3	(CAC)5	15	193	207	CATGCTAAACAAGCCCACAA	59.729	20	CTCTAGCAGCTCCTAACGGC	59.383	20	272	2	273	CATGCTAAACAAGCCCACAA	59.729	20	TCTAGCAGCTCCTAACGGCT	59.383	20	271	2	272	CATGCTAAACAAGCCCACAA	59.729	20	CTAACGGCTGTTGGATGCTC	60.796	20	260	2	261
Unigene0007154	1	p3	(CAC)5	15	193	207	CATGCTAAACAAGCCCACAA	59.729	20	CTCTAGCAGCTCCTAACGGC	59.383	20	272	2	273	CATGCTAAACAAGCCCACAA	59.729	20	TCTAGCAGCTCCTAACGGCT	59.383	20	271	2	272	CATGCTAAACAAGCCCACAA	59.729	20	CTAACGGCTGTTGGATGCTC	60.796	20	260	2	261
Unigene0007183	1	p2	(TA)8	16	224	239	TCCCTCAAGAAAGAAAAACCAA	60.082	22	TCTCCAACCCCAAACACTTC	59.943	20	223	145	367	TCCCTCAAGAAAGAAAAACCAA	60.082	22	TTGACTCTCCAACCCCAAAC	59.943	20	228	145	372	TTCCCTCAAGAAAGAAAAACCA	60.082	22	TCTCCAACCCCAAACACTTC	59.943	20	224	144	367
Unigene0007184	1	p2	(TA)8	16	224	239	TCCCTCAAGAAAGAAAAACCAA	60.082	22	TCTCCAACCCCAAACACTTC	59.943	20	223	145	367	TCCCTCAAGAAAGAAAAACCAA	60.082	22	TTGACTCTCCAACCCCAAAC	59.943	20	228	145	372	TTCCCTCAAGAAAGAAAAACCA	60.082	22	TCTCCAACCCCAAACACTTC	59.943	20	224	144	367
Unigene0007186	1	p2	(TA)8	16	224	239	TCCCTCAAGAAAGAAAAACCAA	60.082	22	TCTCCAACCCCAAACACTTC	59.943	20	223	145	367	TCCCTCAAGAAAGAAAAACCAA	60.082	22	TTGACTCTCCAACCCCAAAC	59.943	20	228	145	372	TTCCCTCAAGAAAGAAAAACCA	60.082	22	TCTCCAACCCCAAACACTTC	59.943	20	224	144	367
Unigene0007195	1	p3	(AGT)6	18	1542	1559	CCTCCCTTGACTCTGACCTG	59.828	20	CACACAACCTTTGTGGGTGT	59.331	20	202	1436	1637	CTCCCTTGACTCTGACCTGG	59.828	20	CACACAACCTTTGTGGGTGT	59.331	20	201	1437	1637	CCTCCCTTGACTCTGACCTG	59.828	20	CAACCTTTGTGGGTGTACCA	59.309	20	198	1436	1633
Unigene0007201	1	p2	(CA)7	14	173	186	CTTCTACTAAAAGCCGCCCA	59.492	20	TGGAAGTGGTGAAATTGGGT	60.21	20	198	37	234	TTCTACTAAAAGCCGCCCAC	59.361	20	TGGAAGTGGTGAAATTGGGT	60.21	20	197	38	234	GGGTTGGTGAAGGAAATGAC	59.239	20	TGGAAGTGGTGAAATTGGGT	60.21	20	219	16	234
Unigene0007201	2	p3	(AAT)5	15	316	330	TCACACACACACACAATGGC	60.053	20	TGGCAGAGAAAGCCGATACT	59.978	20	223	171	393	TCACACACACACACAATGGC	60.053	20	AGTGGCAGAGAAAGCCGATA	59.978	20	225	171	395	TCACACACACACACAATGGC	60.053	20	TAGTGGCAGAGAAAGCCGAT	59.978	20	226	171	396
Unigene0007202	1	p3	(AAT)5	15	258	272	GGCAGTTCACAGCAACAAAA	59.888	20	TGGCAGAGAAAGCCGATACT	59.978	20	197	139	335	GGCAGTTCACAGCAACAAAA	59.888	20	AGTGGCAGAGAAAGCCGATA	59.978	20	199	139	337	GGCAGTTCACAGCAACAAAA	59.888	20	TAGTGGCAGAGAAAGCCGAT	59.978	20	200	139	338
Unigene0007208	1	p3	(TCA)5	15	402	416	GCCCCCTGAAGAAATGTTTA	59.019	20	CTCAAAACGTGAAAGTGGCA	59.881	20	188	307	494	CGGGGTAGAGTTGGTGAAAT	58.909	20	CTCAAAACGTGAAAGTGGCA	59.881	20	233	262	494	GCCCCCTGAAGAAATGTTTA	59.019	20	GGTGATGTTGTGGTTGGTGA	60.27	20	141	307	447
Unigene0007217	1	p3	(CCA)7	21	98	118	CAAAAATGTCACCACCGTCA	60.404	20	CCGGCGAAAACAGTGTAAAT	59.996	20	238	55	292	CAAAAATGTCACCACCGTCA	60.404	20	CCGCTACCACACCTCTGTTT	60.171	20	201	55	255	CAAAAATGTCACCACCGTCA	60.404	20	TACAACTGCCGCTACCACAC	59.788	20	209	55	263
Unigene0007231	1	p4	(GATG)4	16	731	746	TTGAACTTCTTGACCCGCTT	59.853	20	TAGAAGCAACGTTCGTGTCG	60.05	20	123	647	769	TTTGAACTTCTTGACCCGCT	59.853	20	TAGAAGCAACGTTCGTGTCG	60.05	20	124	646	769	GAATCAATACCCTTGGGCCT	60.152	20	TAGAAGCAACGTTCGTGTCG	60.05	20	189	581	769
Unigene0007236	1	p4	(TGAT)6	24	840	863	GCGATTCCATTCCCTGTAAA	59.901	20	ACCGGTGGAACTGCTCATAC	59.997	20	247	674	920	GCGATTCCATTCCCTGTAAA	59.901	20	CCCTCCCTCGATCTATCCTC	59.992	20	214	674	887	CTGAACCTCCGAAAAACTGC	59.853	20	ACCGGTGGAACTGCTCATAC	59.997	20	122	799	920
Unigene0007238	1	p2	(TC)9	18	198	215	AAAACATGGCGACAACACAA	60.011	20	CGCCAAAAATGAGATGAAGG	60.576	20	200	86	285	AAAAACATGGCGACAACACA	60.011	20	CGCCAAAAATGAGATGAAGG	60.576	20	201	85	285	GCGACAACACAACTGGAAGA	59.88	20	CGCCAAAAATGAGATGAAGG	60.576	20	192	94	285
Unigene0007239	1	p3	(GGA)5	15	334	348	CCAATTACGGCAACTCCTCA	61.021	20	ACCCCACACGATCACTTCTC	59.969	20	246	307	552	TTACGGCAACTCCTCAACTG	58.923	20	ACCCCACACGATCACTTCTC	59.969	20	242	311	552	GCCAATTACGGCAACTCCT	60.088	19	ACCCCACACGATCACTTCTC	59.969	20	247	306	552
Unigene0007244	1	p3	(TAC)5	15	386	400	TATGGAGTGTGGAAGAGGGG	59.92	20	CGACCATCCCAGATTCAAGT	59.927	20	232	192	423	TATGGAGTGTGGAAGAGGGG	59.92	20	CGAGTTACGATCTCTTGCCC	59.836	20	257	192	448	TATGGAGTGTGGAAGAGGGG	59.92	20	GAGTTACGATCTCTTGCCCG	59.836	20	256	192	447
Unigene0007245	1	p3	(TAC)5	15	386	400	TATGGAGTGTGGAAGAGGGG	59.92	20	CGACCATCCCAGATTCAAGT	59.927	20	232	192	423	TATGGAGTGTGGAAGAGGGG	59.92	20	CGAGTTACGATCTCTTGCCC	59.836	20	257	192	448	TATGGAGTGTGGAAGAGGGG	59.92	20	GAGTTACGATCTCTTGCCCG	59.836	20	256	192	447
Unigene0007263	1	c	(TCA)5ttatcttgatcatcacgctctttgatggtttgaagttgggcaacttctgtgaagaaactatcttcttcaccttcatcttca(CTTGAG)4	120	463	582	TCATCCTCATGATTTTCAATGC	59.907	22	TCCAGTCTTTTCCTGCCACT	59.844	20	280	402	681	CATCCTCATGATTTTCAATGCT	59.046	22	TCCAGTCTTTTCCTGCCACT	59.844	20	279	403	681	CATCCTCATGATTTTCAATGC	58.023	21	TCCAGTCTTTTCCTGCCACT	59.844	20	279	403	681
Unigene0007267	1	p3	(TCA)5	15	525	539	ATCCCATTCAGAAAGAGCGA	59.773	20	ATCCATGGGTTGACTTTTGG	59.647	20	250	377	626	TCCCATTCAGAAAGAGCGAC	60.34	20	ATCCATGGGTTGACTTTTGG	59.647	20	249	378	626	CCGGACCATTAGAACCAGAA	59.926	20	TGTAGTGCGCCGTTTTAGGT	60.689	20	134	451	584
Unigene0007270	1	p3	(TTA)6	18	803	820	GGTGAAGGTAATCGGGGTTT	60.053	20	GGAATTGTCTCCAGCGAAAG	59.813	20	230	759	988	GGTGAAGGTAATCGGGGTTT	60.053	20	ATTGTCTCCAGCGAAAGTGG	60.255	20	227	759	985	GGTGAAGGTAATCGGGGTTT	60.053	20	GGTGGTGGAATTGTCTCCAG	60.363	20	236	759	994
Unigene0007271	1	p3	(TTA)6	18	876	893	GGTGAAGGTAATCGGGGTTT	60.053	20	GGAATTGTCTCCAGCGAAAG	59.813	20	230	832	1061	GGTGAAGGTAATCGGGGTTT	60.053	20	ATTGTCTCCAGCGAAAGTGG	60.255	20	227	832	1058	GGTGAAGGTAATCGGGGTTT	60.053	20	GGTGGTGGAATTGTCTCCAG	60.363	20	236	832	1067
Unigene0007273	1	p3	(TTA)6	18	978	995	GGTGAAGGTAATCGGGGTTT	60.053	20	GGAATTGTCTCCAGCGAAAG	59.813	20	230	934	1163	GGTGAAGGTAATCGGGGTTT	60.053	20	ATTGTCTCCAGCGAAAGTGG	60.255	20	227	934	1160	GGTGAAGGTAATCGGGGTTT	60.053	20	GGTGGTGGAATTGTCTCCAG	60.363	20	236	934	1169
Unigene0007275	1	p3	(TTA)6	18	905	922	GGTGAAGGTAATCGGGGTTT	60.053	20	GGAATTGTCTCCAGCGAAAG	59.813	20	230	861	1090	GGTGAAGGTAATCGGGGTTT	60.053	20	ATTGTCTCCAGCGAAAGTGG	60.255	20	227	861	1087	GGTGAAGGTAATCGGGGTTT	60.053	20	GGTGGTGGAATTGTCTCCAG	60.363	20	236	861	1096
Unigene0007278	1	c	(GTT)5tctggcgtctccgccataatttttatttataaaaaacaagattgtt(TG)7	75	3962	4036	ATCCATGAATGACAGCACCA	59.925	20	CTTTCTTCCCATTCCATGACA	59.918	21	243	3839	4081	ATCCATGAATGACAGCACCA	59.925	20	TTCTTCCCATTCCATGACAA	58.897	20	241	3839	4079	ATCCATGAATGACAGCACCA	59.925	20	TTTCTTCCCATTCCATGACA	58.897	20	242	3839	4080
Unigene0007295	1	c	(CT)8caccctct(CA)6	36	38	73	TTCAATCAAACCTACCCCCA	60.162	20	GGCCGGTGAATACATCCATA	60.553	20	275	1	275	TTCAATCAAACCTACCCCCA	60.162	20	GATGTGGCCGGTGAATACAT	60.613	20	280	1	280	TTCAATCAAACCTACCCCCA	60.162	20	ACGAATCCTCCGCCATTTAT	60.662	20	188	1	188
Unigene0007304	1	p3	(AGA)5	15	1803	1817	ACCCTCCTAAACCGGGTATG	60.068	20	GCGTACAGGTTCCTCGTCAT	60.142	20	251	1645	1895	CGAGGCTACCCTCCTAAACC	60.089	20	GCGTACAGGTTCCTCGTCAT	60.142	20	258	1638	1895	GAGGCTACCCTCCTAAACCG	60.089	20	GCGTACAGGTTCCTCGTCAT	60.142	20	257	1639	1895
Unigene0007341	1	p5	(CGCCA)4	20	176	195	TGTTTGTTAAACGGTGTCGC	59.632	20	ATATCGGCGAATAACGCTTG	60.082	20	230	150	379	TGTTTGTTAAACGGTGTCGC	59.632	20	GGAGACATTCCGCATTTGAT	59.9	20	101	150	250	TGTTTGTTAAACGGTGTCGC	59.632	20	CGGCGAATAACGCTTGTAAT	60.116	20	226	150	375
Unigene0007349	1	p3	(TTC)5	15	506	520	GGCCCATCACTATCTGGAAA	59.894	20	CAAGTGTGTTGATGCCAAGG	60.152	20	142	439	580	AAGAGGCGCATTTCCTGTTA	59.845	20	CAAGTGTGTTGATGCCAAGG	60.152	20	246	335	580	AATGTTGCAAGGTTTCCCAC	59.836	20	CAAGTGTGTTGATGCCAAGG	60.152	20	267	314	580
Unigene0007375	1	p3	(ATT)7	21	1855	1875	TGAAGCCCCAATTTAACTGC	60.074	20	TGGGAATAAAAGGATGGCTG	59.894	20	225	1738	1962	GTCCCTAAATCCATTGGCCT	60.152	20	TGGGAATAAAAGGATGGCTG	59.894	20	267	1696	1962	TTTAACTGCATCCACAGGCA	60.257	20	GGATTCAAGGTGGGGAATTT	59.996	20	278	1749	2026
Unigene0007375	2	p3	(GAT)5	15	2364	2378	CGCTTCATTAGGCGGTAATC	59.704	20	AGCCGGAATCAAACAAGCTA	59.845	20	258	2145	2402	ATCGCTTCATTAGGCGGTAA	59.704	20	AGCCGGAATCAAACAAGCTA	59.845	20	260	2143	2402	CGCTTCATTAGGCGGTAATC	59.704	20	TTAGCAAGCCGGAATCAAAC	60.209	20	264	2145	2408
Unigene0007376	1	p2	(AT)6	12	49	60	GAAAACCGTAATTAAAACCCCA	59.17	22	TTATGGTCCTCTTCATCGCC	60.036	20	100	24	123	TGAAAACCGTAATTAAAACCCC	59.17	22	TTATGGTCCTCTTCATCGCC	60.036	20	101	23	123	TGAAAACCGTAATTAAAACCCC	59.17	22	TCCCTGCTTGCTTTAACCAC	60.249	20	126	23	148
Unigene0007416	1	p3	(AAT)5	15	2010	2024	GGGGTTTGCGAAGACAAATA	59.938	20	CACACACAGTCACACACCGA	60.258	20	174	1888	2061	GGGGTTTGCGAAGACAAATA	59.938	20	TGCACACACAGTCACACACC	60.267	20	176	1888	2063	CACCACCACCGATCAGATTT	60.78	20	CACACACAGTCACACACCGA	60.258	20	232	1830	2061
Unigene0007425	1	p3	(TTG)5	15	895	909	TGGGACCTCAACAGATTGAA	59.059	20	ATTCAGCCAAAAACCTCCCT	59.94	20	257	729	985	TGGGACCTCAACAGATTGAAC	59.958	21	ATTCAGCCAAAAACCTCCCT	59.94	20	257	729	985	GGGACCTCAACAGATTGAACA	59.958	21	ATTCAGCCAAAAACCTCCCT	59.94	20	256	730	985
Unigene0007425	2	p3	(GAA)5	15	1058	1072	AGGGAGGTTTTTGGCTGAAT	59.94	20	CCATGGCCACTTATTGCTTT	59.96	20	146	966	1111	AGGGAGGTTTTTGGCTGAAT	59.94	20	TCCATGGCCACTTATTGCTT	60.469	20	147	966	1112	AGGGAGGTTTTTGGCTGAAT	59.94	20	TTCCATGGCCACTTATTGCT	60.469	20	148	966	1113
Unigene0007447	1	p2	(AC)8	16	78	93	ACCCATAATCATCACCCCCT	60.272	20	CTTCTCATCTGGGCACAACA	59.831	20	254	8	261	ACCCATAATCATCACCCCCT	60.272	20	ATTATTGGGTGGTTTCCGGT	60.299	20	142	8	149	ACACCCATAATCATCACCCC	59.341	20	CTTCTCATCTGGGCACAACA	59.831	20	256	6	261
Unigene0007449	1	p4	(CCAT)6	24	59	82	CGTTTTCGATTTCCGTGTCT	60.11	20	AAACCGGAAAGATTTCCCAC	60.166	20	237	32	268	CGTTTTCGATTTCCGTGTCT	60.11	20	GGAAACCAGGTGCAAGTGAC	60.555	20	163	32	194	CGTTTTCGATTTCCGTGTCT	60.11	20	ACCGGAAAGATTTCCCACAT	60.558	20	235	32	266
Unigene0007450	1	p4	(CCAT)6	24	59	82	CGTTTTCGATTTCCGTGTCT	60.11	20	AAAAGCCATGGATTGGATTG	59.762	20	131	32	162	CGTTTTCGATTTCCGTGTCT	60.11	20	CCCATATTTGATTTTCCCGA	59.593	20	254	32	285	CGTTTTCGATTTCCGTGTCT	60.11	20	AAAGCCATGGATTGGATTGT	59.249	20	130	32	161
Unigene0007450	2	p2	(TA)6	12	193	204	CGTTTTCGATTTCCGTGTCT	60.11	20	CCCATATTTGATTTTCCCGA	59.593	20	254	32	285	GGTTTCTTAACTCACGGGCA	60.11	20	CCCATATTTGATTTTCCCGA	59.593	20	196	90	285	CGTGTCTATCAAGCCATCCA	59.673	20	CCCATATTTGATTTTCCCGA	59.593	20	241	45	285
Unigene0007488	1	p6	(AGCAAC)4	24	183	206	CAAAGCCCCAATTCTTTTCA	60.046	20	TACCACCACTACGGTTGCTG	59.634	20	260	0	259	CAAAGCCCCAATTCTTTTCA	60.046	20	CCTACCACCACTACGGTTGC	60.431	20	262	0	261	AAGCCCCAATTCTTTTCACA	59.546	20	TACCACCACTACGGTTGCTG	59.634	20	258	2	259
Unigene0007505	1	p4	(TTTC)4	16	242	257	GCATAACAAAATCGGAAAACG	59.485	21	GAATCTTTCCCAGATGGCCT	60.41	20	179	179	357	AAATCGGAAAACGATTCTGAAA	59.95	22	GAATCTTTCCCAGATGGCCT	60.41	20	171	187	357	AATCGGAAAACGATTCTGAAA	58.683	21	GAATCTTTCCCAGATGGCCT	60.41	20	170	188	357
Unigene0007512	1	p3	(CAT)5	15	162	176	AAGGCAAAACCTCATCATCG	60.074	20	AGCTCGAAAAGGGCTAGGAC	59.983	20	229	44	272	TCCAATGTCAACAAAGGCAA	60.088	20	AGCTCGAAAAGGGCTAGGAC	59.983	20	242	31	272	AAGGCAAAACCTCATCATCG	60.074	20	CGAGTAAAGCGTTTTCGAGC	60.152	20	246	44	289
Unigene0007512	2	p3	(TGA)5	15	425	439	TCCCCATCAAAAACCCATTA	59.988	20	CAAAACGACAGCGTAGACCA	59.904	20	195	317	511	TCCCCATCAAAAACCCATTA	59.988	20	CAAGTGTCCGATTAGGCGAT	60.096	20	177	317	493	AGTCCTAGCCCTTTTCGAGC	59.983	20	CAAAACGACAGCGTAGACCA	59.904	20	260	252	511
Unigene0007521	1	p3	(GAT)5	15	862	876	GGAACTGCAACCCTTCAGAG	59.844	20	GAAGCAAAGGTGTAGCCTGC	60.022	20	246	768	1013	GAACTGCAACCCTTCAGAGG	59.844	20	GAAGCAAAGGTGTAGCCTGC	60.022	20	245	769	1013	CAACCCTTCAGAGGTTCGAG	59.837	20	GAAGCAAAGGTGTAGCCTGC	60.022	20	239	775	1013
Unigene0007522	1	p3	(GAT)5	15	862	876	ACTTCAAGGTGCCACTTGCT	59.914	20	CAGGAATGATCCTTTGGCAT	59.894	20	243	679	921	GGTGCAATAGTGTTCCGCTT	60.14	20	CAGGAATGATCCTTTGGCAT	59.894	20	190	732	921	GGAACTGCAACCCTTCAGAG	59.844	20	CAGGAATGATCCTTTGGCAT	59.894	20	154	768	921
Unigene0007526	1	p3	(CAC)5	15	168	182	TTTCCTTCGTCGTACCAACC	59.971	20	CTTGTTGTTCCATTGGGCTT	59.971	20	119	110	228	AGAAAGGAGGGAAAGGGGAT	60.256	20	CTTGTTGTTCCATTGGGCTT	59.971	20	210	19	228	GTCGATCCAGCCTTTTTGAC	59.676	20	AAACCATGATCTACTGCCCG	59.955	20	271	145	415
Unigene0007526	2	p2	(CA)6	12	557	568	TTCCACTGCATTCCAAGTGA	60.24	20	TGCAGATTGATTGATTGACTGA	59.276	22	133	485	617	ATCAACGTTAATTCGCCCAA	60.323	20	TGCAGATTGATTGATTGACTGA	59.276	22	262	356	617	CCTCTATTTCCAACGAACCG	59.564	20	TGCAGATTGATTGATTGACTGA	59.276	22	240	378	617
Unigene0007527	1	p3	(ATT)5	15	340	354	CACCACTCTCCCCCATCATA	60.737	20	TGTTCGTACGGCCATCAATA	59.953	20	164	293	456	CACCACTCTCCCCCATCATA	60.737	20	TCGTACGGCCATCAATATCA	59.914	20	161	293	453	CACCACTCTCCCCCATCATA	60.737	20	CAATCCGACCATCCCTAAGA	59.887	20	136	293	428
Unigene0007528	1	p3	(ATT)5	15	355	369	CACCACTCTCCCCCATCATA	60.737	20	TGTTCGTACGGCCATCAATA	59.953	20	164	308	471	CACCACTCTCCCCCATCATA	60.737	20	TCGTACGGCCATCAATATCA	59.914	20	161	308	468	CACCACTCTCCCCCATCATA	60.737	20	CAATCCGACCATCCCTAAGA	59.887	20	136	308	443
Unigene0007538	1	p2	(CA)7	14	126	139	GATCTCCAGAATCAGCCCAA	60.158	20	ATTCCGATTACGTTTTCCCC	60.02	20	262	61	322	GATCTCCAGAATCAGCCCAA	60.158	20	CATGGCTGTATCGTTGATGG	59.948	20	112	61	172	GATCTCCAGAATCAGCCCAA	60.158	20	CCATGGCTGTATCGTTGATG	59.948	20	113	61	173
Unigene0007544	1	p2	(AT)7	14	1499	1512	CGTGGGATCAGACACACAAC	60.005	20	TTTTTCGCCATTATTCTCCG	60.033	20	230	1365	1594	TTGGAGCCATGGTCATCATA	59.883	20	TTTTTCGCCATTATTCTCCG	60.033	20	183	1412	1594	CAAACGATCCCATGATTGTG	59.774	20	TTTTTCGCCATTATTCTCCG	60.033	20	251	1344	1594
Unigene0007544	2	p2	(TA)7	14	1676	1689	CGGAGAATAATGGCGAAAAA	60.033	20	TGACTTGGTGGTCGTGTCAT	60.005	20	182	1575	1756	CGGAGAATAATGGCGAAAAA	60.033	20	CTTAGAATCCAATCCGCCAA	60.031	20	216	1575	1790	CGGAGAATAATGGCGAAAAA	60.033	20	ACCACCTTGTAACAATCGGC	59.859	20	142	1575	1716
Unigene0007545	1	p2	(AT)7	14	1476	1489	CGTGGGATCAGACACACAAC	60.005	20	TTTTTCGCCATTATTCTCCG	60.033	20	230	1342	1571	TTGGAGCCATGGTCATCATA	59.883	20	TTTTTCGCCATTATTCTCCG	60.033	20	183	1389	1571	CAAACGATCCCATGATTGTG	59.774	20	TTTTTCGCCATTATTCTCCG	60.033	20	251	1321	1571
Unigene0007545	2	p2	(TA)7	14	1653	1666	CGGAGAATAATGGCGAAAAA	60.033	20	TGACTTGGTGGTCGTGTCAT	60.005	20	182	1552	1733	CGGAGAATAATGGCGAAAAA	60.033	20	CTTAGAATCCAATCCGCCAA	60.031	20	216	1552	1767	CGGAGAATAATGGCGAAAAA	60.033	20	ACCACCTTGTAACAATCGGC	59.859	20	142	1552	1693
Unigene0007546	1	p2	(AT)7	14	1499	1512	CGTGGGATCAGACACACAAC	60.005	20	TCAAGACATATCCGGCCAAT	60.296	20	224	1365	1588	TTGGAGCCATGGTCATCATA	59.883	20	TCAAGACATATCCGGCCAAT	60.296	20	177	1412	1588	CAAACGATCCCATGATTGTG	59.774	20	TCAAGACATATCCGGCCAAT	60.296	20	245	1344	1588
Unigene0007546	2	p2	(TA)7	14	1657	1670	GGCCGGATATGTCTTGAGAA	60.036	20	TGACTTGGTGGTCGTGTCAT	60.005	20	166	1572	1737	GGCCGGATATGTCTTGAGAA	60.036	20	CTTAGAATCCAATCCGCCAA	60.031	20	200	1572	1771	GGCCGGATATGTCTTGAGAA	60.036	20	ACCACCTTGTAACAATCGGC	59.859	20	126	1572	1697
Unigene0007547	1	p2	(AT)7	14	1476	1489	CGTGGGATCAGACACACAAC	60.005	20	TCAAGACATATCCGGCCAAT	60.296	20	224	1342	1565	TTGGAGCCATGGTCATCATA	59.883	20	TCAAGACATATCCGGCCAAT	60.296	20	177	1389	1565	CAAACGATCCCATGATTGTG	59.774	20	TCAAGACATATCCGGCCAAT	60.296	20	245	1321	1565
Unigene0007547	2	p2	(TA)7	14	1634	1647	GGCCGGATATGTCTTGAGAA	60.036	20	TGACTTGGTGGTCGTGTCAT	60.005	20	166	1549	1714	GGCCGGATATGTCTTGAGAA	60.036	20	CTTAGAATCCAATCCGCCAA	60.031	20	200	1549	1748	GGCCGGATATGTCTTGAGAA	60.036	20	ACCACCTTGTAACAATCGGC	59.859	20	126	1549	1674
Unigene0007558	1	p3	(CTT)5	15	1294	1308	AACATTTCTTTGGGCATTCG	59.938	20	GTCGAGTTCCGACGAAGATT	59.288	20	267	1130	1396	AACATTTCTTTGGGCATTCG	59.938	20	ATGTCGAGTTCCGACGAAGA	60.801	20	269	1130	1398	CTTCCACATGGTTTCTGGGT	59.82	20	GTCGAGTTCCGACGAAGATT	59.288	20	173	1224	1396
Unigene0007566	1	p2	(AC)6	12	58	69	AATCCCCTTCATCAAACACG	59.79	20	GCATCAGTTTTCAACGCAGA	59.995	20	225	7	231	AATCCCCTTCATCAAACACG	59.79	20	ATTGTCCATTTTAGCACGGG	59.823	20	244	7	250	AATCCCCTTCATCAAACACG	59.79	20	AGAGGCTAATGGCTCGGAAT	60.194	20	208	7	214
Unigene0007577	1	p3	(ATT)6	18	64	81	ATCCAAAAGAGGATCGTCGG	61.345	20	CAATAGCAGCAGGATCGGTT	60.235	20	101	24	124	AAAGAGGATCGTCGGATGG	60.019	19	TTTTGGGTTCAGCAATAGCA	59.301	20	108	29	136	AAAGAGGATCGTCGGATGG	60.019	19	GTTCAGCAATAGCAGCAGGA	59.178	20	102	29	130
Unigene0007578	1	p3	(ATT)6	18	64	81	ATCCAAAAGAGGATCGTCGG	61.345	20	CAATAGCAGCAGGATCGGTT	60.235	20	101	24	124	AAAGAGGATCGTCGGATGG	60.019	19	TTTTGGGTTCAGCAATAGCA	59.301	20	108	29	136	AAAGAGGATCGTCGGATGG	60.019	19	GTTCAGCAATAGCAGCAGGA	59.178	20	102	29	130
Unigene0007579	1	p3	(ATT)6	18	537	554	GTCCTTAAGAAGATCCGCCC	60.039	20	CGAGCCGACTGATTAATTCC	59.668	20	168	419	586	GGTCCTTAAGAAGATCCGCC	60.039	20	CGAGCCGACTGATTAATTCC	59.668	20	169	418	586	GCGGGTCCTTAAGAAGATCC	60.039	20	CGAGCCGACTGATTAATTCC	59.668	20	172	415	586
Unigene0007580	1	p3	(ATT)6	18	633	650	GTCCTTAAGAAGATCCGCCC	60.039	20	CGAGCCGACTGATTAATTCC	59.668	20	168	515	682	GGTCCTTAAGAAGATCCGCC	60.039	20	CGAGCCGACTGATTAATTCC	59.668	20	169	514	682	GCGGGTCCTTAAGAAGATCC	60.039	20	CGAGCCGACTGATTAATTCC	59.668	20	172	511	682
Unigene0007583	1	c	(TCA)6aattccat(ATC)5	41	1396	1436	AAAACCCACCCGAACTGTTT	60.621	20	TGGGCTTGTATTTCTTGGAA	58.214	20	183	1348	1530	AAACCCACCCGAACTGTTTA	59.331	20	TGGGCTTGTATTTCTTGGAA	58.214	20	182	1349	1530	AAAACCCACCCGAACTGTTT	60.621	20	GTGGGCTTGTATTTCTTGGAA	59.077	21	184	1348	1531
Unigene0007584	1	c	(TCA)6aattccat(ATC)5	41	1465	1505	AAAACCCACCCGAACTGTTT	60.621	20	TGGGCTTGTATTTCTTGGAA	58.214	20	183	1417	1599	AAACCCACCCGAACTGTTTA	59.331	20	TGGGCTTGTATTTCTTGGAA	58.214	20	182	1418	1599	AAAACCCACCCGAACTGTTT	60.621	20	GTGGGCTTGTATTTCTTGGAA	59.077	21	184	1417	1600
Unigene0007585	1	p2	(TG)6	12	1959	1970	GAAACAGCAGCCATTGGAGT	60.263	20	AAAATCAGCCCACATGACTT	57.109	20	175	1820	1994	AGAAACAGCAGCCATTGGAG	60.397	20	AAAATCAGCCCACATGACTT	57.109	20	176	1819	1994	AACAGAAGAAACAGCAGCCA	58.65	20	AAAATCAGCCCACATGACTTC	59.045	21	182	1813	1994
Unigene0007596	1	p2	(AC)7	14	144	157	AATTGAATCCCCCATCTTCC	59.959	20	GCACTTGTTTACCAGGTTTGC	59.668	21	208	45	252	AATTGAATCCCCCATCTTCC	59.959	20	GAGGTGCACTTGTTTACCAGG	59.648	21	213	45	257	AATTGAATCCCCCATCTTCC	59.959	20	CACTTGTTTACCAGGTTTGCC	59.526	21	207	45	251
Unigene0007625	1	p3	(AAT)5	15	157	171	AAATGAGTTGCTTGGATCGG	60.074	20	GGATTTGAGGGAGACGATCA	60.011	20	215	95	309	GCTTGGATCGGAAGTGAGAC	59.81	20	GGATTTGAGGGAGACGATCA	60.011	20	206	104	309	AGTTGCTTGGATCGGAAGTG	60.255	20	GGATTTGAGGGAGACGATCA	60.011	20	210	100	309
Unigene0007630	1	p4	(CATT)5	20	61	80	TACCTTCACCGGCACTATCC	59.955	20	CTGTTGCTGCTTTCGAGCTA	59.512	20	266	29	294	TACCTTCACCGGCACTATCC	59.955	20	TGTTGCTGCTTTCGAGCTAC	59.371	20	265	29	293	CCGCCGATACATCATACCTT	59.807	20	CTGTTGCTGCTTTCGAGCTA	59.512	20	280	15	294
Unigene0007631	1	p4	(CATT)5	20	61	80	TACCTTCACCGGCACTATCC	59.955	20	CTGTTGCTGCTTTCGAGCTA	59.512	20	266	29	294	TACCTTCACCGGCACTATCC	59.955	20	TGTTGCTGCTTTCGAGCTAC	59.371	20	265	29	293	CCGCCGATACATCATACCTT	59.807	20	CTGTTGCTGCTTTCGAGCTA	59.512	20	280	15	294
Unigene0007636	1	p3	(AAG)5	15	162	176	GATTCTTGCTCGAAACAGCC	59.962	20	CCCTCGTCCTCAAAGTCAAG	59.837	20	280	26	305	ACCAAAGAAACGAACATGGG	59.83	20	CCCTCGTCCTCAAAGTCAAG	59.837	20	257	49	305	CCAAAGAAACGAACATGGGT	59.83	20	CCCTCGTCCTCAAAGTCAAG	59.837	20	256	50	305
Unigene0007658	1	p3	(AAT)7	21	238	258	CTCTTGGGGGAAGATCACAA	60.042	20	TCCCACAAGGCTCATTCTCT	59.803	20	137	215	351	ATTTGGATGCTGGTAGTGGG	59.813	20	TTTGTGGGGAACTCAACTCC	59.943	20	120	181	300	CTCACATCCACTGCGTCAAT	59.707	20	TTTGTGGGGAACTCAACTCC	59.943	20	205	96	300
Unigene0007668	1	p3	(AGA)5	15	2856	2870	TCTTGTGTGAGATTGGGTGG	59.52	20	ACTTGGCCCAAACAAAACAC	59.875	20	104	2805	2908	ACGGTGGTGGAGATCTGAAA	60.51	20	ACTTGGCCCAAACAAAACAC	59.875	20	208	2701	2908	TCTTGTGTGAGATTGGGTGG	59.52	20	CCATATCATCCCCCATTTTG	59.834	20	152	2805	2956
Unigene0007669	1	p3	(AGA)5	15	2838	2852	TCTTGTGTGAGATTGGGTGG	59.52	20	ACTTGGCCCAAACAAAACAC	59.875	20	104	2787	2890	ACGGTGGTGGAGATCTGAAA	60.51	20	ACTTGGCCCAAACAAAACAC	59.875	20	208	2683	2890	TCTTGTGTGAGATTGGGTGG	59.52	20	CCATATCATCCCCCATTTTG	59.834	20	152	2787	2938
Unigene0007672	1	p5	(TCATA)4	20	57	76	CCCACGCTTCTGATTTCATT	60.074	20	ATGACGATGATGATTCCGGT	60.166	20	109	32	140	CCCACGCTTCTGATTTCATT	60.074	20	ACGATGATGATTCCGGTGAT	60.166	20	106	32	137	CCCACGCTTCTGATTTCATT	60.074	20	GAAAATGAGGCGCGAAATAA	60.172	20	140	32	171
Unigene0007706	1	p2	(TA)7	14	720	733	ATAGCTTTGAAGCACTCGGC	59.62	20	TTTTAACCCATTTTTCCCCC	59.868	20	134	663	796	CATGGTCGTTACGAGAACCA	59.566	20	TTTTAACCCATTTTTCCCCC	59.868	20	182	615	796	TCGGCATCACACCAAATATC	59.355	20	TTTTAACCCATTTTTCCCCC	59.868	20	119	678	796
Unigene0007708	1	c	(ACAT)4atacaacaaacaaaaccaaatgatcttttttgactcccaatttgaccaaaaaagaaacaaacaggtatag(AT)6	98	78	175	TCTGTGGGCATAGCTAAGTGA	58.541	21	AATCGGCGGAAAAGAGAATC	60.531	20	279	50	328	ATCTGTGGGCATAGCTAAGTGA	58.885	22	AATCGGCGGAAAAGAGAATC	60.531	20	280	49	328	TCTGTGGGCATAGCTAAGTGAT	58.885	22	AATCGGCGGAAAAGAGAATC	60.531	20	279	50	328
Unigene0007708	2	p3	(TTG)7	21	1124	1144	TCGAATGACGTCAGAACGAG	59.984	20	TCTCTCCATTTTCTCGGTGG	60.187	20	273	988	1260	ATCTGCTGCTGCTGATTGAA	59.704	20	TCTCTCCATTTTCTCGGTGG	60.187	20	225	1036	1260	AAAAAGAGGGGTTTGTTGGC	60.332	20	TCTCTCCATTTTCTCGGTGG	60.187	20	201	1060	1260
Unigene0007708	3	p6	(GATTGT)4	24	1401	1424	GGCAAACACCACCAGAATTT	59.836	20	GGCTGCTCTACACTGACGAA	59.191	20	101	1355	1455	CCACCGAGAAAATGGAGAGA	60.187	20	GGCTGCTCTACACTGACGAA	59.191	20	215	1241	1455	GTGGATAGGGCAAACACCAC	60.24	20	GGCTGCTCTACACTGACGAA	59.191	20	109	1347	1455
Unigene0007709	1	c	(ACAT)4atacaacaaacaaaaccaaatgatcttttttgactcccaatttgaccaaaaaagaaacaaacaggtatag(AT)6	98	78	175	TCTGTGGGCATAGCTAAGTGA	58.541	21	AATCGGCGGAAAAGAGAATC	60.531	20	279	50	328	ATCTGTGGGCATAGCTAAGTGA	58.885	22	AATCGGCGGAAAAGAGAATC	60.531	20	280	49	328	TCTGTGGGCATAGCTAAGTGAT	58.885	22	AATCGGCGGAAAAGAGAATC	60.531	20	279	50	328
Unigene0007709	2	p3	(TTG)7	21	841	861	TCGAATGACGTCAGAACGAG	59.984	20	TCTCTCCATTTTCTCGGTGG	60.187	20	273	705	977	ATCTGCTGCTGCTGATTGAA	59.704	20	TCTCTCCATTTTCTCGGTGG	60.187	20	225	753	977	AAAAAGAGGGGTTTGTTGGC	60.332	20	TCTCTCCATTTTCTCGGTGG	60.187	20	201	777	977
Unigene0007709	3	p6	(GATTGT)4	24	1118	1141	GGCAAACACCACCAGAATTT	59.836	20	GGCTGCTCTACACTGACGAA	59.191	20	101	1072	1172	CCACCGAGAAAATGGAGAGA	60.187	20	GGCTGCTCTACACTGACGAA	59.191	20	215	958	1172	GTGGATAGGGCAAACACCAC	60.24	20	GGCTGCTCTACACTGACGAA	59.191	20	109	1064	1172
Unigene0007712	1	p3	(AGG)5	15	477	491	TTGCATAGTCAGCATAGCGG	59.999	20	AAGCGTGCATATGTTGGTGA	60.142	20	196	376	571	GCCCGTATTCTGCAAACCTA	60.096	20	AAGCGTGCATATGTTGGTGA	60.142	20	145	427	571	TTGCATAGTCAGCATAGCGG	59.999	20	TAGGGAACCTAAGCGTGCAT	59.73	20	206	376	581
Unigene0007725	1	c	(TGA)5gtttttttttttttgttttgttgagtgagagagtttgt(GA)6	65	2756	2820	CATGACCCTCTTCCACTGGT	59.962	20	CGACCAAATACAAATTCCCC	59.135	20	275	2580	2854	CATGACCCTCTTCCACTGGT	59.962	20	CCAAATACAAATTCCCCCAC	58.995	20	272	2580	2851	CATGACCCTCTTCCACTGGT	59.962	20	ACCAAATACAAATTCCCCCA	58.995	20	273	2580	2852
Unigene0007726	1	p3	(TGC)6	18	343	360	TTTTTGCCAAAGAAATCCCA	60.407	20	TGCTGCATTTGGTACCTCTG	59.864	20	253	180	432	CCCCTTTTTCCGTCTTTCTT	59.566	20	TGCTGCATTTGGTACCTCTG	59.864	20	271	162	432	AGAGCGATTCTCTTCATGGG	59.386	20	CATAGAAGGCACCAAGCACA	59.864	20	232	271	502
Unigene0007743	1	p3	(TGT)5	15	1814	1828	CTTTGGCATCAAACCCAAGT	59.971	20	TGCAAATGGGAAAATCACAA	59.907	20	231	1634	1864	CTTTGGCATCAAACCCAAGT	59.971	20	TTGCAAATGGGAAAATCACA	59.907	20	232	1634	1865	TTTGGCATCAAACCCAAGTT	60.344	20	TGCAAATGGGAAAATCACAA	59.907	20	230	1635	1864
Unigene0007743	2	p2	(TG)6	12	2017	2028	TTTTCCCATTTGCAAAGCAT	60.436	20	CTTAGTTACAGTTGTGCCAAACA	57.156	23	223	1851	2073	ATTTTCCCATTTGCAAAGCA	60.436	20	CTTAGTTACAGTTGTGCCAAACA	57.156	23	224	1850	2073	TTCCCATTTGCAAAGCATCT	60.585	20	CTTAGTTACAGTTGTGCCAAACA	57.156	23	221	1853	2073
Unigene0007757	2	p2	(TA)7	14	204	217	CGCAAAGGTTAGGATTTGGA	60.067	20	ACCTCTCTCCCTGACACCCT	60.112	20	112	151	262	ACCGTTGGGAGAAAGGAAAT	59.805	20	ACCTCTCTCCCTGACACCCT	60.112	20	179	84	262	CGCAAAGGTTAGGATTTGGA	60.067	20	ACACACACCCATGATTGCAT	59.688	20	132	151	282
Unigene0007758	1	p3	(GAA)6	18	235	252	TCGGAAAACGAACACAACAA	60.127	20	TTTTCTTGGAAGATGGTGGC	60.051	20	124	201	324	TCGGAAAACGAACACAACAA	60.127	20	TGGGTTTTCTTGGAAGATGG	59.903	20	128	201	328	TCGGAAAACGAACACAACAA	60.127	20	TTTTTCGACACAGCATCAGG	59.84	20	245	201	445
Unigene0007759	1	p2	(TA)6	12	28	39	ACATCCCCCTTCTGTATCTATG	57.06	22	TCTTGCAAAAACCCACAAAA	59.178	20	258	3	260	ACATCCCCCTTCTGTATCTATG	57.06	22	TTCTTGCAAAAACCCACAAA	59.178	20	259	3	261	CATACATCCCCCTTCTGTATCT	57.06	22	TTCTTGCAAAAACCCACAAA	59.178	20	262	0	261
Unigene0007766	1	p2	(AC)7	14	66	79	GCGGGCTCCCTTTCTATATC	60.026	20	GTTTTTAAGCGGGTTGACCA	59.975	20	141	26	166	TCTTATGACGCATCTTCCCC	60.036	20	GTTTTTAAGCGGGTTGACCA	59.975	20	162	5	166	GCGGGCTCCCTTTCTATATC	60.026	20	TCGCCTTCACAGTATGGACA	60.263	20	237	26	262
Unigene0007767	1	p3	(TGA)5	15	652	666	GTGATGCGGAAATGGAAGAT	59.9	20	GCCTTTTGTTGCACAAGTGA	59.888	20	240	488	727	GTGATGCGGAAATGGAAGAT	59.9	20	TCTTTGCCATGAAGCCTTTT	59.823	20	253	488	740	TCAAGAAACGTTGGTGATCG	59.691	20	GCCTTTTGTTGCACAAGTGA	59.888	20	259	469	727
Unigene0007794	1	p3	(AAG)5	15	574	588	TTACATTCCTCGCCAACTCC	60.074	20	AGCTGCTTCAACATCCGTTT	59.882	20	264	357	620	TTACATTCCTCGCCAACTCC	60.074	20	GCTGCTTCAACATCCGTTTT	60.257	20	263	357	619	CCAATTGGGAGATGAGTTGG	60.309	20	AGCTGCTTCAACATCCGTTT	59.882	20	230	391	620
Unigene0007797	1	p2	(GT)9	18	1719	1736	TCTTCTTCGCCGTCGTTAGT	60.015	20	AACCACTTTTTCCCCCTCTG	60.332	20	188	1604	1791	TTATCTTCTTCGCCGTCGTT	59.845	20	AACCACTTTTTCCCCCTCTG	60.332	20	191	1601	1791	TTTATCTTCTTCGCCGTCGT	59.845	20	AACCACTTTTTCCCCCTCTG	60.332	20	192	1600	1791
Unigene0007807	1	p2	(AC)7	14	1955	1968	GAGTTACTGCTATTCGCCGC	60.01	20	GGTTGCATTAGAATTGCCGT	59.967	20	139	1874	2012	GAGTTACTGCTATTCGCCGC	60.01	20	GCATTAGAATTGCCGTGGAT	59.929	20	135	1874	2008	GAGTTACTGCTATTCGCCGC	60.01	20	AAAAATATCTGCACAGCGGG	60.096	20	164	1874	2037
Unigene0007808	1	p2	(AC)7	14	512	525	GAGTTACTGCTATTCGCCGC	60.01	20	GGTTGCATTAGAATTGCCGT	59.967	20	139	431	569	GAGTTACTGCTATTCGCCGC	60.01	20	GCATTAGAATTGCCGTGGAT	59.929	20	135	431	565	GAGTTACTGCTATTCGCCGC	60.01	20	AAAAATATCTGCACAGCGGG	60.096	20	164	431	594
Unigene0007832	1	c	(TCCA)4ttcaatctaatccatactaatactactactaaattactaatactaattttccggtatagttagccaataacaaacatcgatcaaag(TTAA)4	118	104	221	CCAAATCACTACCAACAATAAACC	58.779	24	CCGTTGGTTTGGACTTGAAT	59.83	20	261	50	310	CCAAATCACTACCAACAATAAACC	58.779	24	TGGTTTGGACTTGAATGCAG	59.691	20	257	50	306	CCAACAATAAACCAAATTAAAACCA	60.235	25	TGGTTTGGACTTGAATGCAG	59.691	20	246	61	306
Unigene0007833	1	p2	(AT)6	12	109	120	CCAAGCACTCTGAGCATGAA	60.136	20	GAACCCGACCCGAATTAGAT	60.152	20	228	7	234	CCAAGCACTCTGAGCATGAA	60.136	20	AAAATCTGAGAACCCGACCC	60.306	20	237	7	243	CAGACCAAGCACTCTGAGCA	60.333	20	GAACCCGACCCGAATTAGAT	60.152	20	232	3	234
Unigene0007837	1	p2	(AC)6	12	79	90	TCCCCTCCTTATCCTCCAAT	59.722	20	ATATTTCCATGCAAACCCGA	60.153	20	244	37	280	CTCCCCTCCTTATCCTCCAA	60.393	20	ATATTTCCATGCAAACCCGA	60.153	20	245	36	280	TCCCCTCCTTATCCTCCAAT	59.722	20	AATATTTCCATGCAAACCCG	59.66	20	245	37	281
Unigene0007846	1	p2	(AT)6	12	1371	1382	TCTACACGCAGCCTCATACG	60.035	20	TGGGAATTGCATTGTTGGTA	59.786	20	217	1216	1432	CTGATCTACACGCAGCCTCA	60.16	20	TGGGAATTGCATTGTTGGTA	59.786	20	221	1212	1432	TCTACACGCAGCCTCATACG	60.035	20	TTGTGGGAATTGCATTGTTG	60.357	20	220	1216	1435
Unigene0007847	1	p2	(AT)6	12	1371	1382	TCTACACGCAGCCTCATACG	60.035	20	TGGGAATTGCATTGTTGGTA	59.786	20	217	1216	1432	CTGATCTACACGCAGCCTCA	60.16	20	TGGGAATTGCATTGTTGGTA	59.786	20	221	1212	1432	TCTACACGCAGCCTCATACG	60.035	20	TTGTGGGAATTGCATTGTTG	60.357	20	220	1216	1435
Unigene0007854	1	p2	(CT)6	12	117	128	CGCCTACAAGATTTAACCGC	59.742	20	TTGTCTCATCCATCAGTGCC	59.637	20	250	11	260	CGCCTACAAGATTTAACCGC	59.742	20	TCAATTTGGTGTTCGGTCTG	59.541	20	187	11	197	CGCCTACAAGATTTAACCGC	59.742	20	CAATTTGGTGTTCGGTCTGA	59.541	20	186	11	196
Unigene0007864	1	c	(GTA)6gaatatgggtgaataagtgagttgagaaatctggtacaacatctgaatccgggtgat(TTG)5	90	1083	1172	AACAAAAGCGGTATGATCGG	59.96	20	GCGTCCAAACACCCTTGTAT	59.859	20	227	991	1217	GTGGCTGATCGGACTTCTTC	59.81	20	GCGTCCAAACACCCTTGTAT	59.859	20	193	1025	1217	AACAAAAGCGGTATGATCGG	59.96	20	AGAACAATGGCGACGAGAAT	59.7	20	207	991	1197
Unigene0007871	1	p4	(ATCC)4	16	107	122	TCTCCCCTCAAACTTCAAACA	59.697	21	CGATGAGATTTCAGATGGGG	60.417	20	220	79	298	TCCCCTCAAACTTCAAACAAA	59.573	21	CGATGAGATTTCAGATGGGG	60.417	20	218	81	298	TCTCCCCTCAAACTTCAAACA	59.697	21	GGGAAATCGGAAAACTGGAG	60.797	20	165	79	243
Unigene0007872	1	p3	(ATC)5	15	125	139	CACACACACTCACACAAACACA	59.121	22	TGTGGTTAAAGGTGTTGGCA	60.004	20	130	65	194	CACACACACTCACACAAACACA	59.121	22	GCATGAGGTCAGATCTGGGT	60.08	20	113	65	177	CACACACACTCACACAAACACA	59.121	22	CCATCAAGATCCAACCACCT	59.779	20	267	65	331
Unigene0007873	1	p2	(TA)8	16	459	474	CCGATTTCAGGAGAATTGGA	60.006	20	TCCAGCTAACTTCTAATACTGGCA	59.494	24	171	373	543	TGAATGATGGATTGGGGAAT	59.952	20	TCCAGCTAACTTCTAATACTGGCA	59.494	24	215	329	543	AGTGAATGATGGATTGGGGA	60.135	20	TCCAGCTAACTTCTAATACTGGCA	59.494	24	217	327	543
Unigene0007874	1	p2	(CA)6	12	105	116	TTTCTCCGTTATTAAAAGCCGT	59.212	22	TAAGATTCCGGTGGTTTGGA	60.301	20	277	0	276	TTCTCCGTTATTAAAAGCCGTT	59.212	22	TAAGATTCCGGTGGTTTGGA	60.301	20	276	1	276	TTCTCCGTTATTAAAAGCCGTT	59.212	22	GGGAAGTCAGACAGGTGAGG	59.682	20	146	1	146
Unigene0007874	2	p3	(GTG)6	18	660	677	TGGGTATTGATGAGGAAGGG	59.744	20	AAACTTGAGCACCCACCAAC	60.012	20	102	635	736	TGGGTATTGATGAGGAAGGG	59.744	20	AAAACTTGAGCACCCACCAA	60.529	20	103	635	737	TGGTGAGAATCATTGGGAGA	59.009	20	AAACTTGAGCACCCACCAAC	60.012	20	260	477	736
Unigene0007886	1	p2	(TA)9	18	80	97	CCTACCCCCAAAACTGAACA	59.824	20	TGGAAGGACGGAGAAAGATG	60.187	20	230	13	242	CCTACCCCCAAAACTGAACA	59.824	20	TGGAGGATTGAGAAAGTGCC	60.195	20	144	13	156	CCTACCCCCAAAACTGAACA	59.824	20	GGAGGATTGAGAAAGTGCCA	60.195	20	143	13	155
Unigene0007886	2	p3	(CCA)5	15	325	339	ACAACCAAAACCAATCTCCG	59.83	20	TCCAAATGTCTGGCTTCTCC	60.195	20	222	260	481	ACAACCAAAACCAATCTCCG	59.83	20	CCAGCTATCGATGCTCCATT	60.199	20	103	260	362	CATCTTTCTCCGTCCTTCCA	60.187	20	TCCAAATGTCTGGCTTCTCC	60.195	20	259	223	481
Unigene0007897	1	c	(ATG)5aagaagaagatgtggtgaaatgatgtgtgtatctatcaatc(TA)8	72	701	772	AAGACAAGGGCCTTTCACAG	59.328	20	GGCTGTTTTCCAATTCCCA	60.827	19	261	572	832	GCCTTTCACAGTGGTCCTTT	59.187	20	GGCTGTTTTCCAATTCCCA	60.827	19	252	581	832	AAGACAAGGGCCTTTCACAG	59.328	20	GGCTGTTTTCCAATTCCCAA	62.081	20	261	572	832
Unigene0007898	1	p3	(TGA)6	18	1177	1194	ACCAACCATTTCGAGACAGG	59.966	20	TGATCGATTTGCATACATAGCATAG	60.367	25	188	1053	1240	CATTTCGAGACAGGGTCCAT	59.927	20	TGATCGATTTGCATACATAGCATAG	60.367	25	182	1059	1240	ACCAACCATTTCGAGACAGG	59.966	20	GATCGATTTGCATACATAGCATAGA	59.558	25	187	1053	1239
Unigene0007899	1	c	(ATT)5atctgaagaataagaagaggaagatgtttcattgtctttctttgt(ATC)5	75	1315	1389	GTCAAACCAGGCGAATCAAT	59.939	20	GATGACAAGCCAAAGAGGGA	60.195	20	252	1237	1488	GTCAAACCAGGCGAATCAAT	59.939	20	TGACAAGCCAAAGAGGGAAC	60.232	20	250	1237	1486	AGAAAAGTCAAACCAGGCGA	59.853	20	GATGACAAGCCAAAGAGGGA	60.195	20	258	1231	1488
Unigene0007899	2	c	(ATG)5ggaaacaagtatggatagattgaacgattcaaacggatgtatgtataggtg(TA)7ataataaatttgacgatggagatgtaatatagtgagtgaga(AG)9	139	1603	1741	AGGGGGAAATCAAACAAACC	60.032	20	TCCCATTCCCAATCCAAATA	59.95	20	224	1543	1766	GGGGAAATCAAACAAACCCT	60.032	20	TCCCATTCCCAATCCAAATA	59.95	20	222	1545	1766	AGGGGGAAATCAAACAAACC	60.032	20	CTCCCATTCCCAATCCAAAT	60.881	20	225	1543	1767
Unigene0007908	1	p3	(GAA)5	15	405	419	GAAACTAAACCACCGCCAGA	60.11	20	ACTAAAACCTGCAACGCTCC	59.383	20	164	365	528	GAAACTAAACCACCGCCAGA	60.11	20	ACACACCTTCACGCACACAC	60.708	20	141	365	505	GAAACTAAACCACCGCCAGA	60.11	20	ACCTTCACGCACACACAGAT	59.183	20	137	365	501
Unigene0007915	1	c	(TA)6tcacatcg(AT)6	32	957	988	CAAAGAGGAAGAAGATGAGGGA	59.821	22	TTACAACCCAATCGAAATAATCA	58.427	23	236	801	1036	CAAAGAGGAAGAAGATGAGGGA	59.821	22	CAACCCAATCGAAATAATCATAAA	59.18	24	233	801	1033	AAGAAGATGAGGGACTGTTTCG	59.751	22	CAACCCAATCGAAATAATCATAAA	59.18	24	225	809	1033
Unigene0007916	1	c	(TA)6tcacatcg(AT)6	32	1986	2017	CAAAGAGGAAGAAGATGAGGGA	59.821	22	TTACAACCCAATCGAAATAATCA	58.427	23	236	1830	2065	CAAAGAGGAAGAAGATGAGGGA	59.821	22	CAACCCAATCGAAATAATCATAAA	59.18	24	233	1830	2062	AAGAAGATGAGGGACTGTTTCG	59.751	22	CAACCCAATCGAAATAATCATAAA	59.18	24	225	1838	2062
Unigene0007917	1	c	(TA)6tcacatcg(AT)6	32	1906	1937	CAAAGAGGAAGAAGATGAGGGA	59.821	22	TTACAACCCAATCGAAATAATCA	58.427	23	236	1750	1985	CAAAGAGGAAGAAGATGAGGGA	59.821	22	CAACCCAATCGAAATAATCATAAA	59.18	24	233	1750	1982	AAGAAGATGAGGGACTGTTTCG	59.751	22	CAACCCAATCGAAATAATCATAAA	59.18	24	225	1758	1982
Unigene0007963	1	p3	(GAT)6	18	816	833	TCCATCGTTTTCCATTTTCC	59.739	20	TCACATGCAGACCAAGTCAA	58.784	20	259	599	857	CGTTTTCCATTTTCCGAATG	60.294	20	TCACATGCAGACCAAGTCAA	58.784	20	254	604	857	TCAATGTCGGTGTTTTGAGC	59.697	20	TCACATGCAGACCAAGTCAA	58.784	20	156	702	857
Unigene0007964	1	p3	(GAT)6	18	957	974	TCCATCGTTTTCCATTTTCC	59.739	20	TCACATGCAGACCAAGTCAA	58.784	20	259	740	998	CGTTTTCCATTTTCCGAATG	60.294	20	TCACATGCAGACCAAGTCAA	58.784	20	254	745	998	TCAATGTCGGTGTTTTGAGC	59.697	20	TCACATGCAGACCAAGTCAA	58.784	20	156	843	998
Unigene0007974	1	p4	(GTCT)5	20	1471	1490	ATATCCCCCTTTGCTTTGCT	59.93	20	TTGACTTCCTCTTCCATCCA	58.201	20	118	1437	1554	TCATATCCCCCTTTGCTTTG	59.894	20	TTGACTTCCTCTTCCATCCA	58.201	20	120	1435	1554	ATATCCCCCTTTGCTTTGCT	59.93	20	TGACTTCCTCTTCCATCCATC	59.079	21	117	1437	1553
Unigene0007975	1	p4	(GTCT)5	20	1484	1503	ATATCCCCCTTTGCTTTGCT	59.93	20	TTGACTTCCTCTTCCATCCA	58.201	20	118	1450	1567	TCATATCCCCCTTTGCTTTG	59.894	20	TTGACTTCCTCTTCCATCCA	58.201	20	120	1448	1567	ATATCCCCCTTTGCTTTGCT	59.93	20	TGACTTCCTCTTCCATCCATC	59.079	21	117	1450	1566
Unigene0007976	1	p2	(TG)6	12	147	158	ACCCCATCTACCCAATCTCC	60.015	20	TTCATCTCTCGGCAGTGTTG	59.984	20	152	66	217	AAGATCCACCCCATCTACCC	60.015	20	TTCATCTCTCGGCAGTGTTG	59.984	20	159	59	217	CCGAGACCAATCTTTTGGAA	60.044	20	TTCATCTCTCGGCAGTGTTG	59.984	20	134	84	217
Unigene0007976	2	p4	(GTCT)5	20	1259	1278	ATATCCCCCTTTGCTTTGCT	59.93	20	TTGACTTCCTCTTCCATCCA	58.201	20	118	1225	1342	TCATATCCCCCTTTGCTTTG	59.894	20	TTGACTTCCTCTTCCATCCA	58.201	20	120	1223	1342	ATATCCCCCTTTGCTTTGCT	59.93	20	TGACTTCCTCTTCCATCCATC	59.079	21	117	1225	1341
Unigene0007977	1	p2	(TG)6	12	147	158	ACCCCATCTACCCAATCTCC	60.015	20	TTCATCTCTCGGCAGTGTTG	59.984	20	152	66	217	AAGATCCACCCCATCTACCC	60.015	20	TTCATCTCTCGGCAGTGTTG	59.984	20	159	59	217	CCGAGACCAATCTTTTGGAA	60.044	20	TTCATCTCTCGGCAGTGTTG	59.984	20	134	84	217
Unigene0007977	2	p4	(GTCT)5	20	1272	1291	ATATCCCCCTTTGCTTTGCT	59.93	20	TTGACTTCCTCTTCCATCCA	58.201	20	118	1238	1355	TCATATCCCCCTTTGCTTTG	59.894	20	TTGACTTCCTCTTCCATCCA	58.201	20	120	1236	1355	ATATCCCCCTTTGCTTTGCT	59.93	20	TGACTTCCTCTTCCATCCATC	59.079	21	117	1238	1354
Unigene0007980	1	p2	(TG)7	14	428	441	GCAGTTGCTGCTGCCTAATA	59.234	20	CTGAATTCCAGTTACCCCCA	59.784	20	259	230	488	GAAAAACTGAAGGGGAAAGGA	59.558	21	GTGCACTTTGTACCACACCG	60.072	20	248	302	549	GAAAAACTGAAGGGGAAAGGA	59.558	21	CTGAATTCCAGTTACCCCCA	59.784	20	187	302	488
Unigene0008006	1	p3	(ATG)5	15	574	588	ATGCAACCGGATTAACCAAA	60.188	20	CCGGGAAAGACAGCAATTTA	60.067	20	155	542	696	CTAAAATTCGCCGCTGTCAT	60.23	20	CCGGGAAAGACAGCAATTTA	60.067	20	237	460	696	ATGCAACCGGATTAACCAAA	60.188	20	CCAAACTCACGTGAAAAGCA	59.881	20	197	542	738
Unigene0008006	2	p3	(TGA)5	15	1076	1090	CGGTGATCACAACCACCATA	60.24	20	TGTTTGATCATCTTTGAACACAAGT	59.961	25	280	922	1201	CGGTGATCACAACCACCATA	60.24	20	TCTTGTGTTCAAAAGAATGTCAAG	58.475	24	246	922	1167	CGGTGATCACAACCACCATA	60.24	20	TCTTGTGTTCAAAAGAATGTCAA	57.47	23	246	922	1167
Unigene0008007	1	p3	(ATT)6	18	959	976	ACCCGTGATCCGAAATCATA	60.155	20	TTCCACTTCTTACCGCAACC	60.11	20	141	891	1031	ACCCGTGATCCGAAATCATA	60.155	20	ACTTGGCGTCATTCCACTTC	60.119	20	152	891	1042	CCCGTGATCCGAAATCATAG	60.288	20	TTCCACTTCTTACCGCAACC	60.11	20	140	892	1031
Unigene0008012	1	p2	(CT)6	12	229	240	CACCCACACACTCACACACA	60.088	20	TAACGGCGCTCGTTTAATTC	60.226	20	257	188	444	CACCCACACACTCACACACA	60.088	20	TGACGGAGCTCGTGATGTTA	60.413	20	230	188	417	TTCACCCACACACTCACACA	59.568	20	TAACGGCGCTCGTTTAATTC	60.226	20	259	186	444
Unigene0008013	1	p2	(CT)6	12	229	240	CACCCACACACTCACACACA	60.088	20	TAACGGCGCTCGTTTAATTC	60.226	20	257	188	444	CACCCACACACTCACACACA	60.088	20	TGACGGAGCTCGTGATGTTA	60.413	20	230	188	417	TTCACCCACACACTCACACA	59.568	20	TAACGGCGCTCGTTTAATTC	60.226	20	259	186	444
Unigene0008015	1	p3	(AAT)5	15	59	73	TCCATCTCAAATTCCCTGCT	59.629	20	TCCCCCTTCCTCTTTAATGG	60.25	20	255	15	269	TCCATCTCAAATTCCCTGCT	59.629	20	CCCCCTTCCTCTTTAATGGA	60.25	20	254	15	268	TCCATCTCAAATTCCCTGCT	59.629	20	GCTTCAAATGCTGCTGTGTC	59.602	20	273	15	287
Unigene0008016	1	p3	(GAA)5	15	1197	1211	CACTCGAAGAATCGGTAGCA	59.024	20	TTTTAGCTACCCCCTCGACC	60.443	20	256	1080	1335	TTCTCGGTGAACCGATTATTG	59.946	21	TTTTAGCTACCCCCTCGACC	60.443	20	208	1128	1335	GAATCGGTAGCATCTCGATCA	60.192	21	TTTTAGCTACCCCCTCGACC	60.443	20	248	1088	1335
Unigene0008034	1	p3	(AGT)5	15	70	84	CCGACTTCTATTCATGCTGTTG	59.769	22	CCAGGATGCGCAACTCTATT	60.235	20	152	15	166	CCGACTTCTATTCATGCTGTTG	59.769	22	TCAGTACTAGTCCCGCCAGG	60.269	20	167	15	181	CCGACTTCTATTCATGCTGTTG	59.769	22	TCGTATTCGCTACCATTCCA	59.136	20	277	15	291
Unigene0008044	1	p4	(AACT)4	16	2165	2180	CGGGATCATCTTCATCGTCT	60.034	20	CGCTTACTCGGAGTCGAAAC	60.015	20	232	2107	2338	CGGGATCATCTTCATCGTCT	60.034	20	AAGGAGAACACATTTCCCCC	60.169	20	203	2107	2309	TGCTAGACTGCCTGTCCTGA	59.726	20	CGCTTACTCGGAGTCGAAAC	60.015	20	265	2074	2338
Unigene0008049	1	p3	(CGG)5	15	1407	1421	AGACGGAGTGACGACGAAAG	60.444	20	TTCTCCCTCTCCGATCTCCT	60.292	20	251	1251	1501	AGACGGAGTGACGACGAAAG	60.444	20	CTCCCTCTCCGATCTCCTTC	60.292	20	249	1251	1499	AGACGGAGTGACGACGAAAG	60.444	20	TCTCCCTCTCCGATCTCCTT	60.292	20	250	1251	1500
Unigene0008053	1	p2	(AT)6	12	227	238	TTCCAAACACAGGGGTTCAT	60.21	20	TTGTCTGCTGCTTCTGCTGT	59.929	20	252	36	287	TTCCAAACACAGGGGTTCAT	60.21	20	TGTCTGCTGCTTCTGCTGTT	59.929	20	251	36	286	TTCCAAACACAGGGGTTCAT	60.21	20	TTTGTCTGCTGCTTCTGCTG	60.472	20	253	36	288
Unigene0008053	2	p2	(TC)6	12	1179	1190	GAGGCAAGGCCATTTTATGA	60.038	20	TCCAAATCCACTCAAAACCTTC	60.332	22	153	1088	1240	GCTGAAATTGGAAAGTGGGA	60.051	20	TCCAAATCCACTCAAAACCTTC	60.332	22	263	978	1240	GAGGCAAGGCCATTTTATGA	60.038	20	CCAAATCCACTCAAAACCTTC	58.54	21	152	1088	1239
Unigene0008065	1	p2	(TA)6	12	1559	1570	CCTGAAGTCCAAAGGCAGAC	59.844	20	CAAAGGGTTCTTCTCCCTCC	60.045	20	218	1422	1639	CCTGAAGTCCAAAGGCAGAC	59.844	20	CCAAAGGGTTCTTCTCCCTC	60.045	20	219	1422	1640	CCTGAAGTCCAAAGGCAGAC	59.844	20	AGGGAGAAGACGCATTGAGA	59.95	20	269	1422	1690
Unigene0008068	1	p2	(AT)6	12	682	693	TCCCTGGATGCATTTTCTTC	60.014	20	AACTACATGATGAGATGTTAAGTTTGA	57.558	27	235	494	728	TCCCTGGATGCATTTTCTTC	60.014	20	ACTACATGATGAGATGTTAAGTTTGAA	57.558	27	234	494	727	CATCCCTGGATGCATTTTCT	59.894	20	AACTACATGATGAGATGTTAAGTTTGA	57.558	27	237	492	728
Unigene0008069	1	p2	(AT)6	12	719	730	TCCCTGGATGCATTTTCTTC	60.014	20	AACTACATGATGAGATGTTAAGTTTGA	57.558	27	272	494	765	TCCCTGGATGCATTTTCTTC	60.014	20	ACTACATGATGAGATGTTAAGTTTGAA	57.558	27	271	494	764	CATCCCTGGATGCATTTTCT	59.894	20	AACTACATGATGAGATGTTAAGTTTGA	57.558	27	274	492	765
Unigene0008073	1	p2	(TA)6	12	158	169	CCACCTCACTTTCACCCAAT	59.82	20	TCAAGTGCGATTGCTTTTTG	59.992	20	279	112	390	ACCACCCACCTCACTTTCAC	59.859	20	TGTTGTTGTTGTGGTCGGTT	59.897	20	138	107	244	ACCACCCACCTCACTTTCAC	59.859	20	TGTTGTGGTCGGTTCTTTCA	60.128	20	132	107	238
Unigene0008074	1	c	(AT)7ttaccatga(TCC)7	44	127	170	CCACAAATTCTACAGCTTAAAGAACA	60.107	26	GCAACTAGAGGGCAAGGAGA	59.574	20	194	30	223	CCACAAATTCTACAGCTTAAAGAACA	60.107	26	TGAGGCAACTAGAGGGCAAG	60.529	20	198	30	227	CCACAAATTCTACAGCTTAAAGAACA	60.107	26	CTTGAGGCAACTAGAGGGCA	60.529	20	200	30	229
Unigene0008075	2	p2	(AG)6	12	1077	1088	TTGGCTTCATTCCAATCTCC	60.014	20	AAGCAGTGGAAAGTAAAGGTGG	59.69	22	138	978	1115	TCTTCCATTGGCTTCATTCC	60.014	20	AAGCAGTGGAAAGTAAAGGTGG	59.69	22	145	971	1115	TCTTCCATTGGCTTCATTCC	60.014	20	GCAGTGGAAAGTAAAGGTGGTT	59.565	22	143	971	1113
Unigene0008084	1	p4	(TTAA)4	16	139	154	AAAAATCACCCCTACACCCC	59.919	20	CCAGCAGGTAACGAGGATTC	59.694	20	162	41	202	AAAAATCACCCCTACACCCC	59.919	20	GTGGGTAACTTTGAGGGTGG	59.304	20	246	41	286	CCCTACACCCCCACATTGTA	60.486	20	CCAGCAGGTAACGAGGATTC	59.694	20	153	50	202
Unigene0008092	1	p4	(GATG)5	20	2465	2484	GCATGCCACAGCTCTTTGTA	60.019	20	ATAATCACACGATGCCTCCG	60.884	20	215	2295	2509	CCAAAGGAACCTGATGCAGT	60.111	20	ATAATCACACGATGCCTCCG	60.884	20	185	2325	2509	TGCGCCATCAAGTAAACAAC	59.735	20	ATAATCACACGATGCCTCCG	60.884	20	131	2379	2509
Unigene0008109	1	p2	(TA)6	12	1648	1659	ATTGACAGTGCAGAGCCGTA	59.47	20	CGAATAGTAACTCACATAGGCAAG	57.305	24	234	1486	1719	GGTGACGACGGTGGATGTAT	60.667	20	CGAATAGTAACTCACATAGGCAAG	57.305	24	195	1525	1719	CTGTTGGAGATAAACGGCCT	59.195	20	CGAATAGTAACTCACATAGGCAAG	57.305	24	131	1589	1719
Unigene0008113	1	p3	(ACA)5	15	960	974	GTGATTAAACCGGCTGTCGT	60	20	TATACTGCGGTTGTGGAACG	59.609	20	169	855	1023	GATTAAACCGGCTGTCGTGT	60	20	TATACTGCGGTTGTGGAACG	59.609	20	167	857	1023	ACCTGATTCGGTTTCGAGTG	60.111	20	TATACTGCGGTTGTGGAACG	59.609	20	224	800	1023
Unigene0008137	1	c	(AAT)5aaccaatatcaagtttctaataacttaaagtgtgaagttgatctctcatttcaaacccaatcaataatccattcatggg(ATA)5	109	127	235	TCCACCACTACACCAACCTTC	59.876	21	AACCTCAACCCAACAATTTGA	59.322	21	271	5	275	TCGTCACCTCATTCTTACTCCA	59.734	22	GGAAATCGACCCACACACAT	60.645	20	261	39	299	TCGTCACCTCATTCTTACTCCA	59.734	22	TTCTCCTTTTTCCCCTTGTG	59.143	20	280	39	318
Unigene0008138	1	p3	(ATA)7	21	122	142	TCCACCACTACACCAACCTTC	59.876	21	CACCGAATAATCAAGTCGGC	60.469	20	162	5	166	TTCCACCACTACACCAACCTT	59.362	21	CACCGAATAATCAAGTCGGC	60.469	20	163	4	166	TCCACCACTACACCAACCTTC	59.876	21	CCGTCTGGAGCAACAACTAA	58.923	20	243	5	247
Unigene0008141	1	c	(TTC)6tataatcttgattttgtgtttcttggccattttgttttttgttttttgtttttattttatttttatttttattta(TTTAT)4	113	1421	1533	TTGATGTTGGTCCATTGGTG	60.216	20	TTTGCTTTCTGTGTGTTGTGC	59.943	21	222	1396	1617	TGGGGTTTGTTGAAAGTCGT	60.388	20	TTTGCTTTCTGTGTGTTGTGC	59.943	21	246	1372	1617	TTGATGTTGGTCCATTGGTG	60.216	20	TGCTTGTGCTTGCTTAGTGTG	60.246	21	274	1396	1669
Unigene0008143	1	p2	(AG)7	14	173	186	CACCTAGTCTCCAACCCGAA	60.103	20	TTCCAAGAAACACACACAAACA	59.119	22	189	24	212	TTCACCTAGTCTCCAACCCG	60.103	20	TTCCAAGAAACACACACAAACA	59.119	22	191	22	212	CACCTAGTCTCCAACCCGAA	60.103	20	TTCCAAGAAACACACACAAACAC	59.966	23	189	24	212
Unigene0008153	1	p2	(AT)7	14	255	268	GGCTTAATCTGTCATGCCATAAA	60.338	23	GAGGACGCTCTATTTTTACCCA	59.63	22	204	112	315	TGTGGCACATTTATAATACAAACCA	60.389	25	CCACACCGAATCAATGATGA	60.33	20	264	152	415	TGGCACATTTATAATACAAACCAAA	59.599	25	CCACACCGAATCAATGATGA	60.33	20	262	154	415
Unigene0008154	1	p2	(AT)7	14	255	268	GGCTTAATCTGTCATGCCATAAA	60.338	23	GAGGACGCTCTATTTTTACCCA	59.63	22	204	112	315	TGTGGCACATTTATAATACAAACCA	60.389	25	CCACACCGAATCAATGATGA	60.33	20	264	152	415	TGGCACATTTATAATACAAACCAAA	59.599	25	CCACACCGAATCAATGATGA	60.33	20	262	154	415
Unigene0008169	1	p3	(AAC)6	18	137	154	TTTATTTTTATTTCCGATGCCTCT	59.446	24	TCCCTCGAGAAAGATTGCTT	59.006	20	181	109	289	TTATTTTTATTTCCGATGCCTCT	58.301	23	TCCCTCGAGAAAGATTGCTT	59.006	20	180	110	289	TTTATTTTTATTTCCGATGCCTCT	59.446	24	GTCCCTCGAGAAAGATTGCTT	59.841	21	182	109	290
Unigene0008170	2	p3	(ACA)5	15	421	435	TTATTAATGGCCGCCTCAAC	59.928	20	AATTGGCAAATCCGAATCAG	59.901	20	126	388	513	TTCCGGAAGATAGAGCCAGA	59.91	20	AATTGGCAAATCCGAATCAG	59.901	20	227	287	513	CAGATACGTGATGCTGGTCG	60.287	20	AATTGGCAAATCCGAATCAG	59.901	20	211	303	513
Unigene0008178	1	p6	(CCACCG)4	24	685	708	CAATTATCCCCAACCCTCCT	60.011	20	ATATTCCATGGCTGGTCCAC	59.635	20	149	601	749	CAGCCGACTCATTCTGAACA	59.984	20	ATATTCCATGGCTGGTCCAC	59.635	20	120	630	749	CACTGGCATGGTAGACATGG	59.984	20	ATATTCCATGGCTGGTCCAC	59.635	20	214	536	749
Unigene0008210	1	p3	(ATA)5	15	51	65	CATGACTAAAAGTAGGGAAAACTTTG	58.83	26	TGTCTGTGAATGCAGAAGGC	59.992	20	224	10	233	CATGACTAAAAGTAGGGAAAACTTTG	58.83	26	GTTGTTGGCATGTCGTTGTC	60.016	20	240	10	249	CATGACTAAAAGTAGGGAAAACTTTG	58.83	26	ACTGGTCCAGGTGATTTTCG	59.966	20	186	10	195
Unigene0008224	1	p3	(GCG)6	18	44	61	AAAAGGCGGAGGAAAAAGAG	59.829	20	GTGGGAAGCCTCATCATCTC	59.617	20	214	20	233	AAAAGGCGGAGGAAAAAGAG	59.829	20	GGGAAGCCTCATCATCTCCT	60.563	20	212	20	231	GAAAAGGCGGAGGAAAAAGA	60.664	20	GTGGGAAGCCTCATCATCTC	59.617	20	215	19	233
Unigene0008224	2	p3	(TAA)5	15	799	813	CCAAGGGTGAAAGTGAAAGC	59.711	20	TTTCGGTTTCGGCTTCTCTA	59.953	20	275	752	1026	CCAAGGGTGAAAGTGAAAGC	59.711	20	TTCTCTACCCCGTGCAATTC	60.074	20	262	752	1013	CCCAAGGGTGAAAGTGAAAG	59.563	20	TTTCGGTTTCGGCTTCTCTA	59.953	20	276	751	1026
Unigene0008229	1	p3	(TGG)6	18	1167	1184	GGCATAAACATAGGACCCGA	59.784	20	CATCATGACCGTGATTGGAG	59.918	20	260	975	1234	AGGAATAAAAGGAGCAGGGC	59.688	20	GGGGAATACTTGGTCCCCTA	60.011	20	241	1118	1358	AGGAATAAAAGGAGCAGGGC	59.688	20	ATCAGTTGGAGTTGTTGGGC	59.973	20	220	1118	1337
Unigene0008234	2	p3	(CAC)5	15	173	187	GCATATTTGTGCACCGACAG	60.142	20	TGGATTTGGGTCAAATGGAT	59.991	20	210	73	282	CATATTTGTGCACCGACAGC	60.142	20	TGGATTTGGGTCAAATGGAT	59.991	20	209	74	282	GCATATTTGTGCACCGACAG	60.142	20	GTTGGATTTGGGTCAAATGG	60.029	20	212	73	284
Unigene0008235	1	p4	(ATCA)4	16	143	158	CACAAATCCATCCCCAATTT	59.481	20	AGCCCATCAATAACACGAGC	60.103	20	263	113	375	CACAAATCCATCCCCAATTT	59.481	20	TTCAGCTAGTGGAAGCCCAT	59.836	20	276	113	388	CACAAATCCATCCCCAATTT	59.481	20	AGCTAGTGGAAGCCCATCAA	59.836	20	273	113	385
Unigene0008236	1	p4	(ATCA)4	16	143	158	CACAAATCCATCCCCAATTT	59.481	20	AGCCCATCAATAACACGAGC	60.103	20	263	113	375	CACAAATCCATCCCCAATTT	59.481	20	TTCAGCTAGTGGAAGCCCAT	59.836	20	276	113	388	CACAAATCCATCCCCAATTT	59.481	20	AGCTAGTGGAAGCCCATCAA	59.836	20	273	113	385
Unigene0008244	2	p3	(CAT)6	18	137	154	TTCCAACACCACCAGAACAA	59.976	20	CATGGTAGCAATCACGGATG	59.948	20	170	109	278	GACCCACCCCCATTCTAACT	60.052	20	CATGGTAGCAATCACGGATG	59.948	20	249	30	278	AGACCCACCCCCATTCTAAC	60.052	20	CATGGTAGCAATCACGGATG	59.948	20	250	29	278
Unigene0008245	2	p3	(CAT)6	18	137	154	TTCCAACACCACCAGAACAA	59.976	20	CATGGTAGCAATCACGGATG	59.948	20	170	109	278	GACCCACCCCCATTCTAACT	60.052	20	CATGGTAGCAATCACGGATG	59.948	20	249	30	278	AGACCCACCCCCATTCTAAC	60.052	20	CATGGTAGCAATCACGGATG	59.948	20	250	29	278
Unigene0008249	1	p3	(AGC)5	15	298	312	ATGTGGTGGTGGTTGTGTTG	60.178	20	TGCGCCAACTGATTAGAGTG	60.011	20	260	265	524	ATGTGGTGGTGGTTGTGTTG	60.178	20	GATTTGGGTGAGATGGATGG	60.135	20	224	265	488	ATGTGGTGGTGGTTGTGTTG	60.178	20	CAAGATGCGCCAACTGATTA	59.833	20	265	265	529
Unigene0008284	1	p4	(GAAG)4	16	100	115	CGGAAAACACCACAGGAAAA	60.893	20	GCGAAAACAGTGGAGAAAGC	60	20	249	63	311	CGGAAAACACCACAGGAAAA	60.893	20	TTAATGAATGGCTGCTGCTG	59.976	20	114	63	176	GTCGGAAAACACCACAGGAA	60.934	20	GCGAAAACAGTGGAGAAAGC	60	20	251	61	311
Unigene0008287	1	p4	(AGGA)4	16	124	139	CAACCGTGGTTTGTTTGCTT	60.953	20	TTCCGGAAATGGTTTTGTGT	60.206	20	198	33	230	CAACCGTGGTTTGTTTGCTT	60.953	20	GAGTTGAGATAAGGCGGTGG	59.694	20	174	33	206	CAACCGTGGTTTGTTTGCTT	60.953	20	TAAGGCGGTGGCCACTAATA	60.468	20	165	33	197
Unigene0008293	1	p2	(TA)6	12	24	35	CAGAAAAGCCCAAAACCTCTT	59.749	21	AAGGTGAAAGATGACGGACG	60.111	20	142	0	141	CAGAAAAGCCCAAAACCTCTT	59.749	21	GGCTGCCGGAAAAATTATCT	60.408	20	123	0	122	CAGAAAAGCCCAAAACCTCT	58.435	20	AAGGTGAAAGATGACGGACG	60.111	20	142	0	141
Unigene0008302	1	p3	(ATA)5	15	296	310	CCCACCTTTCCCTCTTTTTC	59.912	20	GGTTGAAGCAAGAGATCCCA	60.195	20	253	248	500	CTTAATAACCGCCCCACCTT	60.197	20	GGTTGAAGCAAGAGATCCCA	60.195	20	265	236	500	TCACACCCCCTTAATAACCG	59.679	20	GGTTGAAGCAAGAGATCCCA	60.195	20	274	227	500
Unigene0008303	1	p3	(ATA)5	15	296	310	CCCACCTTTCCCTCTTTTTC	59.912	20	GGTTGAAGCAAGAGATCCCA	60.195	20	253	248	500	CTTAATAACCGCCCCACCTT	60.197	20	GGTTGAAGCAAGAGATCCCA	60.195	20	265	236	500	TCACACCCCCTTAATAACCG	59.679	20	GGTTGAAGCAAGAGATCCCA	60.195	20	274	227	500
Unigene0008311	1	p2	(AC)8	16	92	107	AAACACCAACACCACCTATGA	57.841	21	AAGGTGCATCACGATCAACA	60.12	20	213	0	212	AAACACCAACACCACCTATGA	57.841	21	CAGATCCTCGGAAGAAGGTG	59.797	20	227	0	226	AAACACCAACACCACCTATGA	57.841	21	CTACGGACAGATCCTCGGAA	60.21	20	234	0	233
Unigene0008312	1	p2	(AC)8	16	92	107	AAACACCAACACCACCTATGA	57.841	21	AGAATCATTACTGCCGCCAC	60.103	20	194	0	193	AAACACCAACACCACCTATGA	57.841	21	ACAGAATCATTACTGCCGCC	60.103	20	196	0	195	AAACACCAACACCACCTATGAC	58.746	22	AGAATCATTACTGCCGCCAC	60.103	20	194	0	193
Unigene0008324	1	p2	(AT)9	18	116	133	GCAACGTAACATTGTTTGGAA	58.595	21	AACAATGGGGTACGAAGCTG	59.993	20	141	57	197	AGCAACGTAACATTGTTTGGAA	59.558	22	AACAATGGGGTACGAAGCTG	59.993	20	142	56	197	GCAACGTAACATTGTTTGGAA	58.595	21	TTTTCGGTGGTTGATTGTGA	59.941	20	114	57	170
Unigene0008324	2	p2	(TA)6	12	267	278	CAGCTTCGTACCCCATTGTT	59.993	20	CAACAGAATGCCAATGCAAC	60.119	20	166	178	343	TTCTGGCCGGGTCATTATAG	59.916	20	GGTTAGGCAATTGAGGGTGA	59.933	20	265	197	461	TCACAATCAACCACCGAAAA	59.941	20	CAACAGAATGCCAATGCAAC	60.119	20	193	151	343
Unigene0008325	1	p3	(CAC)6	18	379	396	TCAACATGATGGTCAAGCGT	60.12	20	CCGAATGTCAACATCCTCCT	59.927	20	224	316	539	CTTCATGTTACGCAAAGGCA	59.872	20	CCGAATGTCAACATCCTCCT	59.927	20	271	269	539	GAGCAAAACCAGCCAATGTT	60.118	20	TCATCATGTTGGTCCACGTT	59.812	20	236	213	448
Unigene0008326	1	p2	(AT)9	18	116	133	GCAACGTAACATTGTTTGGAA	58.595	21	AACAATGGGGTACGAAGCTG	59.993	20	141	57	197	AGCAACGTAACATTGTTTGGAA	59.558	22	AACAATGGGGTACGAAGCTG	59.993	20	142	56	197	GCAACGTAACATTGTTTGGAA	58.595	21	TTTTCGGTGGTTGATTGTGA	59.941	20	114	57	170
Unigene0008326	2	p2	(TA)6	12	267	278	CAGCTTCGTACCCCATTGTT	59.993	20	CAACAGAATGCCAATGCAAC	60.119	20	166	178	343	TTCTGGCCGGGTCATTATAG	59.916	20	GGTTAGGCAATTGAGGGTGA	59.933	20	265	197	461	TCACAATCAACCACCGAAAA	59.941	20	CAACAGAATGCCAATGCAAC	60.119	20	193	151	343
Unigene0008343	1	p3	(CCA)5	15	119	133	GTTATTCCCTTTGCCACCC	59.234	19	CGAATTCCACAGTCCCACTT	59.966	20	280	95	374	ACGTTATTCCCTTTGCCACC	61.099	20	ACCCGTCTTTGTCTAGGTCG	59.208	20	162	93	254	GTTATTCCCTTTGCCACCCA	61.969	20	CGAATTCCACAGTCCCACTT	59.966	20	280	95	374
Unigene0008344	1	p2	(AT)6	12	104	115	ACCACTCTCCGTCCAGGATA	59.53	20	CTGCAGATGGGACAGGTTTT	60.111	20	117	76	192	ACCACTCTCCGTCCAGGATA	59.53	20	TTTTGAGGCTCCTTTTGGAA	59.795	20	101	76	176	CGTCAAAACCCACCACTCTC	60.545	20	TTTTGAGGCTCCTTTTGGAA	59.795	20	112	65	176
Unigene0008346	1	p2	(TA)7	14	231	244	TCACTCCCATGGATCTGAATC	59.878	21	TAGAGGGAAATGAGGGAGGG	60.393	20	222	88	309	TCACTTCACTCCCATGGATCT	59.52	21	TAGAGGGAAATGAGGGAGGG	60.393	20	227	83	309	TGTCAACCCTTAATTCACCCTT	59.741	22	GGGATCCTGTTTCTTGGTCA	59.903	20	212	191	402
Unigene0008383	1	p4	(TAAA)4	16	151	166	CTTGACCCCACTCCTTTTCA	60.081	20	GGGAATTAGGTGTTGTTTTTGG	59.625	22	139	61	199	TGACCCCACTCCTTTTCATC	59.903	20	GGGAATTAGGTGTTGTTTTTGG	59.625	22	137	63	199	TGACTTGACCCCACTCCTTT	59.549	20	GGGAATTAGGTGTTGTTTTTGG	59.625	22	142	58	199
Unigene0008383	2	c	(ATTC)5atttcacatcaaataattactattactacttttaggtctgccctgccagccagccagcgtggtttctgttatgac(GTT)5	110	319	428	CCAAAAACAACACCTAATTCCC	59.625	22	TTCACGCTGGCAGAAAGTAG	59.22	20	280	178	457	CCAAAAACAACACCTAATTCCC	59.625	22	TTCACGCTGGCAGAAAGTAGT	60.067	21	280	178	457	CAAAAACAACACCTAATTCCCA	58.896	22	TTTCACGCTGGCAGAAAGTA	59.609	20	280	179	458
Unigene0008383	3	p3	(ATA)5	15	708	722	GGAGAGACGGAATTGTGGAA	60.05	20	CCGCCATACGGATCTACTGT	59.978	20	178	575	752	AAAAACCGGAGAGACGGAAT	59.94	20	CCGCCATACGGATCTACTGT	59.978	20	185	568	752	GGAATTGTGGAACGGCTTTA	59.938	20	CCGCCATACGGATCTACTGT	59.978	20	170	583	752
Unigene0008384	1	p4	(TTCA)6	24	65	88	TGCTGCTGCTGCTGAATAAT	59.741	20	GCCTGTGGAGACTGAAGAGC	60.143	20	253	23	275	TGCTGCTGCTGCTGAATAAT	59.741	20	TGGAGACTGAAGAGCAGCAA	59.855	20	248	23	270	TGCTGCTGCTGCTGAATAAT	59.741	20	TGTTGGTGCGTATTTGAAGC	59.735	20	209	23	231
Unigene0008384	2	p3	(TTC)5	15	237	251	TTCATTCATTTGCGGTTTGA	60.051	20	GCCTGTGGAGACTGAAGAGC	60.143	20	196	80	275	TCATTCATTTGCGGTTTGAA	60.051	20	GCCTGTGGAGACTGAAGAGC	60.143	20	195	81	275	TCATTCATTTGCGGTTTGAA	60.051	20	ATGAACAACACACGGCAGAA	60.16	20	247	81	327
Unigene0008390	1	p6	(AAATGG)4	24	1851	1874	GCCAACTTCATACTCCATTGC	59.588	21	TTCTCTTCTTCTGCGCCAAT	60.096	20	248	1655	1902	TGCTAACAACAAAAATGCCAA	59.246	21	TTCTCTTCTTCTGCGCCAAT	60.096	20	264	1639	1902	TTGCTAACAACAAAAATGCCA	59.246	21	TTCTCTTCTTCTGCGCCAAT	60.096	20	265	1638	1902
Unigene0008401	1	p3	(AGA)5	15	1182	1196	AACTGCTGATCCCGTGATTT	59.556	20	TCAACACAGCCCCCTATTTC	59.933	20	244	1093	1336	TTGTCCAGATCAGGCAACTG	59.831	20	CCCTATTTCCCAACACCAAA	59.657	20	279	1047	1325	AACTGCTGATCCCGTGATTT	59.556	20	CATCAACACAGCCCCCTATT	59.813	20	246	1093	1338
Unigene0008434	1	p2	(TG)6	12	655	666	CCAAACCCTTTTAACCCCAT	59.918	20	CCGGCGACTTTTCTTCAATA	60.202	20	241	451	691	CCAAACCCTTTTAACCCCAT	59.918	20	CACTATTCCGGCGACTTTTC	59.708	20	248	451	698	ACCAAACCCTTTTAACCCCA	60.435	20	CCGGCGACTTTTCTTCAATA	60.202	20	242	450	691
Unigene0008437	1	p3	(CCA)5	15	1386	1400	AGCCATATCCTCGTCAATGC	60.066	20	GGGTAAATGAGGATGCGGTA	59.784	20	199	1274	1472	TGCAATGCCGTTGTCTTTAG	59.872	20	GGGTAAATGAGGATGCGGTA	59.784	20	247	1226	1472	GCCAATCAGCAGCAACAATA	59.839	20	GGGTAAATGAGGATGCGGTA	59.784	20	129	1344	1472
Unigene0008447	1	p3	(AGT)5	15	726	740	GCCCGAATGTAAGCATTTGT	59.967	20	AACCTGCCCAACCCTAGAAT	59.827	20	195	616	810	GCCCGAATGTAAGCATTTGT	59.967	20	ACCCTAGAATATCACCCGCC	60.173	20	185	616	800	CCCGAATTGCTCTGTTTGTT	60.11	20	AACCTGCCCAACCCTAGAAT	59.827	20	252	559	810
Unigene0008457	1	p3	(TAA)5	15	1009	1023	CACACATTCGATTTTGCACC	59.972	20	GAAGCAAATTTCGGGTCAAG	59.685	20	280	800	1079	AAACCCTCTTCCTGGCTGAT	60.074	20	GAAGCAAATTTCGGGTCAAG	59.685	20	241	839	1079	AAACCCTCTTCCTGGCTGAT	60.074	20	AAGCAAATTTCGGGTCAAGA	59.685	20	240	839	1078
Unigene0008458	1	p3	(TAA)5	15	949	963	CACACATTCGATTTTGCACC	59.972	20	GAAGCAAATTTCGGGTCAAG	59.685	20	280	740	1019	AAACCCTCTTCCTGGCTGAT	60.074	20	GAAGCAAATTTCGGGTCAAG	59.685	20	241	779	1019	AAACCCTCTTCCTGGCTGAT	60.074	20	AAGCAAATTTCGGGTCAAGA	59.685	20	240	779	1018
Unigene0008462	1	p3	(TCT)5	15	2932	2946	CTTCGGCTAGCTGACTTGCT	59.92	20	TTCAGTTTAGCCAAATGATGAAC	58.311	23	234	2828	3061	TTGCCTTTCCAGTTTTGGTC	60.088	20	TTCAGTTTAGCCAAATGATGAAC	58.311	23	265	2797	3061	CTTCGGCTAGCTGACTTGCT	59.92	20	TCAGTTTAGCCAAATGATGAACTT	59.227	24	233	2828	3060
Unigene0008469	1	p3	(GTG)5	15	822	836	TCCGTTTCTTACCAGAGACCA	59.72	21	CCAAGAATCGCACACAGTTG	60.301	20	226	787	1012	AATGGGAACAAATCCGTTTCT	59.696	21	CCAAGAATCGCACACAGTTG	60.301	20	238	775	1012	TGGGAACAAATCCGTTTCTTA	59.438	21	CCAAGAATCGCACACAGTTG	60.301	20	236	777	1012
Unigene0008472	1	p3	(TCA)6	18	356	373	CCCCAAAACCCTAACCCTAA	60.041	20	CTTTGGAATGTCCGGAAAGA	60.044	20	257	194	450	CCCCAAAACCCTAACCCTAA	60.041	20	ATGTCCGGAAAGAAATCACG	59.933	20	250	194	443	TGTTACTATCTCCCGGCCAC	59.955	20	ATGTCCGGAAAGAAATCACG	59.933	20	220	224	443
Unigene0008473	1	p3	(AAG)5	15	123	137	ATTTAAGCAGGGAGGGTGCT	60.096	20	TCAAGGAGCTGAAGAGAGCC	59.827	20	200	57	256	ATTTAAGCAGGGAGGGTGCT	60.096	20	TCTAATTGCTTCCCAGGCAT	59.668	20	273	57	329	ATTTAAGCAGGGAGGGTGCT	60.096	20	CTCTAATTGCTTCCCAGGCA	60.344	20	274	57	330
Unigene0008496	1	p2	(AT)6	12	159	170	TGAACTCGATCAAAAACTAATCTCA	59.341	25	ACATGTTACGCAGATGACCG	59.596	20	235	44	278	TGAACTCGATCAAAAACTAATCTCA	59.341	25	CATGTTACGCAGATGACCGA	60.687	20	234	44	277	TGAACTCGATCAAAAACTAATCTCA	59.341	25	ACATGCATGCTGGAGACAGT	59.293	20	169	44	212
Unigene0008497	1	p3	(CAA)5	15	304	318	CCATCTCCATCCCTCTTCAA	60.003	20	TGTTGTGCCAAAAGGAGTTG	59.734	20	243	117	359	CCATCTCCATCCCTCTTCAA	60.003	20	TGTGCCAAAAGGAGTTGACA	60.278	20	240	117	356	ATTCGGCACTTCGCTTTTTA	59.853	20	TGTTGTGCCAAAAGGAGTTG	59.734	20	109	251	359
Unigene0008507	1	p2	(AC)8	16	28	43	TTTCCTTGCTAACTTCACCACA	59.785	22	TTCGGAGGTTCAGAAGATGG	60.187	20	193	2	194	TTTCCTTGCTAACTTCACCACA	59.785	22	ATGAACGATTGGAGCTTCGT	59.7	20	170	2	171	TTTCCTTGCTAACTTCACCACA	59.785	22	GTTTTCCGCCATTGATTTTG	60.302	20	152	2	153
Unigene0008511	1	p4	(AATA)4	16	73	88	GGATTCTGGTGATTACATTCCAA	60.068	23	TCAGCCGTGAATAGCATACG	59.856	20	211	3	213	GGATTCTGGTGATTACATTCCAA	60.068	23	CAGCCGTGAATAGCATACGA	59.856	20	210	3	212	TTGGATTCTGGTGATTACATTCC	60.068	23	TCAGCCGTGAATAGCATACG	59.856	20	213	1	213
Unigene0008514	1	p2	(AT)7	14	163	176	TTCGAACCGTGGTTTCAAGT	60.529	20	AATGGGCTGGTATCCAACTG	59.813	20	227	11	237	CGTGGTTTCAAGTCGACACA	60.757	20	AATGGGCTGGTATCCAACTG	59.813	20	220	18	237	TTCGAACCGTGGTTTCAAGT	60.529	20	TGGTATCCAACTGCTTGTGG	59.566	20	220	11	230
Unigene0008570	1	p3	(AAT)5	15	561	575	ATTGGAACACGAAAAGCCAC	59.978	20	CTTTCGTAGCGGACGAAGAC	60.015	20	245	487	731	ACGAAAAGCCACGAACACTT	59.78	20	CTTTCGTAGCGGACGAAGAC	60.015	20	237	495	731	ATTGGAACACGAAAAGCCAC	59.978	20	CCGTCGAATGACTTCGAGAT	60.218	20	188	487	674
Unigene0008572	1	p2	(TA)8	16	37	52	TGAACCACAAATGTACAATCCAA	60.138	23	ACGCAGGGTGGATAACAGAC	59.997	20	264	3	266	TTGAACCACAAATGTACAATCCA	60.138	23	ACGCAGGGTGGATAACAGAC	59.997	20	265	2	266	TGAACCACAAATGTACAATCCA	58.796	22	ACGCAGGGTGGATAACAGAC	59.997	20	264	3	266
Unigene0008602	1	p2	(TA)8	16	1517	1532	TTGAAGAAGCTGGAGCCATT	59.955	20	AGGAGACTTTGGGGCGTAAT	59.962	20	278	1456	1733	TTGAAGAAGCTGGAGCCATT	59.955	20	GAGACTTTGGGGCGTAATCA	60.074	20	276	1456	1731	GCTGGAGCCATTGTTTTGTT	60.118	20	AGGAGACTTTGGGGCGTAAT	59.962	20	270	1464	1733
Unigene0008621	1	p3	(TGA)5	15	1473	1487	TGCATCAGTTAGTGGCGAAG	60.011	20	GTGTCATCAATGTTGTCGCC	59.975	20	269	1418	1686	TGCATCAGTTAGTGGCGAAG	60.011	20	TGTTGTCGCCAAATAAACCA	59.969	20	259	1418	1676	TTTTGCATCAGTTAGTGGCG	59.872	20	TGTTGTCGCCAAATAAACCA	59.969	20	262	1415	1676
Unigene0008623	2	p3	(GAC)6	18	1337	1354	CATTCAAAGGCAGGGAACAT	59.933	20	AGCCTCAGTCAAAGGAGCAG	59.745	20	229	1153	1381	CATTCAAAGGCAGGGAACAT	59.933	20	AAAACATAGAGAGCCAGCGG	59.476	20	250	1153	1402	CTGCAAGAGGAATGGATGCT	60.362	20	AGCCTCAGTCAAAGGAGCAG	59.745	20	145	1237	1381
Unigene0008624	1	p3	(GAC)7	21	712	732	GTGGTGGAATGGTGGTTTTC	60.073	20	AGCCTCAGTCAAAGGAGCAG	59.745	20	127	633	759	ATGAGATGTTGGGTGGTGGT	60.096	20	AGCCTCAGTCAAAGGAGCAG	59.745	20	142	618	759	GGTGGAATGGTGGTTTTCAG	60.21	20	AGCCTCAGTCAAAGGAGCAG	59.745	20	125	635	759
Unigene0008629	1	p4	(CAAC)4	16	57	72	TATGGGTCATGTCATGTGGC	60.21	20	GCAGGGGAAGGTGTGATAAA	59.933	20	180	28	207	TATGGGTCATGTCATGTGGC	60.21	20	CAAGGAGAGGGAGAAAAGGG	60.175	20	140	28	167	TATGGGTCATGTCATGTGGC	60.21	20	AGGTTTCTTTGTGGGGGAAG	60.332	20	270	28	297
Unigene0008648	1	p2	(AC)7	14	118	131	GGCCTCTTTCTTCTTCCCAA	60.683	20	CGACGATGATGATGACGTTT	59.527	20	223	12	234	GGCCTCTTTCTTCTTCCCAA	60.683	20	CGATGATGATGACGTTTCCA	60.481	20	220	12	231	GGCCTCTTTCTTCTTCCCAA	60.683	20	ACGACGACGATGATGATGAC	59.51	20	227	12	238
Unigene0008658	1	p2	(TA)11	22	1703	1724	TGATGAATGTGCGTGTTGAA	59.676	20	TTCCCCACTTTAATGCCTTG	59.931	20	255	1603	1857	TGTTCCGCCATGGAAACTAT	60.331	20	TTCCCCACTTTAATGCCTTG	59.931	20	212	1646	1857	TGTTCCGCCATGGAAACTAT	60.331	20	CAATTGATTGCATCACTGCC	60.08	20	254	1646	1899
Unigene0008662	1	p2	(TA)6	12	285	296	ATTCAAATCAAATGCCCCAA	60.132	20	CCGTTTTCATTCTTTTCCGA	60.046	20	104	249	352	ATTCAAATCAAATGCCCCAA	60.132	20	CATCCGCCTATTCACCAGAT	59.917	20	154	249	402	ATCAAATGCCCCAAGTGTGT	60.24	20	CATCCGCCTATTCACCAGAT	59.917	20	148	255	402
Unigene0008663	1	p3	(ATG)5	15	709	723	TGAGAAGTTGATGTGCCAGC	59.992	20	ACAAAACCCCACCTTCTCCT	59.834	20	242	542	783	TGAGAAGTTGATGTGCCAGC	59.992	20	AGGAACAAAACCCCACCTTC	60.204	20	246	542	787	TGAGAAGTTGATGTGCCAGC	59.992	20	AACAAAACCCCACCTTCTCC	60.204	20	243	542	784
Unigene0008664	1	p3	(ATG)5	15	709	723	TGAGAAGTTGATGTGCCAGC	59.992	20	CTGCCTTCACGTCACACACT	59.94	20	268	542	809	TTTACGTTCTGCTGTCGGTG	59.904	20	CTGCCTTCACGTCACACACT	59.94	20	175	635	809	TGTTGTAAGAATGGCGTGGA	60.111	20	CTGCCTTCACGTCACACACT	59.94	20	216	594	809
Unigene0008685	1	p2	(TA)6	12	324	335	GTCTCTTTCCCACCCCATCT	60.314	20	GTCGATTTCCATCGACCAGT	59.934	20	213	252	464	GTCTCTTTCCCACCCCATCT	60.314	20	AAAACTCGTCGACAAGGACG	60.291	20	271	252	522	CCCATCTTCCCCTTCAATTC	60.632	20	GTCGATTTCCATCGACCAGT	59.934	20	200	265	464
Unigene0008686	1	p3	(CCA)5	15	1703	1717	CGACACAAACTGCTCATGCT	60.056	20	CATTCCAAAACAAGGGCAAG	60.472	20	119	1649	1767	ATGATTCACCTTCTGGGCAC	59.934	20	CATTCCAAAACAAGGGCAAG	60.472	20	152	1616	1767	ACGACACAAACTGCTCATGC	59.912	20	CATTCCAAAACAAGGGCAAG	60.472	20	120	1648	1767
Unigene0008691	1	p3	(TCA)6	18	651	668	ATTTTCAGCAGCAGCAGGTT	60.022	20	GGGAATTCGAAGAATGTGGA	59.871	20	207	577	783	CAGCAGCAGGTTTGTTTTGA	60.027	20	GGGAATTCGAAGAATGTGGA	59.871	20	199	585	783	GCCATTTCGCTCAAGAAGTC	59.962	20	GGGAATTCGAAGAATGTGGA	59.871	20	167	617	783
Unigene0008692	1	p3	(TCA)6	18	651	668	ATTTTCAGCAGCAGCAGGTT	60.022	20	GAGATGGCATCCAGATCGTT	60.042	20	238	577	814	CAGCAGCAGGTTTGTTTTGA	60.027	20	GAGATGGCATCCAGATCGTT	60.042	20	230	585	814	GCCATTTCGCTCAAGAAGTC	59.962	20	GAGATGGCATCCAGATCGTT	60.042	20	198	617	814
Unigene0008700	1	p2	(TA)7	14	1334	1347	CGACCACCACCTTTGCTTAT	59.993	20	CCCAACACACTACATCCAACC	60.141	21	199	1208	1406	GGGTGGCAAGGTCAATAGAA	59.933	20	CCCAACACACTACATCCAACC	60.141	21	253	1154	1406	GCATTGGAGCACCGATAAGT	60.103	20	CCCAACACACTACATCCAACC	60.141	21	172	1235	1406
Unigene0008705	1	p3	(CCA)5	15	455	469	GGTTTCAAGGACAGCAAGGA	60.232	20	CTTGCCCTGCCAGCATATAA	61.113	20	275	425	699	AAGGGTTTCAAGGACAGCAA	59.711	20	CTTGCCCTGCCAGCATATAA	61.113	20	278	422	699	GGTTTCAAGGACAGCAAGGA	60.232	20	TTGCCCTGCCAGCATATAA	60.186	19	274	425	698
Unigene0008717	1	c	(CCTT)4ccaagctacttccctcccttccttcaatc(CA)6	57	127	183	CATGAAGTCGACAGATCAGCA	60	21	CGAACCTCTGGTGGTGTTTT	60.005	20	258	61	318	TGGAAACGGATCACCTAACA	58.973	20	CGAACCTCTGGTGGTGTTTT	60.005	20	278	41	318	AACCATTAACGGTGGATGTCA	60.103	21	CGAACCTCTGGTGGTGTTTT	60.005	20	221	98	318
Unigene0008718	1	c	(CCTT)4ccaagctacttccctcccttccttcaatc(CA)6	57	127	183	CATGAAGTCGACAGATCAGCA	60	21	CGAACCTCTGGTGGTGTTTT	60.005	20	258	61	318	TGGAAACGGATCACCTAACA	58.973	20	CGAACCTCTGGTGGTGTTTT	60.005	20	278	41	318	AACCATTAACGGTGGATGTCA	60.103	21	CGAACCTCTGGTGGTGTTTT	60.005	20	221	98	318
Unigene0008720	1	p2	(CT)6	12	54	65	TTCCTGTTTGTCACCTAACCG	60.016	21	CGGAGATATGACGGAGAAGC	59.797	20	220	17	236	TTCCTGTTTGTCACCTAACCG	60.016	21	AAAGCCACGGCGAAGTATAA	59.742	20	128	17	144	TTCCTGTTTGTCACCTAACCG	60.016	21	CGGCGAAGTATAATTGGAGC	59.704	20	121	17	137
Unigene0008721	1	p2	(CT)6	12	54	65	TTCCTGTTTGTCACCTAACCG	60.016	21	CGGAGATATGACGGAGAAGC	59.797	20	220	17	236	TTCCTGTTTGTCACCTAACCG	60.016	21	AAAGCCACGGCGAAGTATAA	59.742	20	128	17	144	TTCCTGTTTGTCACCTAACCG	60.016	21	CGGCGAAGTATAATTGGAGC	59.704	20	121	17	137
Unigene0008725	1	c	(ACA)5caattactattataagtagtcatcaa(CCT)5	56	365	420	GCAGCTGATGCTGATGAAGA	60.257	20	TGTTGCAGCTGGGATTGATA	60.22	20	265	249	513	GCAGCTGATGCTGATGAAGA	60.257	20	CATGACCAGAAGCAGCAGAG	59.726	20	211	249	459	AAACCAATCCCATCATCACC	59.464	20	TCATCATGACCAGAAGCAGC	59.95	20	239	225	463
Unigene0008725	2	p4	(TTTC)4	16	1401	1416	AACAAACGCGAAAAAGCCTA	59.89	20	TCCCCATACAACTTACAACATTATT	57.942	25	196	1281	1476	TAACAAACGCGAAAAAGCCT	59.89	20	TCCCCATACAACTTACAACATTATT	57.942	25	197	1280	1476	GTAACAAACGCGAAAAAGCC	59.764	20	TCCCCATACAACTTACAACATTATT	57.942	25	198	1279	1476
Unigene0008729	1	p2	(TA)9	18	98	115	TCGTCGTCTTCCTCCATCTC	60.349	20	ATATTCGGTGGCATCCAAAG	59.784	20	239	68	306	TCGTCGTCTTCCTCCATCTC	60.349	20	AATCATATTCGGTGGCATCC	59.61	20	243	68	310	CTCTGCATCGTCGTCTTCCT	60.555	20	ATATTCGGTGGCATCCAAAG	59.784	20	246	61	306
Unigene0008756	1	p2	(CT)6	12	883	894	ACAGATAAGACCCGGCACAG	60.134	20	CGGATGCTTTTACATCGTGA	59.688	20	241	818	1058	ACAGATAAGACCCGGCACAG	60.134	20	TCGGATGCTTTTACATCGTG	59.688	20	242	818	1059	CAGATAAGACCCGGCACAGT	60.134	20	CGGATGCTTTTACATCGTGA	59.688	20	240	819	1058
Unigene0008871	1	p4	(GAAA)5	20	490	509	CTCTGTTCGTGAACTCGTCG	59.616	20	CCGATTGCTTTAACATCCAAA	59.95	21	182	445	626	CTCTGTTCGTGAACTCGTCG	59.616	20	CCGATTGCTTTAACATCCAA	58.625	20	182	445	626	CTCTGTTCGTGAACTCGTCG	59.616	20	ACCGATTGCTTTAACATCCAA	59.465	21	183	445	627
Unigene0008936	1	p3	(GTG)6	18	269	286	TAAATTCGCTACGGCAAACC	60.095	20	GCTACCCCATATTACAAAAGTTAGACA	60.089	27	116	202	317	GAAACAAGTGGAGCAAAGCC	59.859	20	GCTACCCCATATTACAAAAGTTAGACA	60.089	27	233	85	317	GGAAACAAGTGGAGCAAAGC	59.859	20	GCTACCCCATATTACAAAAGTTAGACA	60.089	27	234	84	317
Unigene0009077	1	p2	(TA)7	14	786	799	CGAAGGTGATTTCAGCTGGT	60.255	20	AAGCTAGCCCAAACTAGAGCTG	59.369	22	208	620	827	CACTTGTTTCCTCCCTCCTG	59.691	20	AAGCTAGCCCAAACTAGAGCTG	59.369	22	119	709	827	CCCTCCTGCTCATTGCTTTA	60.344	20	AAGCTAGCCCAAACTAGAGCTG	59.369	22	107	721	827
Unigene0009085	1	p4	(TCAC)4	16	360	375	CCATTGATCGTTTTCCTCGT	59.933	20	TTGTGTGCATGCTCTTATTTTG	58.89	22	116	323	438	ACCATTGATCGTTTTCCTCG	59.933	20	TTGTGTGCATGCTCTTATTTTG	58.89	22	117	322	438	ATCGTTTTCCTCGTCTCCCT	60.074	20	TTGTGTGCATGCTCTTATTTTG	58.89	22	110	329	438
Unigene0009094	1	p2	(TG)6	12	199	210	AACAACCTGATCGTTTTCCG	59.971	20	TTTGCCACTACAGCAATTCG	59.872	20	234	50	283	CTTCATCTCTCCCCACCGTA	60.065	20	TTTGCCACTACAGCAATTCG	59.872	20	280	4	283	CATCTCTCCCCACCGTAAAA	59.926	20	TTTGCCACTACAGCAATTCG	59.872	20	277	7	283
Unigene0009108	1	p3	(TAT)5	15	445	459	CTTTGTCACCATCGGGATCT	59.927	20	AGGAGTTGTTTTTGGGCCTT	59.976	20	189	358	546	CTTTGTCACCATCGGGATCT	59.927	20	ATGCGTCGCCGATTAATAAC	59.956	20	245	358	602	CAACAGGGCAACTCTTGTCA	59.873	20	AGGAGTTGTTTTTGGGCCTT	59.976	20	250	297	546
Unigene0009117	1	p2	(AT)7	14	132	145	CAACTCGAAAAACATGTTCAGG	59.649	22	TGCAAAGAAAGCCCTAGGAA	59.953	20	223	2	224	CAACTCGAAAAACATGTTCAGG	59.649	22	TGAGTTTGCAAAGAAAGCCC	60.365	20	229	2	230	TGCACATTATGTTTGAATTGGC	60.739	22	TGCAAAGAAAGCCCTAGGAA	59.953	20	152	73	224
Unigene0009178	1	p2	(TA)8	16	171	186	TTCGCCCTCTTCAACTTCTC	59.55	20	CCATCAAGTCGTCTGGGTTT	59.966	20	147	101	247	TTCGCCCTCTTCAACTTCTC	59.55	20	AAAGCCGATGAAAGCAAGAA	59.96	20	222	101	322	TTCGCCCTCTTCAACTTCTC	59.55	20	TATTTCAGCCAAAACCCGAC	59.938	20	181	101	281
Unigene0009202	1	p2	(TA)6	12	162	173	TTTGATCCTAAACCGTTTCCA	59.438	21	TGTATATAATTCGGTTTTTGCGA	58.627	23	113	89	201	GCCCCCTCTTTCTCTCTCTAA	59.068	21	TGTATATAATTCGGTTTTTGCGA	58.627	23	202	0	201	TTGATCCTAAACCGTTTCCA	58.066	20	TGTATATAATTCGGTTTTTGCGA	58.627	23	112	90	201
Unigene0009312	1	p2	(AG)6	12	274	285	AAGTCCATTTTTGCACCGAC	59.978	20	CAACAACTTACGCCAGCATC	59.347	20	156	173	328	AAGTCCATTTTTGCACCGAC	59.978	20	AACAACTTACGCCAGCATCA	59.347	20	155	173	327	ATACACCAAAGCATCAGCCC	59.962	20	CAACAACTTACGCCAGCATC	59.347	20	263	66	328
Unigene0009365	1	p3	(CTA)6	18	171	188	CTGACTTGTTCCCGGAATGT	59.966	20	GACGTGCTTAGTTGGGGGTA	59.993	20	158	63	220	CTGACTTGTTCCCGGAATGT	59.966	20	TGTGTACATGAGACCGGTGG	60.44	20	261	63	323	AAGCAACAATAGAGGGCCTG	59.336	20	GACGTGCTTAGTTGGGGGTA	59.993	20	194	27	220
Unigene0009379	1	p3	(GAT)5	15	312	326	TGATGGTGATTGTTGGTTGG	60.216	20	CATCGTCCTTTAATGCCCAC	60.331	20	129	274	402	TGGTGATTGTTGGTTGGTGT	59.701	20	CATCGTCCTTTAATGCCCAC	60.331	20	126	277	402	ATGGTGATTGTTGGTTGGTG	59.112	20	CATCGTCCTTTAATGCCCAC	60.331	20	127	276	402
Unigene0009406	1	p2	(TA)7	14	229	242	TTACATACGCAAGCTAAGATTGAA	58.246	24	CCTCCATCTAGCCGACTTAAA	58.479	21	121	175	295	TTACATACGCAAGCTAAGATTGAA	58.246	24	CCTCCATCTAGCCGACTTAAAC	59.286	22	121	175	295	AATTACATACGCAAGCTAAGATTGAA	59.667	26	CCTCCATCTAGCCGACTTAAA	58.479	21	123	173	295
Unigene0009436	2	p2	(TA)8	16	398	413	TTAGTAGCAACGATGTGGCG	59.895	20	TGTATGTGTGTGTGAGCCGA	59.732	20	236	249	484	TTAGTAGCAACGATGTGGCG	59.895	20	ATGTGTGTGTGAGCCGAGAA	60.319	20	233	249	481	TTAGTAGCAACGATGTGGCG	59.895	20	GTGTGTGTGAGCCGAGAAAG	59.467	20	231	249	479
Unigene0009478	1	p2	(TA)7	14	52	65	TGGAGCGCCATATACATTGTT	60.358	21	AGAACCTCTATCACCCCGCT	60.096	20	149	19	167	TGGAGCGCCATATACATTGTT	60.358	21	TGGCATGAATGGTCCTCATA	59.883	20	119	19	137	TGGAGCGCCATATACATTGTT	60.358	21	ATGGCATGAATGGTCCTCAT	60.166	20	120	19	138
Unigene0009486	1	p3	(CCA)5	15	35	49	AAGGCAAGACTCCACCACC	60.104	19	AAATATGACCCGACCCATCA	60.014	20	269	2	270	AAGGCAAGACTCCACCACC	60.104	19	TCACCCGAAACCTCGATAAC	59.933	20	252	2	253	AAGGCAAGACTCCACCACC	60.104	19	GGGAGATCACCAAAAGGGAT	60.133	20	185	2	186
Unigene0009525	1	p3	(AAG)5	15	320	334	ACTCCGATACAGGGTGTTGC	59.997	20	TCCATGCGACAGACATCAAT	60.08	20	137	244	380	ACTGTTGCTCCTCCTAGCCA	60.012	20	TCCATGCGACAGACATCAAT	60.08	20	212	169	380	ACTCCGATACAGGGTGTTGC	59.997	20	TTGTAAAACTGGGCAAAGGC	60.11	20	164	244	407
Unigene0009562	1	p3	(TAT)5	15	81	95	CGACAAATACATAGGGCTCG	58.267	20	CCGACTGTTGAAGGGTCATT	59.966	20	171	21	191	CGACAAATACATAGGGCTCG	58.267	20	AAGCGCAGTTGGAAGTTTGT	59.92	20	151	21	171	ACGACAAATACATAGGGCTCG	59.124	21	CCGACTGTTGAAGGGTCATT	59.966	20	172	20	191
Unigene0009562	2	p5	(TTGAA)4	20	494	513	TATATCCGAACCAAGGCTCC	58.998	20	CCATCTCTTTCGCCCTTTTT	60.553	20	126	417	542	TATATCCGAACCAAGGCTCC	58.998	20	CTCCATCTCTTTCGCCCTTT	60.703	20	128	417	544	GTATATCCGAACCAAGGCTCC	59.812	21	CCATCTCTTTCGCCCTTTTT	60.553	20	127	416	542
Unigene0009635	1	c	(TGA)5tggtgccgtggtgatgatgttagcagggtggtggttgtttgatgttgatcacgtctataac(TA)6	88	40	127	TTCTTTCTTGGCTTTCAGCG	60.628	20	CCACGAACCACCATCATGTA	60.24	20	182	8	189	TTCTTTCTTGGCTTTCAGCG	60.628	20	GTTCCACCTTCACCACCATT	59.679	20	268	8	275	TTCTTTCTTGGCTTTCAGCG	60.628	20	ACCACCATGTATCACCCCAC	60.372	20	198	8	205
Unigene0009636	1	p2	(TA)7	14	131	144	GTGAATGAAACCGTGGGAGT	59.827	20	CATCTCTCGGCTCAACAACA	59.984	20	263	74	336	GTGAATGAAACCGTGGGAGT	59.827	20	ATCTATGAGCCACCACCGAG	60.096	20	244	74	317	GTGAATGAAACCGTGGGAGT	59.827	20	AGTCACCCCATCTCCAACAC	59.817	20	226	74	299
Unigene0009637	1	p3	(CCT)6	18	65	82	CACACACTACCACCATGACCA	60.341	21	TGTTCCGGGTTAAGTAACGG	59.855	20	163	21	183	CACACACTACCACCATGACCA	60.341	21	TTCCGGGTTAAGTAACGGGT	60.584	20	161	21	181	CACACACTACCACCATGACCA	60.341	21	TTCCGTTTCATCATTTTGGA	58.94	20	131	21	151
Unigene0009642	1	p3	(GAT)5	15	981	995	TCCCGTGATTAACTGCAACA	60.111	20	CAACACCTGCCTGAAAATCA	59.691	20	142	914	1055	TCCCGTGATTAACTGCAACA	60.111	20	CTCCAACCCGAACCATGTAT	59.67	20	253	914	1166	AATACACGAGCACCAGGAGG	60.134	20	CAACACCTGCCTGAAAATCA	59.691	20	119	937	1055
Unigene0009656	1	p2	(AC)8	16	752	767	TTTACTGCTTCGTGGCTGTG	60.05	20	CCAAAGCCCTTCGCTAGTTT	60.731	20	152	646	797	TTTACTGCTTCGTGGCTGTG	60.05	20	ATACGTCGAAACCAGCTTCC	59.198	20	182	646	827	AACCTTGATAACGATGCGCT	59.736	20	CCAAAGCCCTTCGCTAGTTT	60.731	20	277	521	797
Unigene0009657	1	p2	(AC)8	16	2613	2628	TTTACTGCTTCGTGGCTGTG	60.05	20	CCAAAGCCCTTCGCTAGTTT	60.731	20	152	2507	2658	TTTACTGCTTCGTGGCTGTG	60.05	20	ATACGTCGAAACCAGCTTCC	59.198	20	182	2507	2688	AACCTTGATAACGATGCGCT	59.736	20	CCAAAGCCCTTCGCTAGTTT	60.731	20	277	2382	2658
Unigene0009668	1	p3	(ATC)5	15	40	54	AAACAACTAAACATGGGGGC	58.812	20	TTTCGACAAAGGTGGAAAGG	60.081	20	247	16	262	AAACAACTAAACATGGGGGC	58.812	20	GAACTTTGACCGACTGGGAA	60.088	20	158	16	173	GGAAACAACTAAACATGGGGG	60.449	21	TTTCGACAAAGGTGGAAAGG	60.081	20	249	14	262
Unigene0009669	1	p3	(ATC)5	15	40	54	AAACAACTAAACATGGGGGC	58.812	20	TTTCGACAAAGGTGGAAAGG	60.081	20	247	16	262	AAACAACTAAACATGGGGGC	58.812	20	GAACTTTGACCGACTGGGAA	60.088	20	158	16	173	GGAAACAACTAAACATGGGGG	60.449	21	TTTCGACAAAGGTGGAAAGG	60.081	20	249	14	262
Unigene0009671	1	p3	(TCT)5	15	166	180	TCCAAACTCCACATCCACAA	59.935	20	CTTCGATGAAAACGCTGTGA	59.988	20	255	114	368	TCCAAACTCCACATCCACAA	59.935	20	TCTTCGATGAAAACGCTGTG	59.988	20	256	114	369	AACGCTATCTCCGACGACAT	59.723	20	CTTCGATGAAAACGCTGTGA	59.988	20	237	132	368
Unigene0009720	1	p3	(ATA)5	15	331	345	GCTTTGAAGAAGCCCAGCTA	59.73	20	CGTAAGACGGTGGTTCAAGG	60.541	20	279	261	539	GCTTTGAAGAAGCCCAGCTA	59.73	20	TCAGCAAAAGGTAACGGTGA	59.317	20	187	261	447	GCTTTGAAGAAGCCCAGCTA	59.73	20	GCGTAAGACGGTGGTTCAAG	60.689	20	280	261	540
Unigene0009738	1	p3	(GAT)6	18	1321	1338	GGAGCCGAAATTAATGGTCA	59.901	20	TCACGGCTCAGTAACACGTC	59.905	20	185	1257	1441	TTGAAGGTGAAAGGGGTCTG	60.081	20	GTGGTGTTGCTTGGACACAG	60.203	20	270	1105	1374	GGAGCCGAAATTAATGGTCA	59.901	20	GTGGTGTTGCTTGGACACAG	60.203	20	118	1257	1374
Unigene0009743	1	p3	(CCA)6	18	778	795	TCCGGTTTACCATCACCATT	60.051	20	TCAGTGGTTGTAATGCCGAC	59.572	20	164	672	835	TTCCGGTTTACCATCACCAT	60.051	20	TCAGTGGTTGTAATGCCGAC	59.572	20	165	671	835	TTTCCCTTGCCAACAATTTC	59.916	20	TCAGTGGTTGTAATGCCGAC	59.572	20	182	654	835
Unigene0009746	1	p3	(ATC)5	15	1058	1072	TAACCGCCTTAAACGACACC	59.996	20	CAGTGAAAGACGTATCCGCA	59.864	20	162	1020	1181	TAACCGCCTTAAACGACACC	59.996	20	CGCAACTCGATCTGTTCTCA	60.136	20	146	1020	1165	TAACCGCCTTAAACGACACC	59.996	20	TTCTCAAAACCCTAGGCGAA	59.817	20	132	1020	1151
Unigene0009754	2	p3	(ATC)7	21	203	223	TAATCCTCCTCCCCTGCTTT	60.032	20	AGTCTCACCCTCCTTGGGTT	59.968	20	181	148	328	TAATCCTCCTCCCCTGCTTT	60.032	20	CGAACCATCTGGTGTTGATG	59.96	20	239	148	386	TAATCCTCCTCCCCTGCTTT	60.032	20	AATCATCTGGGCATTCAAGG	59.894	20	213	148	360
Unigene0009755	1	p2	(AG)6	12	1139	1150	TGCGATGGTTGATGTTGTTT	59.972	20	CCTTTCTCCCACAACCACTT	59.037	20	190	996	1185	CGATGGTTGATGTTGTTTCG	59.964	20	CCTTTCTCCCACAACCACTT	59.037	20	188	998	1185	CCATGTCAAGAACCATGCTG	60.112	20	TTTCTCCCACAACCACTTCA	59.109	20	243	941	1183
Unigene0009796	1	p3	(TAA)5	15	406	420	GAACAGGAATTGCAACCAGAA	60.103	21	TTTTTGCAGCACAACGAATG	60.817	20	242	238	479	AAAAAGCCCACATGATGAATG	59.815	21	TTTTTGCAGCACAACGAATG	60.817	20	208	272	479	AAAGCCCACATGATGAATGTC	59.811	21	TTTTTGCAGCACAACGAATG	60.817	20	206	274	479
Unigene0009837	2	c	(AAT)5gctgctgcttctagtgatgttgttgatgttgaaataaagag(TAA)5	71	403	473	TGGATATCGAAAAACTGGGA	58.011	20	TCAGGAGCCATTGCTTTCTT	59.955	20	250	349	598	ACATTCGATACCCGCTTTGA	60.469	20	TACCGATGTCTCGGTTTCAT	58.019	20	206	291	496	ACATTCGATACCCGCTTTGA	60.469	20	ATACCGATGTCTCGGTTTCA	58.019	20	207	291	497
Unigene0009838	1	p3	(AAT)5	15	320	334	GCGAGCACATTCAGAGATGA	60.104	20	CCTCCCACATTCTCCTCAAA	60.042	20	264	129	392	GCGAGCACATTCAGAGATGA	60.104	20	TCCTCAAATCCATCTCCACC	59.862	20	252	129	380	GCGAGCACATTCAGAGATGA	60.104	20	TACCACCTCCCACATTCTCC	59.779	20	269	129	397
Unigene0009841	1	c	(CT)6(TC)6	24	2906	2929	AGGTCATCCTTTGGCTTTGA	59.67	20	CAACAAATTGGGCAAGAAAA	58.649	20	155	2803	2957	GAGGTCATCCTTTGGCTTTG	59.67	20	CAACAAATTGGGCAAGAAAA	58.649	20	156	2802	2957	AGGTCATCCTTTGGCTTTGA	59.67	20	CAAATTGGGCAAGAAAACAA	58.649	20	152	2803	2954
Unigene0009865	1	p4	(CCTC)4	16	99	114	CTTTCTCCCTCAACCACCAC	59.549	20	AATAGATCTGATGTCGGCGG	60.059	20	279	71	349	CTTTCTCCCTCAACCACCAC	59.549	20	GTGATAAGAAAGGTGGCCGA	60.074	20	148	71	218	CTTTCTCCCTCAACCACCAC	59.549	20	GTAGATCCAAATGATGGCGG	60.296	20	249	71	319
Unigene0009865	2	p4	(TGGT)4	16	481	496	TTGTTCATCATCACCGTCGT	59.967	20	TTACCAGAACCGCCACCTAC	59.993	20	245	348	592	TTGTTCATCATCACCGTCGT	59.967	20	GTTACCAGAACCGCCACCTA	59.993	20	246	348	593	TGTTCATCATCACCGTCGTT	59.967	20	TTACCAGAACCGCCACCTAC	59.993	20	244	349	592
Unigene0009876	1	p2	(TG)10	20	653	672	TTGCCTTCATGTTCATTTTCC	59.93	21	TACACTTTTCCCCCATCACC	59.647	20	227	515	741	TTGCCTTCATGTTCATTTTCC	59.93	21	CCACACGCATTTCCAAACTA	59.585	20	186	515	700	TTGCCTTCATGTTCATTTTCC	59.93	21	CACACAAAATCCACACGCAT	60.436	20	196	515	710
Unigene0009885	1	p2	(AG)8	16	2560	2575	CCACAGCCACCACATTGATA	60.39	20	CAGAATCTTTCACCAAACACACA	60.06	23	237	2369	2605	TAAGAACAGCACCACAGCCA	60.449	20	CAGAATCTTTCACCAAACACACA	60.06	23	248	2358	2605	TCCCACTAAGAACAGCACCA	59.288	20	CAGAATCTTTCACCAAACACACA	60.06	23	254	2352	2605
Unigene0009887	1	p2	(TA)7	14	132	145	GTATGACCGTTTCTCCCACG	60.375	20	AGGGCTTGTCGGTTTCTTTT	60.11	20	241	24	264	ACGCGCATTTTCTCAACTTC	60.395	20	AGGGCTTGTCGGTTTCTTTT	60.11	20	224	41	264	GTATGACCGTTTCTCCCACG	60.375	20	GAATAGCCTTCCAGCTCCCT	59.811	20	264	24	287
Unigene0009899	1	p3	(CGG)6	18	246	263	AAGTTGGTGGCGATGAATGT	60.384	20	TGAACAGAGACGTGTGGGAG	59.864	20	177	223	399	TCCTTCCCTTCTTTCCCTTC	59.623	20	TTAGGTTGAATTTGGGTCGG	59.795	20	197	106	302	AAAAGTTGGTGGCGATGAAT	59.434	20	TGAACAGAGACGTGTGGGAG	59.864	20	179	221	399
Unigene0009909	1	p4	(TTTC)4	16	839	854	GCGGCCATAGTTCTTGAATC	59.674	20	CTTCCATATAGACATTGGAATTGA	57.252	24	264	656	919	GCGGCCATAGTTCTTGAATC	59.674	20	GACATTGGAATTGATATAAATGAAGC	59.243	26	254	656	909	GCGGCCATAGTTCTTGAATC	59.674	20	ACTTCCATATAGACATTGGAATTGA	58.061	25	265	656	920
Unigene0009929	1	p3	(GGT)5	15	296	310	GGAACAGTAGCAGCAGGAGG	60.012	20	TCCCGAATCTCCACTTCATC	60.011	20	275	205	479	GGAACAGTAGCAGCAGGAGG	60.012	20	ATGGAAAAGCTTGCTCGGTA	59.845	20	196	205	400	GGAACAGTAGCAGCAGGAGG	60.012	20	TATGGAAAAGCTTGCTCGGT	59.845	20	197	205	401
Unigene0009940	1	p2	(AT)8	16	813	828	TGCTCAAAATTCTGGAGGCT	59.955	20	CGTGTCATCTCCTTCGTTCA	59.831	20	188	694	881	TGCTCAAAATTCTGGAGGCT	59.955	20	TCAACGTGTCATCTCCTTCG	59.831	20	192	694	885	TGCTCAAAATTCTGGAGGCT	59.955	20	CATCGATCCAGATGCTCCTT	60.181	20	164	694	857
Unigene0009944	1	p3	(ATT)5	15	66	80	AAATCCGTGATCGGAAAACA	60.309	20	CCCGATGAGAATAGCGGTTA	60.053	20	225	9	233	AAATCCGTGATCGGAAAACA	60.309	20	ATGCACCCGATGAGAATAGC	60.066	20	230	9	238	AAATCCGTGATCGGAAAACA	60.309	20	TGTTCACTCTCCACCGCATA	60.263	20	104	9	112
Unigene0009947	1	p2	(TC)6	12	96	107	CAACAGATGTATTGCGCCTG	60.28	20	TGGTGAGATCTAAAGGTGGGTT	59.864	22	274	2	275	CAACAGATGTATTGCGCCTG	60.28	20	GATGGTGAGATCTAAAGGTGGG	59.827	22	276	2	277	ATGTATTGCGCCTGTTCGTT	60.531	20	TGGTGAGATCTAAAGGTGGGTT	59.864	22	268	8	275
Unigene0009982	1	p3	(CCA)5	15	654	668	TTTCAACCGGGTGGTTATGT	60.088	20	GCGGTTGTTGCAACTGACTA	59.911	20	202	629	830	ATACAGACCATTCCCTCCCC	60.015	20	TGATTCGGAACAACAGGGTT	60.353	20	186	508	693	ATACAGACCATTCCCTCCCC	60.015	20	TTGATTCGGAACAACAGGGT	60.353	20	187	508	694
Unigene0009990	1	p3	(ATT)5	15	626	640	TTGACCTTTTCATGGAACCC	59.767	20	ATCCCAACCGAAAGGTAAGG	60.18	20	258	413	670	TTGACCTTTTCATGGAACCC	59.767	20	CCCAACCGAAAGGTAAGGTT	60.214	20	256	413	668	CCTTTTCATGGAACCCAGTG	60.345	20	ATCCCAACCGAAAGGTAAGG	60.18	20	254	417	670
Unigene0009991	1	p3	(ATT)5	15	732	746	TTGACCTTTTCATGGAACCC	59.767	20	ATCCCAACCGAAAGGTAAGG	60.18	20	258	519	776	TTGACCTTTTCATGGAACCC	59.767	20	CCCAACCGAAAGGTAAGGTT	60.214	20	256	519	774	CCTTTTCATGGAACCCAGTG	60.345	20	ATCCCAACCGAAAGGTAAGG	60.18	20	254	523	776
Unigene0009996	2	p3	(CAG)5	15	683	697	TTCTTGCTGGAGAAGGCAAT	59.955	20	GAGGAGACATGGGGGATTTT	60.133	20	175	566	740	TACTATCTTGGGCCTGCACC	60.096	20	GAGGAGACATGGGGGATTTT	60.133	20	262	479	740	ACCATTGGAGGATATGGCAA	60.155	20	GAGGAGACATGGGGGATTTT	60.133	20	245	496	740
Unigene0010013	1	p2	(AC)9	18	100	117	TTCGACAAAAGAGTCCACAAGA	59.891	22	TCCTCTTCTTTTCATGCTCCA	59.94	21	244	1	244	TCGACAAAAGAGTCCACAAGAA	59.891	22	TCCTCTTCTTTTCATGCTCCA	59.94	21	243	2	244	TCGACAAAAGAGTCCACAAGAA	59.891	22	TGGCTGTAAATCCTCAAGTGG	60.118	21	165	2	166
Unigene0010014	1	p2	(AC)9	18	100	117	TTCGACAAAAGAGTCCACAAGA	59.891	22	CAGGTTCTCATGATTCCGCT	60.218	20	271	1	271	TCGACAAAAGAGTCCACAAGAA	59.891	22	CAGGTTCTCATGATTCCGCT	60.218	20	270	2	271	TCGACAAAAGAGTCCACAAGA	58.483	21	CAGGTTCTCATGATTCCGCT	60.218	20	270	2	271
Unigene0010016	1	p3	(GAA)5	15	1925	1939	GGTTCACATCCATTGCTCCT	59.934	20	CCACCTGTTCCACATAGCCT	59.989	20	240	1723	1962	AGGTTCACATCCATTGCTCC	59.934	20	CCACCTGTTCCACATAGCCT	59.989	20	241	1722	1962	CCTTTTTGAGACGGATAGCG	59.839	20	CCACCTGTTCCACATAGCCT	59.989	20	209	1754	1962
Unigene0010016	2	p3	(CTG)5	15	2047	2061	AGGCTATGTGGAACAGGTGG	59.989	20	TCTTCAACCCTTGTTGTCGAT	59.583	21	170	1943	2112	GCGGATGAAAGTGATAGGGA	60.036	20	TCTTCAACCCTTGTTGTCGAT	59.583	21	226	1887	2112	GGCCGTGATGACCATACTTT	59.82	20	TCTTCAACCCTTGTTGTCGAT	59.583	21	144	1969	2112
Unigene0010056	1	p3	(TCT)5	15	242	256	CGCTACTTCCGTCCATCTTC	59.836	20	CTATCCTATCTTGTCCGCCG	59.685	20	265	91	355	CTTCCGTCCATCTTCTCCAG	59.797	20	CTATCCTATCTTGTCCGCCG	59.685	20	260	96	355	CGCTACTTCCGTCCATCTTC	59.836	20	TTCTTCCTCCACCACTGAGC	60.386	20	190	91	280
Unigene0010057	1	p3	(GAA)5	15	166	180	ACACGCCAGATTCACACAAA	60.16	20	TAGCGTTGTCGTCTTCATCG	60.011	20	203	38	240	CAATGGGTAGGCGCTCTAAA	60.223	20	TAGCGTTGTCGTCTTCATCG	60.011	20	150	91	240	ACACGCCAGATTCACACAAA	60.16	20	TGTCGTCTTCATCGGAATCA	60.201	20	197	38	234
Unigene0010085	1	p3	(CAT)5	15	197	211	AGCAACAGAATGAGCCCAAC	60.263	20	CATTCCTGGGTTGCAAAGAT	59.933	20	217	50	266	AGCAACAGAATGAGCCCAAC	60.263	20	ATCATTCCTGGGTTGCAAAG	59.933	20	219	50	268	AAGCAGCAACAGAATGAGCC	60.547	20	CATTCCTGGGTTGCAAAGAT	59.933	20	221	46	266
Unigene0010087	1	p3	(GAT)5	15	464	478	ATGCGTGGAAGAGCAAGAGT	60.02	20	TATCGCAAGGAGACCAGACA	59.394	20	120	385	504	TTTCCCTCGGCTCTAGACAA	59.948	20	TATCGCAAGGAGACCAGACA	59.394	20	280	225	504	GCCGGAGAAGGGAGATTAAG	60.166	20	TATCGCAAGGAGACCAGACA	59.394	20	170	335	504
Unigene0010090	1	p2	(GT)6	12	170	181	ACAACAGCGGAAGCAAAAAT	59.752	20	CGGGAAGAATACAAGCCTCA	60.206	20	279	33	311	CAACAGCGGAAGCAAAAATC	60.752	20	CGGGAAGAATACAAGCCTCA	60.206	20	278	34	311	ACAACAGCGGAAGCAAAAAT	59.752	20	TCGGGAAGAATACAAGCCTC	59.269	20	280	33	312
Unigene0010090	2	p2	(AG)6	12	2010	2021	ATGTGCAGCTGGAGAAACCT	59.874	20	TTGGCTTAATGAGCCCAATC	60.038	20	258	1978	2235	ATGTGCAGCTGGAGAAACCT	59.874	20	ACCATTTGGACCAAGCATTC	59.797	20	209	1978	2186	ATGTGCAGCTGGAGAAACCT	59.874	20	TTCCCGGATACACCTTTTTG	59.795	20	120	1978	2097
Unigene0010106	2	p3	(TGC)5	15	239	253	GCTGTTGCTGATGATGGAAA	59.805	20	ACAAAAGCAACAAAGACCCA	58.256	20	269	203	471	GTTGCTGTTGCTGATGATGG	60.272	20	ACAAAAGCAACAAAGACCCA	58.256	20	272	200	471	TGATGATGGAAACAACCACG	60.367	20	ACAAAAGCAACAAAGACCCA	58.256	20	261	211	471
Unigene0010106	3	p3	(TGA)5	15	430	444	GCTGTTGCTGATGATGGAAA	59.805	20	ACAAAAGCAACAAAGACCCA	58.256	20	269	203	471	GTTGCTGTTGCTGATGATGG	60.272	20	ACAAAAGCAACAAAGACCCA	58.256	20	272	200	471	GCTGCTGCTGCTGATGATAA	60.274	20	ACAAAAGCAACAAAGACCCA	58.256	20	230	242	471
Unigene0010128	1	p3	(ATC)6	18	466	483	AGCATCTCGCTCCTGTGATT	59.981	20	ATCCGAAAGCAATCCTGATG	60.036	20	112	405	516	CATCTCGCTCCTGTGATTGA	59.942	20	ATCCGAAAGCAATCCTGATG	60.036	20	110	407	516	AGCATCTCGCTCCTGTGATT	59.981	20	AGCAGGCTGATTTGGTGAGT	59.874	20	255	405	659
Unigene0010129	1	p3	(ATC)6	18	466	483	AGCATCTCGCTCCTGTGATT	59.981	20	ATCCGAAAGCAATCCTGATG	60.036	20	112	405	516	CATCTCGCTCCTGTGATTGA	59.942	20	ATCCGAAAGCAATCCTGATG	60.036	20	110	407	516	AGCATCTCGCTCCTGTGATT	59.981	20	CGTGACATCGAGGCATTAAA	59.688	20	211	405	615
Unigene0010135	1	p4	(GAAT)4	16	163	178	TCTTGGATTTTCGCCTTGAC	60.192	20	CCTATAAATGCAACCCCCAA	59.655	20	192	16	207	TCCTTGTCTTGGATTTTCGC	60.192	20	CCTATAAATGCAACCCCCAA	59.655	20	198	10	207	TTGGATTTTCGCCTTGACAT	60.448	20	CCTATAAATGCAACCCCCAA	59.655	20	190	18	207
Unigene0010155	1	p3	(GAA)5	15	2007	2021	TGTAAGGCTGCCAGTTGTTG	59.904	20	ACAATCATCAAAACCCCCAA	60.029	20	170	1887	2056	GGCTGCCAGTTGTTGAAAAT	60.118	20	ACAATCATCAAAACCCCCAA	60.029	20	165	1892	2056	TCTCGAATTGAAGATTGGGG	60.006	20	ATCAAAACCCCCAAAACCAT	60.278	20	218	1833	2050
Unigene0010156	1	p3	(GAA)5	15	2104	2118	TGTAAGGCTGCCAGTTGTTG	59.904	20	ACAATCATCAAAACCCCCAA	60.029	20	170	1984	2153	GGCTGCCAGTTGTTGAAAAT	60.118	20	ACAATCATCAAAACCCCCAA	60.029	20	165	1989	2153	TCTCGAATTGAAGATTGGGG	60.006	20	ATCAAAACCCCCAAAACCAT	60.278	20	218	1930	2147
Unigene0010166	1	p3	(TGT)5	15	641	655	TCATTTGGGTTTTTCACATTTTT	59.632	23	TCAACATCAAACCCACAAGC	59.547	20	264	586	849	TCATTTGGGTTTTTCACATTTTT	59.632	23	GCTCAACATCAAACCCACAA	59.547	20	266	586	851	TTCATTTGGGTTTTTCACATTTT	59.632	23	TCAACATCAAACCCACAAGC	59.547	20	265	585	849
Unigene0010177	1	p3	(ACA)5	15	27	41	TGCTTCCAAGTTCCTTTCTTTC	59.871	22	TGAGGATTCTCGGTACTCGG	60.21	20	184	1	184	TGCTTCCAAGTTCCTTTCTTTC	59.871	22	GCATTCCAAGACTGAGGGAT	59.094	20	210	1	210	TGCTTCCAAGTTCCTTTCTTT	58.111	21	TGAGGATTCTCGGTACTCGG	60.21	20	184	1	184
Unigene0010188	1	p3	(TGA)5	15	1294	1308	TCTGTCAACCCAACATCAGC	59.682	20	AGACGATATCTTGGGGCCTT	59.925	20	275	1062	1336	GATGACGGAAGATGAGGGAG	59.612	20	AGACGATATCTTGGGGCCTT	59.925	20	219	1118	1336	AGATGACGGAAGATGAGGGA	59.612	20	AGACGATATCTTGGGGCCTT	59.925	20	220	1117	1336
Unigene0010189	1	p3	(TGA)5	15	990	1004	TCTGTCAACCCAACATCAGC	59.682	20	AGACGATATCTTGGGGCCTT	59.925	20	275	758	1032	GATGACGGAAGATGAGGGAG	59.612	20	AGACGATATCTTGGGGCCTT	59.925	20	219	814	1032	AGATGACGGAAGATGAGGGA	59.612	20	AGACGATATCTTGGGGCCTT	59.925	20	220	813	1032
Unigene0010211	1	p3	(AGA)5	15	607	621	AGTGGTGGCTAACCCATCTG	59.989	20	GGCATACTCGGCACAAACTT	60.14	20	214	501	714	AGTGGTGGCTAACCCATCTG	59.989	20	CTTTTCGCCTTTCAGGTGTC	59.853	20	263	501	763	AGTGGTGGCTAACCCATCTG	59.989	20	AGTCTTGGCATACTCGGCAC	60.285	20	220	501	720
Unigene0010212	1	p3	(AGA)5	15	607	621	AGTGGTGGCTAACCCATCTG	59.989	20	GGCATACTCGGCACAAACTT	60.14	20	214	501	714	AGTGGTGGCTAACCCATCTG	59.989	20	CTTTTCGCCTTTCAGGTGTC	59.853	20	263	501	763	AGTGGTGGCTAACCCATCTG	59.989	20	AGTCTTGGCATACTCGGCAC	60.285	20	220	501	720
Unigene0010214	1	p3	(ATT)5	15	151	165	TCCACCTCCTTCACACATCC	60.934	20	GGCGTTACATACGCCAAAAT	59.859	20	175	58	232	CACCTCCTTCACACATCCACT	60.018	21	GGCGTTACATACGCCAAAAT	59.859	20	173	60	232	TTTCCACCTCCTTCACACATC	59.958	21	GGCGTTACATACGCCAAAAT	59.859	20	177	56	232
Unigene0010228	1	p2	(TA)7	14	724	737	AGTGTTGGCTTCGTCTCTCC	59.455	20	GATTAGAGGAGGGAGCTGGC	60.314	20	228	594	821	AGTGTTGGCTTCGTCTCTCC	59.455	20	CGGCGGTGGTTATAAATCAT	59.682	20	185	594	778	AGTGTTGGCTTCGTCTCTCC	59.455	20	GGTATGTTCAGCCCAATGGT	59.676	20	270	594	863
Unigene0010231	1	p3	(AGA)6	18	523	540	GCAATTTCAGGGGCTGATTA	60.038	20	CCCAAATTACATAAACCCTAATTTTT	59.046	26	104	473	576	AGAAATCTTCTTGCCGGGTT	60.074	20	CCCAAATTACATAAACCCTAATTTTT	59.046	26	144	433	576	CAACCCAGAAGAACTTCCCA	60.081	20	CCCAAATTACATAAACCCTAATTTTT	59.046	26	200	377	576
Unigene0010232	1	p3	(AGA)6	18	599	616	GCAATTTCAGGGGCTGATTA	60.038	20	CCCAAATTACATAAACCCTAATTTTT	59.046	26	104	549	652	AGAAATCTTCTTGCCGGGTT	60.074	20	CCCAAATTACATAAACCCTAATTTTT	59.046	26	144	509	652	CAACCCAGAAGAATTTCCCA	59.903	20	CCCAAATTACATAAACCCTAATTTTT	59.046	26	276	377	652
Unigene0010233	1	p3	(AGA)6	18	464	481	GCAATTTCAGGGGCTGATTA	60.038	20	CCCAAATTACATAAACCCTAATTTTT	59.046	26	104	414	517	AGAAATCTTCTTGCCGGGTT	60.074	20	CCCAAATTACATAAACCCTAATTTTT	59.046	26	144	374	517	GCAATTTCAGGGGCTGATTA	60.038	20	CCCAAATTACATAAACCCTAATTTT	57.984	25	104	414	517
Unigene0010248	1	p6	(ATTCTA)4	24	109	132	TGGCCTACTCCTATTCACTCA	57.438	21	CTTTGGTTTGAGAGGGGGTT	60.332	20	205	1	205	TTCAAAATCACTTCAACCACCTT	59.9	23	TTTCTTTGGTTTGAGAGGGG	59.143	20	181	28	208	TCAAAATCACTTCAACCACCTTT	59.9	23	TTTCTTTGGTTTGAGAGGGG	59.143	20	180	29	208
Unigene0010251	1	p2	(GT)8	16	2504	2519	ACCGCCAACTTAATCCCTCT	59.962	20	CGCCCATTTATTTTTCACTTTT	59.416	22	200	2362	2561	CCGAGGAAGGTGTGAGGTAA	60.103	20	CGCCCATTTATTTTTCACTTTT	59.416	22	169	2393	2561	CTTAACGGCAACTTGCATGA	59.872	20	CGCCCATTTATTTTTCACTTTT	59.416	22	273	2289	2561
Unigene0010252	1	p2	(GT)8	16	3081	3096	TTTCCTGCCTCTTTCGACTG	60.508	20	CGCCCATTTATTTTTCACTTTT	59.416	22	190	2949	3138	TTTCCTGCCTCTTTCGACTG	60.508	20	CGCCCATTTATTTTTCACTTT	58.188	21	190	2949	3138	TCAGAGACCGAAAACCATCA	59.215	20	CGCCCATTTATTTTTCACTTTT	59.416	22	244	2895	3138
Unigene0010258	1	p3	(CTT)5	15	156	170	CTTGGTCAGCCGTTTCATTT	60.11	20	GAGAAGCTCCGGTGAGTCAG	60.135	20	243	64	306	CTTGGTCAGCCGTTTCATTT	60.11	20	GTGAGTCAGCATCATCACCG	60.279	20	232	64	295	TTTCATTTGACGCCTTTGTG	59.706	20	GAGAAGCTCCGGTGAGTCAG	60.135	20	231	76	306
Unigene0010264	1	p2	(AT)7	14	41	54	TTGCCAGCTGCAATATAAAATC	59.265	22	GAGTTAGAAGTGGCAACGCC	59.882	20	205	0	204	TTGCCAGCTGCAATATAAAATC	59.265	22	AAGGCTCAAGTTGGGTTGTG	60.149	20	170	0	169	TTGCCAGCTGCAATATAAAATC	59.265	22	TGGGGGTTTCAACCTGAATA	60.162	20	280	0	279
Unigene0010265	1	p2	(AT)7	14	41	54	TTGCCAGCTGCAATATAAAATC	59.265	22	GAGTTAGAAGTGGCAACGCC	59.882	20	205	0	204	TTGCCAGCTGCAATATAAAATC	59.265	22	AAGGCTCAAGTTGGGTTGTG	60.149	20	170	0	169	TTGCCAGCTGCAATATAAAATC	59.265	22	TGGGGGTTTCAACCTGAATA	60.162	20	280	0	279
Unigene0010269	1	c	(AAT)5tcagaaccgaatcacaatcacaattacaaac(AGA)5	61	122	182	AATTTGGGTATTCCCTTCCG	60.013	20	TCTCACACACACTCGCCAAT	60.319	20	233	60	292	GACGGTGGAGGAAAATGAAA	59.91	20	TCTCACACACACTCGCCAAT	60.319	20	251	42	292	AATTTGGGTATTCCCTTCCG	60.013	20	CTCTCTCACACACACTCGCC	59.603	20	236	60	295
Unigene0010270	1	c	(AAT)5tcagaaccgaatcacaatcacaattacaaac(AGA)5	61	122	182	AATTTGGGTATTCCCTTCCG	60.013	20	TCTCACACACACTCGCCAAT	60.319	20	233	60	292	GACGGTGGAGGAAAATGAAA	59.91	20	TCTCACACACACTCGCCAAT	60.319	20	251	42	292	AATTTGGGTATTCCCTTCCG	60.013	20	CTCTCTCACACACACTCGCC	59.603	20	236	60	295
Unigene0010277	1	p2	(AC)6	12	1452	1463	CCTGCCACTATTTGTCTCGG	60.647	20	CACACAAACACGACCTGCAT	60.639	20	266	1369	1634	CCTGCCACTATTTGTCTCGG	60.647	20	AAACACGACCTGCATTGCTA	59.347	20	261	1369	1629	CCTGCCACTATTTGTCTCGG	60.647	20	CCTGCATTGCTATCCCTTCT	59.292	20	253	1369	1621
Unigene0010277	2	p2	(GT)7	14	1587	1600	CACCGACACACACACACGTA	60.114	20	CACACAAACACGACCTGCAT	60.639	20	189	1446	1634	CACCGACACACACACACGTA	60.114	20	AAACACGACCTGCATTGCTA	59.347	20	184	1446	1629	CACCGACACACACACACGTA	60.114	20	GACCTGCATTGCTATCCCTT	59.154	20	178	1446	1623
Unigene0010302	1	p2	(TG)7	14	2392	2405	GGACTTGGTGGTAACGGAGA	59.966	20	ACCCACCACCACCACTACTC	59.732	20	213	2216	2428	AGCTGGGGTTGTTGTGAAAG	60.149	20	ACCCACCACCACCACTACTC	59.732	20	159	2270	2428	GTTTCGCCAGTTTTCGTTGT	60.154	20	ACCCACCACCACCACTACTC	59.732	20	253	2176	2428
Unigene0010309	1	p3	(CAT)5	15	684	698	TTATGGCCCGAATATCTTGC	59.892	20	GCTGATTACCCGCTTGTTGT	60.14	20	184	635	818	TCCTTTGGCCTTCTGTAACG	60.241	20	GCTGATTACCCGCTTGTTGT	60.14	20	278	541	818	CCTTTGGCCTTCTGTAACGA	60.241	20	GCTGATTACCCGCTTGTTGT	60.14	20	277	542	818
Unigene0010310	1	p3	(CAT)5	15	684	698	TTATGGCCCGAATATCTTGC	59.892	20	GACCCAGTTCAAGAAACCCA	59.943	20	175	635	809	TTATGGCCCGAATATCTTGC	59.892	20	TGACCCAGTTCAAGAAACCC	59.943	20	176	635	810	CCTTTGGCCTTCTGTAACGA	60.241	20	TGACCCAGTTCAAGAAACCC	59.943	20	269	542	810
Unigene0010321	1	p2	(TG)6	12	1278	1289	CGTATTCAACTCCGACGGTT	59.993	20	CCGAATCTCTCCCTCCTTTC	60.147	20	182	1155	1336	AATAAACCGATGAAGCACGG	59.96	20	CCGAATCTCTCCCTCCTTTC	60.147	20	271	1066	1336	TGATGATTGAGTCACCGGAA	60.048	20	CCGAATCTCTCCCTCCTTTC	60.147	20	163	1174	1336
Unigene0010351	1	p3	(AAG)5	15	1331	1345	TTCAGTTCGTTTGGCACTTG	59.881	20	AAACAAAAGTATCGCCGACC	59.091	20	141	1228	1368	CGCCTCTTGATTCATCCTTC	59.773	20	AAACAAAAGTATCGCCGACC	59.091	20	187	1182	1368	TTCGTTTGGCACTTGTATGC	59.735	20	AAACAAAAGTATCGCCGACC	59.091	20	136	1233	1368
Unigene0010369	1	p3	(TTG)5	15	1564	1578	TCAATCTGAGGAGGGGCTAA	59.767	20	TGATTCGTGTCCCAAATTGA	59.9	20	266	1489	1754	TTTGGATCAAAACCAGGAGG	59.903	20	TCGAAACCCTAACACCCAAA	60.336	20	237	1447	1683	GATCAAAACCAGGAGGCAGA	60.195	20	TCGAAACCCTAACACCCAAA	60.336	20	233	1451	1683
Unigene0010370	1	p3	(TTG)6	18	1548	1565	GATTGCTGTTGGAGGAGAGC	59.957	20	TCAAATTGCAAAGCAGGAGA	59.542	20	188	1512	1699	GGGGAGGAGGTAAAAGTCCA	60.298	20	ACTCGCAATCGACAGAAACC	60.263	20	245	1480	1724	TGGGGAGGAGGTAAAAGTCC	60.298	20	ACTCGCAATCGACAGAAACC	60.263	20	246	1479	1724
Unigene0010373	1	p6	(CCGTCA)5	30	138	167	CTGCATCCTCTCCACACTCA	59.98	20	CCTCATGATTTATCCGACCG	60.288	20	270	58	327	CTGCATCCTCTCCACACTCA	59.98	20	TCCAAATTCACAAATGCTGC	59.67	20	189	58	246	CTGCATCCTCTCCACACTCA	59.98	20	TATCCGACCGTGAACGTTTT	60.365	20	260	58	317
Unigene0010374	1	p6	(CCGTCA)4	24	138	161	ATCACGACTGCATCCTCTCC	60.231	20	ATTGATGATGATGACGGTGC	59.331	20	177	51	227	CTGCATCCTCTCCACACTCA	59.98	20	ATGACGGTGCCAACATTAGA	59.002	20	160	58	217	CTGCATCCTCTCCACACTCA	59.98	20	TGACGGTGCCAACATTAGAT	59.002	20	159	58	216
Unigene0010375	1	p6	(TCACCG)4	24	3160	3183	GACGGTGATCTCCTTTTGGA	60.05	20	CCTCATGATTTATCCGACCG	60.288	20	242	3105	3346	GACGGTGATCTCCTTTTGGA	60.05	20	TCCAAATTCACAAATGCTGC	59.67	20	161	3105	3265	GACGGTGATCTCCTTTTGGA	60.05	20	TATCCGACCGTGAACGTTTT	60.365	20	232	3105	3336
Unigene0010407	1	c	(AC)6ttaattatcataatcgccttattattctagatacttcttctctagag(TCAA)4	75	120	194	TCCCCAAGTCAAGCAATCTC	60.195	20	AAGTGGTCGTCGATGAAAGC	60.263	20	163	88	250	TCCCCAAGTCAAGCAATCTC	60.195	20	AGTTTGATGTTGGCCTGAGC	60.263	20	256	88	343	TCCCCAAGTCAAGCAATCTC	60.195	20	AGTTCGAAGTGGTCGTCGAT	59.727	20	169	88	256
Unigene0010419	1	p2	(TA)6	12	58	69	CAAAAACAGAGACAGAGGGAGT	57.579	22	CGAAATCGTTGCGAGTGATA	59.833	20	259	0	258	CAAAAACAGAGACAGAGGGAGT	57.579	22	CGTTGCGAGTGATAAAATCG	59.325	20	253	0	252	CAAAAACAGAGACAGAGGGAGTAA	58.999	24	CGAAATCGTTGCGAGTGATA	59.833	20	259	0	258
Unigene0010419	2	p2	(AG)6	12	615	626	TCCGATTGAACGGTACATGA	59.924	20	TCACCACCACTTCTTGTCCA	60.129	20	238	412	649	ATTTGAATCAATTACCGGCG	59.795	20	TCACCACCACTTCTTGTCCA	60.129	20	197	453	649	TCCGATTGAACGGTACATGA	59.924	20	CCCTCTTTCACCACCACTTC	59.549	20	245	412	656
Unigene0010462	1	p3	(AAC)5	15	1109	1123	CGTAGCCTGTTGTATCGGGT	60.015	20	TTGCTGTGAGGCAATTTCTG	59.988	20	243	925	1167	ATAGCATCCGTTTTTGTGGC	59.967	20	TTGCTGTGAGGCAATTTCTG	59.988	20	149	1019	1167	CGTAGCCTGTTGTATCGGGT	60.015	20	TTGTTGATTGCAGCCTTGTC	59.847	20	279	925	1203
Unigene0010465	1	p2	(TC)7	14	84	97	CTGTTTGTTTGGGGGAGAAG	59.563	20	CCAGATCAACGGTCTCGTTT	60.111	20	263	30	292	TCTGTTTGTTTGGGGGAGAA	60.465	20	CCAGATCAACGGTCTCGTTT	60.111	20	264	29	292	ATCTGTTTGTTTGGGGGAGA	59.381	20	CCAGATCAACGGTCTCGTTT	60.111	20	265	28	292
Unigene0010482	1	p2	(CT)6	12	182	193	TATACGGCACCGTTTCAACA	59.992	20	AAAGTCGTCAACAAATCGCC	60.118	20	276	140	415	GGCACCGTTTCAACATCTCT	60.119	20	AAAGTCGTCAACAAATCGCC	60.118	20	271	145	415	AACTGGTGTAGGCCCCTTCT	59.994	20	TTGATCGCCGATACCAAAAT	60.289	20	185	74	258
Unigene0010483	1	p2	(CT)6	12	182	193	AACTGGTGTAGGCCCCTTCT	59.994	20	TTTGGGATAGGAATGAACGG	59.756	20	225	74	298	TATACGGCACCGTTTCAACA	59.992	20	TTTGGGATAGGAATGAACGG	59.756	20	159	140	298	AACTGGTGTAGGCCCCTTCT	59.994	20	TTGATCGCCGATACCAAAAT	60.289	20	185	74	258
Unigene0010483	2	c*	(TAT)6(ATTG)4*	32	379	410	TCTCTCTAGGGTTCCCCCAT	59.89	20	TTCAATTTCATTAACCCCCAA	59.153	21	266	186	451	TCTCTCTAGGGTTCCCCCAT	59.89	20	TTTCAATTTCATTAACCCCCA	59.153	21	267	186	452	CCGTTCATTCCTATCCCAAA	59.756	20	TTCAATTTCATTAACCCCCAA	59.153	21	173	279	451
Unigene0010503	1	p3	(TTG)5	15	110	124	TCCCATTCCCATATGAAACC	59.439	20	ATTGCAAAATGCCATTCAAA	59.008	20	238	52	289	TCCCATTCCCATATGAAACC	59.439	20	TCATCAGAAGGATTGGATTGC	60.029	21	187	52	238	TCCCATTCCCATATGAAACC	59.439	20	TCCTCAAGAGGAAGGCTCAT	58.966	20	211	52	262
Unigene0010521	2	p3	(ATC)6	18	335	352	GCACCCAGAAGAACAACACA	59.726	20	GCCATAAATCTTGACCTCGC	59.674	20	280	292	571	GCACCCAGAAGAACAACACA	59.726	20	CCATAAATCTTGACCTCGCAA	60.081	21	279	292	570	GCACCCAGAAGAACAACACA	59.726	20	CCATAAATCTTGACCTCGCA	58.721	20	279	292	570
Unigene0010529	1	p3	(ATA)5	15	144	158	CATCCCCCTACACACCATTT	59.526	20	TTGAGCTTGAACAGCCATTG	59.988	20	122	63	184	TTACCATCCCCCTACACACC	59.526	20	TTGAGCTTGAACAGCCATTG	59.988	20	126	59	184	GCCTTTATTTACCATCCCCC	59.512	20	TTGAGCTTGAACAGCCATTG	59.988	20	134	51	184
Unigene0010536	1	p4	(AAAG)4	16	144	159	TGAAACAAACAAAGCAAAAGCA	60.788	22	CCCGATACTTTCTCCATCCA	59.887	20	125	82	206	TGAAACAAACAAAGCAAAAGCA	60.788	22	CAAGAGGTTCCACTTCCTGC	59.844	20	213	82	294	GAAACAAACAAAGCAAAAGCA	58.136	21	CCCGATACTTTCTCCATCCA	59.887	20	124	83	206
Unigene0010537	1	p2	(TG)7	14	134	147	GTTTCTGCCCACCAAGGTT	59.958	19	GGTTGTTTGGTTTGGTTTGG	60.103	20	220	6	225	GTTTCTGCCCACCAAGGTT	59.958	19	TTTGGTTTGGTTGGTTGGTT	60.103	20	210	6	215	GTTTCTGCCCACCAAGGTT	59.958	19	TTGGTTTGGTTTGGTTGGTT	60.103	20	214	6	219
Unigene0010539	1	p4	(AAAG)4	16	144	159	TGAAACAAACAAAGCAAAAGCA	60.788	22	CTCCTTGGTGGATGAGGAAA	60.042	20	243	82	324	TGAAACAAACAAAGCAAAAGCA	60.788	22	TTTCTCCTTGGTGGATGAGG	60.042	20	246	82	327	TGAAACAAACAAAGCAAAAGCA	60.788	22	TGAACCCAAATGTCGTTGAA	59.941	20	266	82	347
Unigene0010540	1	p2	(TG)6	12	2588	2599	ATGATGACGCCATTGTTGAA	59.931	20	CCGGCATATGTATTTTGTCTAGC	59.903	23	193	2490	2682	TTGATGATGACGCCATTGTT	59.931	20	CCGGCATATGTATTTTGTCTAGC	59.903	23	196	2487	2682	GTCCAGTCCGGTACGACATC	60.395	20	CCGGCATATGTATTTTGTCTAGC	59.903	23	260	2423	2682
Unigene0010541	1	p2	(TG)6	12	2604	2615	ATGATGACGCCATTGTTGAA	59.931	20	CCGGCATATGTATTTTGTCTAGC	59.903	23	193	2506	2698	TTGATGATGACGCCATTGTT	59.931	20	CCGGCATATGTATTTTGTCTAGC	59.903	23	196	2503	2698	GTCCAGTCCGGTACGACATC	60.395	20	CCGGCATATGTATTTTGTCTAGC	59.903	23	260	2439	2698
Unigene0010542	1	p2	(TG)6	12	2697	2708	ATGATGACGCCATTGTTGAA	59.931	20	CCGGCATATGTATTTTGTCTAGC	59.903	23	193	2599	2791	TTGATGATGACGCCATTGTT	59.931	20	CCGGCATATGTATTTTGTCTAGC	59.903	23	196	2596	2791	GTCCAGTCCGGTACGACATC	60.395	20	CCGGCATATGTATTTTGTCTAGC	59.903	23	260	2532	2791
Unigene0010543	1	p2	(TG)6	12	2681	2692	ATGATGACGCCATTGTTGAA	59.931	20	CCGGCATATGTATTTTGTCTAGC	59.903	23	193	2583	2775	TTGATGATGACGCCATTGTT	59.931	20	CCGGCATATGTATTTTGTCTAGC	59.903	23	196	2580	2775	GTCCAGTCCGGTACGACATC	60.395	20	CCGGCATATGTATTTTGTCTAGC	59.903	23	260	2516	2775
Unigene0010546	1	p2	(TA)9	18	496	513	CACAGCTCCGAGGTATGTCA	59.855	20	AACACCACCCAACCCTCATA	60.088	20	185	368	552	CGATCCCATCTTGGTGTTTT	59.79	20	AACACCACCCAACCCTCATA	60.088	20	103	450	552	GACGATCCCATCTTGGTGTT	59.786	20	AACACCACCCAACCCTCATA	60.088	20	105	448	552
Unigene0010556	1	p2	(TC)7	14	1301	1314	ATTTCGTCATAACGTTCGGC	59.967	20	TCTCTCACCGCTTTCCACTT	59.989	20	220	1147	1366	GTCATAACGTTCGGCTTGCT	60.278	20	TCTCTCACCGCTTTCCACTT	59.989	20	215	1152	1366	GTTGAAGAAGCCATAACCGC	59.713	20	TCTCTCACCGCTTTCCACTT	59.989	20	157	1210	1366
Unigene0010557	1	p2	(TC)7	14	1174	1187	ATTTCGTCATAACGTTCGGC	59.967	20	TCTCTCACCGCTTTCCACTT	59.989	20	220	1020	1239	GTCATAACGTTCGGCTTGCT	60.278	20	TCTCTCACCGCTTTCCACTT	59.989	20	215	1025	1239	GTTGAAGAAGCCATAACCGC	59.713	20	TCTCTCACCGCTTTCCACTT	59.989	20	157	1083	1239
Unigene0010558	1	p2	(TG)6	12	838	849	GAAGTTTTCGCGTTCAGGAG	59.993	20	TTGATGTCTAGAATAAAACATTCCA	57.035	25	249	675	923	GTTTTCGCGTTCAGGAGAAG	59.993	20	TTGATGTCTAGAATAAAACATTCCA	57.035	25	246	678	923	AAGTTTTCGCGTTCAGGAGA	59.993	20	TTGATGTCTAGAATAAAACATTCCA	57.035	25	248	676	923
Unigene0010584	1	p3	(TAT)5	15	138	152	TTTCCGGGTTGGAAAATGTA	60.16	20	GAAACTGACCCGGAAGATGA	60.05	20	229	20	248	TTTCCGGGTTGGAAAATGTA	60.16	20	GACTCAAACGGGTCCAAGAA	60.088	20	246	20	265	TTTCCGGGTTGGAAAATGTA	60.16	20	CTAACCGAACCAAACCCAAA	59.833	20	268	20	287
Unigene0010597	1	p2	(AT)7	14	32	45	TGCCGGATAAATTGGATAGG	59.751	20	GATCCGATTGTGGGCTACAC	60.348	20	204	4	207	CGGATAAATTGGATAGGGGG	60.341	20	GATCCGATTGTGGGCTACAC	60.348	20	201	7	207	CCGGATAAATTGGATAGGGG	60.341	20	GATCCGATTGTGGGCTACAC	60.348	20	202	6	207
Unigene0010604	1	p2	(TA)6	12	125	136	TGCCAATTTTCACATCAATTTT	59.345	22	ACTTGAAGGCTGAAGCCAAA	59.993	20	236	36	271	TGCCAATTTTCACATCAATTTT	59.345	22	AACTTGAAGGCTGAAGCCAA	59.993	20	237	36	272	TGCCAATTTTCACATCAATTTT	59.345	22	GAAGGCCACTGTCCAATCAT	59.934	20	261	36	296
Unigene0010610	1	p2	(TG)6	12	218	229	CCATTGCAATTATCAGCGTG	60.096	20	CACCACCTAAAACCGCACTT	60.03	20	162	106	267	CCATTGCAATTATCAGCGTG	60.096	20	AACACCACCTAAAACCGCAC	59.898	20	164	106	269	CATTGCAATTATCAGCGTGC	60.245	20	CACCACCTAAAACCGCACTT	60.03	20	161	107	267
Unigene0010630	1	p2	(TA)6	12	390	401	ATTCCCTTCAAGGTTTCGCT	60.074	20	TGAGGATGATGATGAAGAGGC	60.173	21	128	298	425	TTATCCTTCCCGCAGCTATG	60.188	20	TGAGGATGATGATGAAGAGGC	60.173	21	193	233	425	TATGAAAACCCCCGAAGATG	59.756	20	TGAGGATGATGATGAAGAGGC	60.173	21	163	263	425
Unigene0010653	1	p3	(TAA)6	18	136	153	TCTCGTAACCCTAACCCACG	59.986	20	ACTTGAGAACCGGAAAACGA	59.711	20	228	96	323	TCTCGTAACCCTAACCCACG	59.986	20	CTTGAGAACCGGAAAACGAC	59.711	20	227	96	322	TCTCGTAACCCTAACCCACG	59.986	20	TCCAGCATCACCATTACCAG	59.522	20	268	96	363
Unigene0010658	1	p2	(TC)7	14	76	89	TTGACTTCAAAACATTCAGACCA	59.64	23	AGGTCCCTAAGGACAAAGCC	59.576	20	141	11	151	TGACTTCAAAACATTCAGACCAG	59.272	23	AGGTCCCTAAGGACAAAGCC	59.576	20	140	12	151	TGACTTCAAAACATTCAGACCA	58.256	22	AGGTCCCTAAGGACAAAGCC	59.576	20	140	12	151
Unigene0010667	1	p3	(TAA)5	15	547	561	TAAAGGCCAATTCTTCTGCC	59.297	20	GGTTGCATGTAGAACGAGCA	59.871	20	246	515	760	TAAAGGCCAATTCTTCTGCC	59.297	20	CAACTTGCTTGCCATTCAAA	59.849	20	192	515	706	TAAAGGCCAATTCTTCTGCC	59.297	20	TTGCATGTAGAACGAGCAGC	60.165	20	244	515	758
Unigene0010667	2	c	(CTG)5ctcgttctacatgcaacctcaaaatccacctttatgg(TTC)7	73	729	801	TGATTTGAATGGCAAGCAAG	59.809	20	TAACCCGTTCGGTTAGTTGC	59.996	20	159	684	842	TGATTTGAATGGCAAGCAAG	59.809	20	TCCACAAGCAACAGAAGTGC	60.032	20	267	684	950	TCCGAAGATGCTGTCTAGGG	60.353	20	TAACCCGTTCGGTTAGTTGC	59.996	20	200	643	842
Unigene0010670	1	p3	(ATT)6	18	903	920	CCCACCCAGATTGGTAGAAA	59.784	20	TTGATCATCGACAGAAAGTAGATATG	58.781	26	152	800	951	GACCCACCCAGATTGGTAGA	59.779	20	TTGATCATCGACAGAAAGTAGATATG	58.781	26	154	798	951	ATTAGCTGGTTTTCTGGGGG	60.312	20	TTGATCATCGACAGAAAGTAGATATG	58.781	26	205	747	951
Unigene0010671	1	p3	(ATT)6	18	871	888	CCCACCCAGATTGGTAGAAA	59.784	20	TTGATCATCGACAGAAAGTAGATATG	58.781	26	152	768	919	GACCCACCCAGATTGGTAGA	59.779	20	TTGATCATCGACAGAAAGTAGATATG	58.781	26	154	766	919	ATTAGCTGGTTTTCTGGGGG	60.312	20	TTGATCATCGACAGAAAGTAGATATG	58.781	26	205	715	919
Unigene0010672	1	p3	(ATT)6	18	942	959	CCCACCCAGATTGGTAGAAA	59.784	20	TTGATCATCGACAGAAAGTAGATATG	58.781	26	152	839	990	GACCCACCCAGATTGGTAGA	59.779	20	TTGATCATCGACAGAAAGTAGATATG	58.781	26	154	837	990	ATTAGCTGGTTTTCTGGGGG	60.312	20	TTGATCATCGACAGAAAGTAGATATG	58.781	26	205	786	990
Unigene0010673	1	p3	(GAA)5	15	827	841	GTCTCCTGGTGCGGAATTTA	60.074	20	TGTCGAACCATCACCAACAT	59.812	20	202	723	924	TCCTGGTGCGGAATTTAGTC	60.074	20	TGTCGAACCATCACCAACAT	59.812	20	199	726	924	GTCTCCTGGTGCGGAATTTA	60.074	20	CACAGGATCTTGCCATGAGA	59.787	20	244	723	966
Unigene0010675	1	p4	(TATG)5	20	348	367	CGATGGTTCGTTTTCCTTGT	59.971	20	AGTGACCGGCATGATGAAGT	60.542	20	172	274	445	CAGGGATGGGTTGACATTCT	59.779	20	AGTGACCGGCATGATGAAGT	60.542	20	233	213	445	CGATGGTTCGTTTTCCTTGT	59.971	20	ACATCCTGTTGGACTGGGAT	59.232	20	123	274	396
Unigene0010676	1	p4	(TATG)5	20	378	397	CGATGGTTCGTTTTCCTTGT	59.971	20	AGTGACCGGCATGATGAAGT	60.542	20	172	304	475	CAAATGGCTTTCACATCACG	60.111	20	AGTGACCGGCATGATGAAGT	60.542	20	218	258	475	CAGGGATGGGTTGACATTCT	59.779	20	AGTGACCGGCATGATGAAGT	60.542	20	263	213	475
Unigene0010684	1	p4	(TAAA)4	16	192	207	CACATCACAAAACTCCCCCT	59.82	20	CAAAACCCTAACCCCAACCT	60.082	20	264	9	272	CCCCAATAAAATCCTCCTCC	59.6	20	CAAAACCCTAACCCCAACCT	60.082	20	197	76	272	CCCCAATAAAATCCTCCTCC	59.6	20	TTGTTGTTGCTGTTCGGAAG	59.881	20	243	76	318
Unigene0010705	2	p4	(AGGG)4	16	852	867	CAATGGTTTGGGAAGAAGGA	59.903	20	GTAGGGTTTGCGTTCAAAGG	59.609	20	230	664	893	CAATGGTTTGGGAAGAAGGA	59.903	20	GGGGATTTTGTAGGGTTTGC	60.542	20	239	664	902	CAATGGTTTGGGAAGAAGGA	59.903	20	TAGGGTTTGCGTTCAAAGGA	60.608	20	229	664	892
Unigene0010724	1	p3	(TTG)6	18	132	149	CCAAACAAACCAAACTCCCA	60.756	20	AGGCAATATGGGCAAAACAG	59.96	20	218	19	236	CCAAACAAACCAAACTCCCA	60.756	20	AAAACGGGTCAGACAAGCAG	60.291	20	236	19	254	AACCAAACAAACCAAACTCCC	60.116	21	AGGCAATATGGGCAAAACAG	59.96	20	220	17	236
Unigene0010725	1	p3	(TTG)6	18	866	883	AAGAAGAAGGGGGAGACGAA	60.183	20	AGGCAATATGGGCAAAACAG	59.96	20	266	705	970	AGAAGAAGGGGGAGACGAAG	59.811	20	AGGCAATATGGGCAAAACAG	59.96	20	265	706	970	AGAAGAAGAAGGGGGAGACG	59.811	20	AGGCAATATGGGCAAAACAG	59.96	20	268	703	970
Unigene0010726	1	p3	(TTG)6	18	884	901	AAGAAGAAGGGGGAGACGAA	60.183	20	AGGCAATATGGGCAAAACAG	59.96	20	266	723	988	AGAAGAAGGGGGAGACGAAG	59.811	20	AGGCAATATGGGCAAAACAG	59.96	20	265	724	988	AGAAGAAGAAGGGGGAGACG	59.811	20	AGGCAATATGGGCAAAACAG	59.96	20	268	721	988
Unigene0010731	1	p3	(TGG)5	15	2237	2251	TTGAGCTAGGGTTTCCGATG	60.206	20	CCACATCGGTCCTCGTACTT	59.989	20	118	2188	2305	TTGAGCTAGGGTTTCCGATG	60.206	20	AAGTCATAGCCACCACCCAC	59.851	20	134	2188	2321	TCATCCATACATCTTCCCCC	59.563	20	CCACATCGGTCCTCGTACTT	59.989	20	221	2085	2305
Unigene0010732	1	p3	(TGG)5	15	1670	1684	TTGAGCTAGGGTTTCCGATG	60.206	20	CCACATCGGTCCTCGTACTT	59.989	20	118	1621	1738	TTGAGCTAGGGTTTCCGATG	60.206	20	AAGTCATAGCCACCACCCAC	59.851	20	134	1621	1754	TCATCCATACATCTTCCCCC	59.563	20	CCACATCGGTCCTCGTACTT	59.989	20	221	1518	1738
Unigene0010733	1	p3	(TGG)5	15	2147	2161	TTGAGCTAGGGTTTCCGATG	60.206	20	CCACATCGGTCCTCGTACTT	59.989	20	118	2098	2215	TTGAGCTAGGGTTTCCGATG	60.206	20	AAGTCATAGCCACCACCCAC	59.851	20	134	2098	2231	TCATCCATACATCTTCCCCC	59.563	20	CCACATCGGTCCTCGTACTT	59.989	20	221	1995	2215
Unigene0010734	1	p6	(CTGCTT)4	24	371	394	GGTTTCACTCGCCAAATCAT	59.939	20	CGGTATCCAAACTGAAGGGA	59.926	20	199	284	482	TTCTCCTGCAGGGTTTCACT	59.844	20	CGGTATCCAAACTGAAGGGA	59.926	20	210	273	482	GGTTTCACTCGCCAAATCAT	59.939	20	TCAAATGAATCCCTGGTGGT	60.173	20	150	284	433
Unigene0010747	1	p4	(ATAC)5	20	194	213	GCCGGAATCCACACTTGTAA	60.894	20	TGAGTGCAAAAAGATGTCCG	59.84	20	243	170	412	CAGTGCAACGGAACTTCATC	59.293	20	TGATGCTAAAAGTTCCCCGT	59.569	20	205	126	330	GTGCAACGGAACTTCATCTG	59.293	20	TGATGCTAAAAGTTCCCCGT	59.569	20	203	128	330
Unigene0010760	1	p2	(TG)6	12	623	634	ACGTGCGTTTTGTCTCCATT	60.559	20	TCGTTTAATCTCAGCCGTCC	60.214	20	231	476	706	GTGGAGACTTGTGTGCCTCC	60.723	20	GCCTGTTTAATCCCCACAGA	59.933	20	258	509	766	TCAGCATCCACCAATGAAAC	59.502	20	ACCGCACCTTCTCTCCATTA	59.694	20	260	424	683
Unigene0010773	2	p3	(TGA)5	15	215	229	ATTGTCGGATGGGATGTGAT	60.018	20	TGGTCTGTGCTTTGCATTTC	59.847	20	184	150	333	ATTGTCGGATGGGATGTGAT	60.018	20	GGTCTGTGCTTTGCATTTCA	59.847	20	183	150	332	TATGTCGGGATTGATGAGCA	60.033	20	TGGTCTGTGCTTTGCATTTC	59.847	20	227	107	333
Unigene0010801	1	p3	(CTC)5	15	61	75	TTCTTCTTCTTATTCAACTGCTGC	59.249	24	ATAAATAGGGTGGGGGTTGG	59.772	20	228	31	258	TTCTTCTTCTTATTCAACTGCTGC	59.249	24	TAAATAGGGTGGGGGTTGGT	60.291	20	227	31	257	TTCTTCTTCTTATTCAACTGCTGC	59.249	24	TTTGAATTGGGGAAAATTGG	59.611	20	259	31	289
Unigene0010801	2	p3	(CAT)5	15	424	438	TCCAAAACGACAGTCCATCA	60.088	20	GCCTTAGCGAAATCCACAAA	60.209	20	152	345	496	ACGACAGTCCATCACGATCA	60.121	20	GCCTTAGCGAAATCCACAAA	60.209	20	146	351	496	TCCAAAACGACAGTCCATCA	60.088	20	TCAGTCCACTTAACCGCCTT	59.734	20	167	345	511
Unigene0010801	3	p3	(GCT)5	15	574	588	TTTGTGGATTTCGCTAAGGC	60.209	20	TTAACTTTTCCGCCAGCAAC	60.244	20	236	477	712	TTTGTGGATTTCGCTAAGGC	60.209	20	GTTAACTTTTCCGCCAGCAA	60.244	20	237	477	713	TCCAAAACGACAGTCCATCA	60.088	20	AACAGGCTTTGCAATGGTTT	59.615	20	279	345	623
Unigene0010805	1	p3	(CAT)7	21	357	377	GCCGTTCATCTTCACCATTT	59.939	20	CACACATACAACCAACCCCT	58.187	20	237	317	553	GCCGTTCATCTTCACCATTT	59.939	20	ACACACATACAACCAACCCCT	59.101	21	238	317	554	GCCGTTCATCTTCACCATTT	59.939	20	ACACACATACAACCAACCCC	58.029	20	238	317	554
Unigene0010818	1	p3	(GAT)5	15	424	438	CTCGCTTCCATCACAACAAA	59.84	20	CGCACTCAATTCCAAAACAA	59.706	20	126	351	476	GAAGCCTAAACGACCGAACA	60.249	20	CGCACTCAATTCCAAAACAA	59.706	20	266	211	476	CAACAAACGGCGAGATCTTT	60.249	20	CGCACTCAATTCCAAAACAA	59.706	20	113	364	476
Unigene0010824	1	p3	(CAC)5	15	356	370	CATGCCATGCACATCGTAAT	60.375	20	TAGTGGTTTTGGTGGTGGGT	60.126	20	225	204	428	CATGCCATGCACATCGTAAT	60.375	20	GTAGTGGTTTTGGTGGTGGG	60.126	20	226	204	429	CATGCCATGCACATCGTAAT	60.375	20	GGTAGTGGTTTTGGTGGTGG	60.126	20	227	204	430
Unigene0010830	1	p4	(AAGA)4	16	2744	2759	GCTGTTTGGAGCAGTTGACA	60.032	20	CTCAACGGTCCATTAGAACCA	59.978	21	148	2652	2799	GCTGTTTGGAGCAGTTGACA	60.032	20	TCAACGGTCCATTAGAACCA	58.973	20	147	2652	2798	TCTTGGTTGCAATTTGCTTG	59.849	20	CTCAACGGTCCATTAGAACCA	59.978	21	239	2561	2799
Unigene0010838	1	p2	(TG)6	12	100	111	CTTGCATTGCTACATCTGCC	59.449	20	CTTCGTGAGAGCTGCAGACA	60.487	20	203	5	207	CCTTGCATTGCTACATCTGC	59.449	20	CTTCGTGAGAGCTGCAGACA	60.487	20	204	4	207	GAGAGCTGCAGCAAGTTGG	59.871	19	CATACCTGCCCTATACCGGA	59.801	20	251	74	324
Unigene0010839	1	p2	(TG)6	12	100	111	CTTGCATTGCTACATCTGCC	59.449	20	CTTCGTGAGAGCTGCAGACA	60.487	20	203	5	207	CCTTGCATTGCTACATCTGC	59.449	20	CTTCGTGAGAGCTGCAGACA	60.487	20	204	4	207	GAGAGCTGCAGCAAGTTGG	59.871	19	CATACCTGCCCTATACCGGA	59.801	20	251	74	324
Unigene0010858	1	p2	(GT)9	18	556	573	TGTTTTCTTAACTGGGATTTGGA	59.865	23	CAGCAACATCAGCATCACAA	59.409	20	209	513	721	TTCTTAACTGGGATTTGGATGAA	59.83	23	CAGCAACATCAGCATCACAA	59.409	20	205	517	721	TCTTAACTGGGATTTGGATGAAA	59.83	23	CAGCAACATCAGCATCACAA	59.409	20	204	518	721
Unigene0010879	1	p4	(CTGA)4	16	611	626	ACAGCCCTTGGAAACATGAC	59.973	20	ATAAACCAGCCCGAACACAC	59.859	20	267	398	664	CAGGTGCTCCTTTCCATCAT	60.073	20	ATAAACCAGCCCGAACACAC	59.859	20	152	513	664	TTGATCAGGTGCTCCTTTCC	60.195	20	ATAAACCAGCCCGAACACAC	59.859	20	157	508	664
Unigene0010901	1	p4	(TATG)4	16	2265	2280	GACGTAATTGGCGTGCATAA	59.59	20	CTTCATGTGATGCTGCTGCT	60.168	20	255	2095	2349	CGTAATTGGCGTGCATAACA	60.529	20	CTTCATGTGATGCTGCTGCT	60.168	20	253	2097	2349	AGTCCACTTGAACAGCCAGG	60.298	20	ATGTGATGCTGCTGCTGCTA	60.741	20	277	2069	2345
Unigene0010906	1	p2	(AT)8	16	119	134	ACGGTAAAACACCACGACTG	58.55	20	CAAGCGAATCCGTTCATTTT	60.074	20	207	88	294	CGGTAAAACACCACGACTGT	58.55	20	CAAGCGAATCCGTTCATTTT	60.074	20	206	89	294	GACGGTAAAACACCACGACTG	60.459	21	CAAGCGAATCCGTTCATTTT	60.074	20	208	87	294
Unigene0010907	1	p2	(AT)8	16	139	154	CCCCCACCCACTTTAATTTT	59.918	20	CTCTTGCACCCATTGGAAAT	59.933	20	162	17	178	CCCCCACCCACTTTAATTTT	59.918	20	ACACCTGAAGCAATATCCGC	60.103	20	277	17	293	CCCCCACCCACTTTAATTTT	59.918	20	CTGAAGCAATATCCGCAACA	59.833	20	273	17	289
Unigene0010908	1	p3	(GGT)5	15	541	555	TGTTGTTATTGCCTTGTGGC	59.59	20	CGAGTTCAAAAGCATGCAAA	59.992	20	262	407	668	TTGTTGTTGTCGAGGTGGTG	60.606	20	CGAGTTCAAAAGCATGCAAA	59.992	20	169	500	668	TGTTGTTGTTGTCGAGGTGG	60.606	20	CGAGTTCAAAAGCATGCAAA	59.992	20	171	498	668
Unigene0010908	2	p2	(AT)10	20	1130	1149	CATTTGATGATCCATCAGCCT	59.909	21	ACAAACGACGGAAGAAGGTG	60.149	20	266	1038	1303	CTTCGCTTCCACTCATTTCC	59.813	20	GGCTCTGATTCAGTGTTTCCA	60.248	21	205	995	1199	CTTCGCTTCCACTCATTTCC	59.813	20	TGCTGCTGAGACACAGTGATT	59.638	21	280	995	1274
Unigene0010908	3	p3	(TAA)5	15	1319	1333	CACCTTCTTCCGTCGTTTGT	60.149	20	AGTGAACAAACCCTTGCCAC	60.012	20	275	1284	1558	CACCTTCTTCCGTCGTTTGT	60.149	20	ACCACGATTTCAATTGCTCC	59.939	20	205	1284	1488	CACCTTCTTCCGTCGTTTGT	60.149	20	CCTCTGGTGCCAATTCTGAT	60.073	20	109	1284	1392
Unigene0010911	1	p3	(TTG)6	18	1577	1594	ATGATGATGAGGTGCTGCTG	59.819	20	CGGATCATCAGGAGGAGGTA	60.027	20	221	1538	1758	TCATCAAGTCTTGCAACCCA	60.24	20	ACCATTTGACACAACCAGCA	60.008	20	248	1403	1650	TCATCAAGTCTTGCAACCCA	60.24	20	CACCATTTGACACAACCAGC	60.008	20	249	1403	1651
Unigene0010914	1	p2	(CA)6	12	116	127	TCCTCCCTTAAATGGTGCAG	60.066	20	CCCTCAGCCTCATCATCAAT	60.034	20	256	24	279	TCCTCCCTTAAATGGTGCAG	60.066	20	GGTTTGGGCTTTTCAAAACA	59.953	20	165	24	188	TCCTCCCTTAAATGGTGCAG	60.066	20	ATTTGATCACACCCCTCAGC	59.934	20	268	24	291
Unigene0010915	1	p2	(CA)6	12	116	127	TCCTCCCTTAAATGGTGCAG	60.066	20	CCCTCAGCCTCATCATCAAT	60.034	20	256	24	279	TCCTCCCTTAAATGGTGCAG	60.066	20	GGTTTGGGCTTTTCAAAACA	59.953	20	165	24	188	TCCTCCCTTAAATGGTGCAG	60.066	20	ATTTGATCACACCCCTCAGC	59.934	20	268	24	291
Unigene0010916	1	p3	(GAA)5	15	178	192	TGAGGCAATCAATGAGGTTG	59.648	20	GGTGATGGTGGAATGTTGTG	59.656	20	264	62	325	TGAGGCAATCAATGAGGTTG	59.648	20	TGGTGATGGTGGAATGTTGT	59.656	20	265	62	326	TGAGGCAATCAATGAGGTTG	59.648	20	ATGACAATGGTGATGGTGGA	59.611	20	272	62	333
Unigene0010917	1	p3	(GCG)5	15	548	562	TTTCCAGATCCAGATCCGTC	60.011	20	CACTAAATAAACCGCCGCAC	60.508	20	204	406	609	CACAACGTGAAGGGAAGTCA	59.72	20	GCTCTTGCTCCTTGAATGCT	59.723	20	257	511	767	CACAACGTGAAGGGAAGTCA	59.72	20	AGCTCTTGCTCCTTGAATGC	59.723	20	258	511	768
Unigene0010917	2	p3	(TGA)5	15	1164	1178	TGGGAAATGAAAATGGTGTG	59.222	20	AACTCTCATACAGAACAATTAACATCA	57.558	27	199	1010	1208	ATGGGAAATGAAAATGGTGTG	59.537	21	AACTCTCATACAGAACAATTAACATCA	57.558	27	200	1009	1208	AAAATGGGAAATGAAAATGGTG	59.93	22	AACTCTCATACAGAACAATTAACATCA	57.558	27	203	1006	1208
Unigene0010918	1	p3	(GCG)5	15	548	562	TTTCCAGATCCAGATCCGTC	60.011	20	GCTCTTGCTCCTTGAATGCT	59.723	20	263	406	668	TTTCCAGATCCAGATCCGTC	60.011	20	AGCTCTTGCTCCTTGAATGC	59.723	20	264	406	669	ACTGGGTTTGGAGACTGCAC	60.159	20	AAATGCTCTCATTGGGCTTG	60.214	20	231	474	704
Unigene0010918	2	p3	(TGA)5	15	1065	1079	TGGGAAATGAAAATGGTGTG	59.222	20	AACTCTCATACAGAACAATTAACATCA	57.558	27	199	911	1109	ATGGGAAATGAAAATGGTGTG	59.537	21	AACTCTCATACAGAACAATTAACATCA	57.558	27	200	910	1109	AAAATGGGAAATGAAAATGGTG	59.93	22	AACTCTCATACAGAACAATTAACATCA	57.558	27	203	907	1109
Unigene0010922	2	p3	(TAT)6	18	343	360	ATGTGGTTGTTGCCGGTTAT	60.118	20	TCTTTAACCGACCCAAATCG	59.931	20	209	313	521	TCACTTGTGCTGCTTTTTGC	60.18	20	GAAAATGGTGAGGCCAATGT	59.797	20	261	149	409	ATAGATGCTGGAGCGGAAAA	59.807	20	GAAAATGGTGAGGCCAATGT	59.797	20	183	227	409
Unigene0010932	1	p3	(TTC)7	21	425	445	ACCCTCTGACTGCGTGTCTT	59.907	20	GCAAGTTTGGATGCAGGATT	60.081	20	243	362	604	ACCCTCTGACTGCGTGTCTT	59.907	20	TTGGGCATATGCGTACTTCA	60.096	20	201	362	562	TGCAGCTCTGCACTAAGCAT	59.918	20	ATTGACAGGAAGTGCTTGGG	60.111	20	255	323	577
Unigene0010932	2	p4	(TTAT)4	16	2524	2539	CCTTAGTAATGGCGCCTCC	59.677	19	TCCAACAACTGTCTGTCTCCA	59.294	21	268	2482	2749	CCCTTAGTAATGGCGCCTC	59.677	19	TCCAACAACTGTCTGTCTCCA	59.294	21	269	2481	2749	CTTAGTAATGGCGCCTCCG	60.737	19	TCCAACAACTGTCTGTCTCCA	59.294	21	267	2483	2749
Unigene0010932	3	p4	(GAAT)4	16	2785	2800	TGTCCACATGGAGACAGACAG	59.721	21	TGTTGATGGATTGAATAATGACAA	59.234	24	128	2721	2848	TGTCCACATGGAGACAGACAG	59.721	21	TTGTTGATGGATTGAATAATGACA	59.234	24	129	2721	2849	TGTCCACATGGAGACAGACAG	59.721	21	CAAGATCTACGTGGCTCATTTA	57.108	22	107	2721	2827
Unigene0010959	1	p3	(GTG)5	15	2176	2190	GTTGCGTGTACGGATGTCTG	60.183	20	CCTGTCTGTCTCATTTCATGTCA	60.164	23	195	2072	2266	CGGTGATGGTGGTATGATTG	59.648	20	CCTGTCTGTCTCATTTCATGTCA	60.164	23	133	2134	2266	GGAGATCGGTGATGGTGGTA	60.747	20	CCTGTCTGTCTCATTTCATGTCA	60.164	23	139	2128	2266
Unigene0010969	1	p4	(CTCA)4	16	168	183	TTCCCCAGTACACTCCATCC	59.779	20	CCGTTTCCCTCCCATTCTAT	60.145	20	259	96	354	CAAGGATAGGAACCTTCCCC	59.761	20	CCGTTTCCCTCCCATTCTAT	60.145	20	273	82	354	AAGGATAGGAACCTTCCCCA	59.761	20	CCGTTTCCCTCCCATTCTAT	60.145	20	272	83	354
Unigene0010970	1	p4	(CTCA)4	16	168	183	TTCCCCAGTACACTCCATCC	59.779	20	CCGTTTCCCTCCCATTCTAT	60.145	20	259	96	354	CAAGGATAGGAACCTTCCCC	59.761	20	CCGTTTCCCTCCCATTCTAT	60.145	20	273	82	354	AAGGATAGGAACCTTCCCCA	59.761	20	CCGTTTCCCTCCCATTCTAT	60.145	20	272	83	354
Unigene0010977	1	p4	(AACC)4	16	66	81	CAAACCCCATTTCCAAACAT	59.523	20	AAGATGATGGTGGTCTTCGG	59.927	20	171	3	173	CAAACCCCATTTCCAAACAT	59.523	20	CCGACATGCTGTTGTTTGAC	60.16	20	145	3	147	AACCCCATTTCCAAACATCA	60.029	20	AGATGATGGTGGTCTTCGGT	59.384	20	168	5	172
Unigene0010982	1	p3	(TGT)5	15	1606	1620	ACCCATATCCTTTGCGTAGC	59.07	20	TGGTCATCAATCGTCCTCTG	59.631	20	259	1434	1692	ACCCATATCCTTTGCGTAGC	59.07	20	TGTGGTCATCAATCGTCCTC	59.478	20	261	1434	1694	TGCGGCTAGCATTACCCATA	61.486	20	TGGTCATCAATCGTCCTCTG	59.631	20	272	1421	1692
Unigene0011003	1	p3	(ACC)6	18	2211	2228	GAACCAGAAGGGCCCATAAT	60.152	20	GCTGCAGGTTGTGATGAATG	60.272	20	183	2076	2258	TATCCGTCTCGTTGGCTTCT	59.836	20	GCTGCAGGTTGTGATGAATG	60.272	20	118	2141	2258	CCATGATCCTAGAGGGCTGA	60.173	20	GCTGCAGGTTGTGATGAATG	60.272	20	161	2098	2258
Unigene0011030	1	p2	(TA)6	12	44	55	CCCGAAATCTCTCTTGATTCC	60.025	21	ACCACGAACAGGACCATCAT	60.246	20	279	14	292	CCCCGAAATCTCTCTTGATTC	60.025	21	ACCACGAACAGGACCATCAT	60.246	20	280	13	292	CCGAAATCTCTCTTGATTCCA	59.254	21	ACCACGAACAGGACCATCAT	60.246	20	278	15	292
Unigene0011035	1	p3	(CTG)5	15	144	158	GGCATCCCCTAGTAAGGAGG	59.919	20	GTGGATCGCCAATTGTTTTC	60.318	20	268	5	272	GGAGGAGGAAGGGGTAATCA	60.264	20	GTGGATCGCCAATTGTTTTC	60.318	20	253	20	272	GGCATCCCCTAGTAAGGAGG	59.919	20	AGTGGATCGCCAATTGTTTT	59.434	20	269	5	273
Unigene0011047	1	p3	(CAG)5	15	141	155	CCCAACCAAACCCTAATTCC	60.403	20	CTCAAAGGTGGGCAATTGTT	59.971	20	221	106	326	GCCCAACCAAACCCTAATTC	60.542	20	CTCAAAGGTGGGCAATTGTT	59.971	20	222	105	326	CCCAACCAAACCCTAATTCC	60.403	20	AATGATCAGCTTGCCTTTGG	60.214	20	195	106	300
Unigene0011059	1	p4	(ATGT)4	16	1607	1622	CTCGTTAACGGCTGGATGAT	60.096	20	AACCATCATGTGAATGCCAG	59.374	20	278	1424	1701	CTCGTTAACGGCTGGATGAT	60.096	20	ACCATCATGTGAATGCCAGT	58.805	20	277	1424	1700	CTCGTTAACGGCTGGATGAT	60.096	20	GAATGCCAGTCACTTCTCCA	58.802	20	267	1424	1690
Unigene0011075	1	p3	(CAT)5	15	457	471	CGAAAGCGTACAAAACGTCA	59.911	20	ATCTTCATCTTCCGTGGTGG	59.927	20	186	332	517	CACATTCACAATTGTTGCCC	59.823	20	ATCTTCATCTTCCGTGGTGG	59.927	20	145	373	517	CCACATTCACAATTGTTGCC	59.823	20	ATCTTCATCTTCCGTGGTGG	59.927	20	146	372	517
Unigene0011075	2	p3	(GAT)5	15	816	830	TTCATCGTTTCAAGCACTCG	59.988	20	CTTCCAAGGTGGTGATGGTT	59.82	20	151	703	853	TTCATCGTTTCAAGCACTCG	59.988	20	ATCTTCCAAGGTGGTGATGG	59.779	20	153	703	855	CACCAACACCTGCCTATGTG	60.025	20	TTGTTGTTGATGATAGCCGC	59.694	20	268	786	1053
Unigene0011076	1	p2	(TA)7	14	142	155	TTGTGGGTATGATGAACAATTTC	58.731	23	TGTCACTACTAAACAAAGGTGCAA	58.922	24	153	52	204	TTGTGGGTATGATGAACAATTTC	58.731	23	TGTCACTACTAAACAAAGGTGCAAA	60.134	25	153	52	204	TTGTGGGTATGATGAACAATTTC	58.731	23	TTGTCACTACTAAACAAAGGTGCAA	60.134	25	154	52	205
Unigene0011077	1	c	(ATC)5tctgtttcaatcaatgtaacctgtattcttgttgctagtatttcataccacttttgggtatctatctactgctatattaaactcattt(TATC)4	119	1705	1823	AGGGCTAAAGATGGACAGCC	60.599	20	GGCAGAAACAAGATTAACAAGG	57.94	22	243	1608	1850	GGGCTAAAGATGGACAGCCT	60.599	20	GGCAGAAACAAGATTAACAAGG	57.94	22	242	1609	1850	AGGGCTAAAGATGGACAGCC	60.599	20	TGAGGCAGAAACAAGATTAACAA	58.932	23	246	1608	1853
Unigene0011085	1	p2	(TA)7	14	145	158	AAACCCCCATCTCCATTTTC	59.996	20	AGTTACCGGATCGGACTGTG	59.989	20	152	93	244	AAACCCCCATCTCCATTTTC	59.996	20	CAGTTACCGGATCGGACTGT	59.989	20	153	93	245	CACCTAAAGGAGAGAGGGGG	60.06	20	AGTTACCGGATCGGACTGTG	59.989	20	237	8	244
Unigene0011096	1	p3	(CAC)5	15	70	84	AACAGCCGACAATGAAAACC	59.978	20	AATCTGTGGTAGGTGGTCCG	59.844	20	119	39	157	CCACCGTAGATGGCTTCAGT	60.134	20	AATCTGTGGTAGGTGGTCCG	59.844	20	146	12	157	ACCACCGTAGATGGCTTCAG	60.134	20	AATCTGTGGTAGGTGGTCCG	59.844	20	147	11	157
Unigene0011110	1	p3	(GTG)5	15	523	537	GCTTCCTGGGATTGTTTTGA	60.051	20	CATGGCCAAAACACATAATCC	60.067	21	201	442	642	GCTTCCTGGGATTGTTTTGA	60.051	20	TGGCCAAAACACATAATCCTC	59.815	21	199	442	640	GCTTCCTGGGATTGTTTTGA	60.051	20	GGCCAAAACACATAATCCTCA	59.815	21	198	442	639
Unigene0011111	1	p3	(GTG)5	15	592	606	CATGAGTGAGCTGCCTGGTA	60.008	20	CATGGCCAAAACACATAATCC	60.067	21	204	508	711	CATGAGTGAGCTGCCTGGTA	60.008	20	TGGCCAAAACACATAATCCTC	59.815	21	202	508	709	CATGAGTGAGCTGCCTGGTA	60.008	20	GGCCAAAACACATAATCCTCA	59.815	21	201	508	708
Unigene0011119	1	p4	(CCAT)4	16	103	118	TGTGTTTTTCGATTTCCGTG	59.561	20	AGGATTGTATGTTGGTGAAGCA	59.499	22	144	73	216	TGTGTTTTTCGATTTCCGTG	59.561	20	GGATTGTATGTTGGTGAAGCA	58.49	21	143	73	215	TGTGTTTTTCGATTTCCGTG	59.561	20	TGTTGGTGAAGCAAGTGAAC	57.271	20	135	73	207
Unigene0011126	1	p3	(ATG)5	15	154	168	TCTGTGGATGATGGGGTTTT	60.173	20	TCTTGTCCACACAAATCAAACA	59.072	22	197	39	235	TTCTGTGGATGATGGGGTTT	60.173	20	TCTTGTCCACACAAATCAAACA	59.072	22	198	38	235	TCTGTGGATGATGGGGTTTT	60.173	20	TGTTCTTGTCCACACAAATCAA	59.072	22	200	39	238
Unigene0011127	1	c	(AC)6atacaaaaccaaacccaacccacttctttctattttaattttcccagtaacgacacacaatactccaacacgacatcgtttcattcagcaccgcggatct(GA)7	126	42	167	AAATTTTGCGGTGGTTTCAC	59.845	20	GGTGATCGGAGATCGAGGTA	60.034	20	227	6	232	AAATTTTGCGGTGGTTTCAC	59.845	20	ATTGTTCGGGCATTCTCATC	59.9	20	274	6	279	AAAATTTTGCGGTGGTTTCA	60.335	20	GGTGATCGGAGATCGAGGTA	60.034	20	228	5	232
Unigene0011127	2	p3	(AAT)5	15	738	752	ATCGTACGGTCGAAATCTGC	60.103	20	CTTACAAGGCGACACACCAA	59.758	20	228	632	859	ATCGTACGGTCGAAATCTGC	60.103	20	TCCTCACTCCGCCTAACAAC	60.255	20	263	632	894	ATCGTACGGTCGAAATCTGC	60.103	20	CATCACCAACACTCAGCGAT	59.707	20	193	632	824
Unigene0011151	1	p2	(AC)10	20	68	87	TCTTCTCACAAAAACACACACTCA	59.858	24	AGGTTTGAGGGGACCAGAGT	59.968	20	240	40	279	TCTTCTCACAAAAACACACACTCA	59.858	24	CGCTTGAACAAATTCCAGGT	60.11	20	165	40	204	TCTTCTCACAAAAACACACACTCA	59.858	24	GACCAGAGTTTTCCTTGGCA	60.232	20	229	40	268
Unigene0011180	2	p2	(TA)9	18	803	820	TCTCGAATATTGTGAGGGGC	60.036	20	TAGGTGCCGGACAACCTTAT	59.452	20	241	612	852	TCGAATATTGTGAGGGGCTC	60.036	20	TAGGTGCCGGACAACCTTAT	59.452	20	239	614	852	GTTATGCTTTCACAGCCCGT	60.14	20	TAGGTGCCGGACAACCTTAT	59.452	20	263	590	852
Unigene0011181	2	p2	(TA)8	16	812	827	GGTTTGTGGCAAAGCTTAACA	60.159	21	GAGATTCATGGCGGTTTTGT	59.939	20	261	641	901	GGTTTGTGGCAAAGCTTAACA	60.159	21	TAAGAGGGAGATTCATGGCG	60.17	20	268	641	908	ATATTGTGAGGGGCTCGTTC	59.009	20	TTCATGGCGGTTTTGTTAGA	59.157	20	280	618	897
Unigene0011187	1	p3	(AAC)6	18	152	169	GACGGTCGGTGAAAATAGGA	59.933	20	GATTTCTGACGCGCTTTTTC	59.967	20	264	56	319	GTAACCGCCTTTACAGCCAC	59.637	20	GATTTCTGACGCGCTTTTTC	59.967	20	204	116	319	CGGTCGGTGAAAATAGGAAG	59.564	20	GATTTCTGACGCGCTTTTTC	59.967	20	262	58	319
Unigene0011192	1	p3	(TTA)5	15	1383	1397	TACCTACGTCCTGTGAGGGG	59.982	20	CTTTAGGTCAATGGGGGACA	59.784	20	266	1156	1421	TACCTACGTCCTGTGAGGGG	59.982	20	TTTAGGTCAATGGGGGACAG	59.784	20	265	1156	1420	TACCTACGTCCTGTGAGGGG	59.982	20	CCTTTAGGTCAATGGGGGAC	60.549	20	267	1156	1422
Unigene0011196	1	p2	(AC)7	14	153	166	ACAACCTGTCAGCCATTTCC	59.973	20	TATTCTCGTGGTACGGGCTC	60.096	20	164	98	261	TTTCCCTCCCCTATCAATCC	60.089	20	TATTCTCGTGGTACGGGCTC	60.096	20	149	113	261	AAGACCACAACCTGTCAGCC	60.159	20	TATTCTCGTGGTACGGGCTC	60.096	20	170	92	261
Unigene0011213	1	c	(TAT)6tagtggtagtatgaacgggatggttggattg(GGAAGC)4	73	1152	1224	GTCGGCATCATCTTCCAAAT	59.9	20	TCTGTGTGGCACTTGCTTAAA	59.521	21	237	1062	1298	GTCGGCATCATCTTCCAAAT	59.9	20	CTCGTATCTGTGTGGCACTTG	59.375	21	243	1062	1304	CAAAATCAGTAATGAGCCCCC	60.678	21	GTGGTGGTTAAGGGGAGGAT	60.052	20	254	1103	1356
Unigene0011215	1	p2	(TA)7	14	839	852	TCTCCATACCCTGCTTGACC	60.073	20	CTCCCAGCACCTGACACTCT	60.458	20	231	659	889	TCTCCATACCCTGCTTGACC	60.073	20	CCAGCACCTGACACTCTCAC	59.442	20	228	659	886	TCAAATTCCTTTGGCAGGAG	60.184	20	CTCCCAGCACCTGACACTCT	60.458	20	128	762	889
Unigene0011233	1	p3	(ATA)5	15	1795	1809	ATTTTGATGGGTTGCTGCTG	61.032	20	CACACCACCAGGGTTTTCTC	60.399	20	245	1680	1924	ATTTTGATGGGTTGCTGCTG	61.032	20	TGGTCACCTCATCACACCAC	60.44	20	262	1680	1941	GGTTGCTGCTGGTGAAGATA	58.877	20	CACACCACCAGGGTTTTCTC	60.399	20	236	1689	1924
Unigene0011270	1	p2	(AC)8	16	98	113	CCTCAATTCATTAGCCCACC	59.387	20	GACCAACAGTTGACAACCCC	60.261	20	264	47	310	ACACGCTTCCTCCTCAATTC	59.288	20	GACCAACAGTTGACAACCCC	60.261	20	275	36	310	CCTCAATTCATTAGCCCACC	59.387	20	CAACAGTTGACAACCCCAGA	59.565	20	261	47	307
Unigene0011281	1	p3	(CAC)5	15	630	644	TTGGAACAATGAAAAAGGGC	59.916	20	CCACAACATTTTGCCTTCCT	59.971	20	259	437	695	TTGGAACAATGAAAAAGGGC	59.916	20	AGCAACAACCAACAACCACA	60.049	20	274	437	710	TTGGAACAATGAAAAAGGGC	59.916	20	CAGCAACAACCAACAACCAC	60.049	20	275	437	711
Unigene0011282	2	p3	(ATT)5	15	364	378	ATCTCGAAAGACAAAGCCCA	59.813	20	TGATTAAGGCCGCTGAGAGT	59.978	20	234	302	535	ATCTCGAAAGACAAAGCCCA	59.813	20	TCGGTTAGGGTATGACCAGC	59.955	20	275	302	576	ATCTCGAAAGACAAAGCCCA	59.813	20	CGATCCGTCTTTTGTCCATT	59.933	20	191	302	492
Unigene0011282	3	p3	(TTC)5	15	899	913	TGTTGCTGCTGCTTCATACC	60.019	20	TGGGTGTGGAAACACAAGGT	61.266	20	210	729	938	TTCTTGATGAAGGCCACCTC	60.195	20	TGGGTGTGGAAACACAAGGT	61.266	20	235	704	938	TTCTTGATGAAGGCCACCTC	60.195	20	TGGGTGTGGAAACACAAGG	60.4	19	235	704	938
Unigene0011282	4	c	(AG)6aaaaaaaaaagttagaaaaggccagcta(GTT)5	55	1024	1078	CTTGTGTTTCCACACCCAAAT	59.743	21	AAACCAAACCAAAACCCGAC	60.977	20	275	921	1195	TTGTGTTTCCACACCCAAAT	58.722	20	AAACCAAACCAAAACCCGAC	60.977	20	274	922	1195	CTTGTGTTTCCACACCCAAAT	59.743	21	AAACCCGACCCACGAAATA	60.177	19	264	921	1184
Unigene0011283	1	p3	(TAT)6	18	741	758	CGATCACATAAGCCACAGGA	59.673	20	TGACCCCAATTAACACCTCA	58.821	20	273	533	805	CGATCACATAAGCCACAGGA	59.673	20	TGACCCCAATTAACACCTCAA	60.213	21	273	533	805	CGATCACATAAGCCACAGGA	59.673	20	CCCCAATTAACACCTCAACAA	59.71	21	270	533	802
Unigene0011283	2	p2	(TG)9	18	1000	1017	CAAGCTACGACAATCGACCA	59.864	20	CCATTCCCATCTCACCTCTC	59.46	20	195	846	1040	TGTGATGTTCAAATGCACGA	59.676	20	CCATTCCCATCTCACCTCTC	59.46	20	226	815	1040	GCAATCTCATGTTGGGGTGT	60.79	20	CCATTCCCATCTCACCTCTC	59.46	20	172	869	1040
Unigene0011284	2	p3	(TAT)6	18	304	321	CATGGGCAGTTGAAACCTCT	60.111	20	TGGTCGATTGTCGTAGCTTG	59.864	20	206	223	428	ATGGGCAGTTGAAACCTCTG	60.111	20	TGGTCGATTGTCGTAGCTTG	59.864	20	205	224	428	GGGCAGTTGAAACCTCTGAA	60.232	20	TGGTCGATTGTCGTAGCTTG	59.864	20	203	226	428
Unigene0011284	3	p2	(TG)9	18	563	580	CAAGCTACGACAATCGACCA	59.864	20	CCATTCCCATCTCACCTCTC	59.46	20	195	409	603	TGTGATGTTCAAATGCACGA	59.676	20	CCATTCCCATCTCACCTCTC	59.46	20	226	378	603	GCAATCTCATGTTGGGGTGT	60.79	20	CCATTCCCATCTCACCTCTC	59.46	20	172	432	603
Unigene0011289	1	p3	(ACT)5	15	191	205	AACCCCATTAACAATGCCAA	60.053	20	TGTTAGCCGCATAATGGACA	60.096	20	265	34	298	ATCGCGCTAGTGTCCTTGTT	59.904	20	AGCTTTCATGACGGATTTGG	60.074	20	159	118	276	AACCCCATTAACAATGCCAA	60.053	20	TTGGTTAATGTCCGTGGTGA	59.816	20	207	34	240
Unigene0011292	1	p2	(AC)6	12	417	428	TCAGTAATCAATCACGGCCA	60.073	20	GAGTTCGATGGTGTCGGTTT	59.973	20	262	279	540	ATCACGGCCATCTCATTTTC	59.9	20	GAGTTCGATGGTGTCGGTTT	59.973	20	252	289	540	TCAGTAATCAATCACGGCCA	60.073	20	GATTCCTTTGGGAACCCAGT	60.169	20	228	279	506
Unigene0011295	1	p5	(GAATT)4	20	946	965	TTGGAGAATTGAATCTGGGG	59.864	20	GCCGTCCATCCCACTACTAA	59.955	20	188	871	1058	TTGGAGAATTGAATCTGGGG	59.864	20	AACCTATAGCCGTCCATCCC	60.173	20	196	871	1066	TTGGAGAATTGAATCTGGGG	59.864	20	TAGCCGTCCATCCCACTACT	59.574	20	190	871	1060
Unigene0011303	1	p2	(AC)6	12	85	96	TCCAAGCTTTCACACTCCCT	59.844	20	CTTCCAATGACTGCCCCTAA	60.066	20	174	8	181	GTCCAAGCTTTCACACTCCC	59.703	20	CTTCCAATGACTGCCCCTAA	60.066	20	175	7	181	TCCAAGCTTTCACACTCCCT	59.844	20	CCCTAATGGAACCCTCGTCT	60.319	20	160	8	167
Unigene0011308	1	p3	(AAT)5	15	1934	1948	TTCAATCGCATTTGGACTCA	60.197	20	CCCCCAAATCAGATTCATTG	60.126	20	105	1872	1976	TCAATCGCATTTGGACTCAC	59.654	20	CCCCCAAATCAGATTCATTG	60.126	20	104	1873	1976	TCGGTTACCAGCAGACTTGA	59.44	20	CCCCCAAATCAGATTCATTG	60.126	20	195	1782	1976
Unigene0011315	1	p2	(AT)7	14	757	770	ATGTGGTGCAGAAGGTTTCA	59.139	20	AACCATGAGGCACCAAAATC	59.797	20	189	652	840	TGTGGTGCAGAAGGTTTCAT	59.139	20	AACCATGAGGCACCAAAATC	59.797	20	188	653	840	TGGTGCAGAAGGTTTCATTTC	60.103	21	AACCATGAGGCACCAAAATC	59.797	20	186	655	840
Unigene0011323	1	p3	(ATG)7	21	1461	1481	TTCCCAATTTTTACGTTGGC	59.81	20	ACGTTTTTGTTCCCCAAACA	60.241	20	263	1313	1575	TTCCCAATTTTTACGTTGGC	59.81	20	CACGTTTTTGTTCCCCAAAC	60.241	20	264	1313	1576	TTCCCAATTTTTACGTTGGC	59.81	20	ACACGTTTTTGTTCCCCAAA	60.241	20	265	1313	1577
Unigene0011326	1	p3	(CAA)5	15	53	67	GGTGTGATCGTTTATCAAAGTCC	59.76	23	CTCAATCCAAGTCCTCCCAA	60.042	20	162	9	170	GGTGTGATCGTTTATCAAAGTCC	59.76	23	TCAATCCAAGTCCTCCCAAC	59.903	20	161	9	169	GGTGTGATCGTTTATCAAAGTCC	59.76	23	GCCACTCAATCCAAGTCCTC	59.661	20	166	9	174
Unigene0011351	1	p2	(TG)6	12	2131	2142	TGGCCTTAAAAACACCTCCA	60.472	20	AGAACAGTGTCGTTTGTGCG	59.946	20	195	1996	2190	TGGCCTTAAAAACACCTCCA	60.472	20	TTTGTGCGGAGAATTGAGTG	59.84	20	183	1996	2178	TGGCCTTAAAAACACCTCCA	60.472	20	TGCGGAGAATTGAGTGCATA	60.366	20	179	1996	2174
Unigene0011357	1	p2	(AT)7	14	265	278	TTGTGCAGGAAGGGCTTTAC	60.249	20	AGGCCCAAATATGCAAACAG	59.96	20	255	168	422	TTGTGCAGGAAGGGCTTTAC	60.249	20	GGCCCAAATATGCAAACAGT	59.829	20	254	168	421	TTGTGCAGGAAGGGCTTTAC	60.249	20	TTCAGGGTAAGCGGCATTAT	59.569	20	188	168	355
Unigene0011361	1	p3	(GAG)5	15	707	721	TGGGTTAGGTTGAGGTGGAG	59.959	20	AAAAATGCCCCCAATCAAAT	60.369	20	174	581	754	TGGGTTAGGTTGAGGTGGAG	59.959	20	TCCCCTGAAACCCCAATTAT	60.37	20	204	581	784	TGGGTTAGGTTGAGGTGGAG	59.959	20	ATCCCCTGAAACCCCAATTA	60.37	20	205	581	785
Unigene0011382	1	p2	(AT)6	12	634	645	ACCCTACATGTGGTGGAGGA	60.238	20	GTATAACACCCCATCCCCAA	59.363	20	278	498	775	ACCCTACATGTGGTGGAGGA	60.238	20	ATAACACCCCATCCCCAATC	60.641	20	276	498	773	ACCCTACATGTGGTGGAGGA	60.238	20	ACGTATAACACCCCATCCCC	60.693	20	280	498	777
Unigene0011383	1	p4	(ATCC)5	20	120	139	CCATCCATTAATTCATCCATCA	59.484	22	TCTGGGCTATCTGCACTCCT	59.973	20	270	56	325	CCATCCATTAATTCATCCATCA	59.484	22	ATGGCATTGTCTGGGCTATC	59.923	20	279	56	334	CCATCCATTAATTCATCCATCA	59.484	22	GTCTGGGCTATCTGCACTCC	59.834	20	271	56	326
Unigene0011385	1	p3	(TGG)5	15	1036	1050	CTGGTGGTTGGTTGGAAGTT	59.861	20	AGCTGCACCTTCTCCAAATG	60.397	20	191	983	1173	CTGGTGGTTGGTTGGAAGTT	59.861	20	CAGCTGCACCTTCTCCAAAT	60.397	20	192	983	1174	GAGTTGTTCCAGCGATGTCA	59.837	20	CAGCTGCACCTTCTCCAAAT	60.397	20	162	1013	1174
Unigene0011388	1	p2	(TA)6	12	157	168	GGTGCTAATCTGTTCGCCAT	60.103	20	AAATCAATGGAAAAAGCTCCA	58.683	21	165	85	249	GGTGCTAATCTGTTCGCCAT	60.103	20	GGTCATTCTATCACAGTGTCGG	59.478	22	196	85	280	GGTGCTAATCTGTTCGCCAT	60.103	20	AATCAATGGAAAAAGCTCCA	57.277	20	164	85	248
Unigene0011391	1	p4	(AGCC)4	16	2600	2615	TTAATGCATCCCGTTTGTCA	59.93	20	TTAACCCATCTTCTTCCCCC	60.124	20	213	2497	2709	TTAATGCATCCCGTTTGTCA	59.93	20	TTTTTGCTCTGGGAACGACT	59.853	20	179	2497	2675	TTAATGCATCCCGTTTGTCA	59.93	20	AGTTTTTGCTCTGGGAACGA	59.853	20	181	2497	2677
Unigene0011410	1	p2	(CA)6	12	169	180	TCGTCTCTCTCCCGAATGAT	59.761	20	GGCAACGATGAGCACTAACA	59.871	20	128	77	204	GTCGTCTCTCTCCCGAATGA	60.349	20	GGCAACGATGAGCACTAACA	59.871	20	129	76	204	TCCCTCCTTTCCTTTCCTTC	59.623	20	GGCAACGATGAGCACTAACA	59.871	20	178	27	204
Unigene0011424	1	p3	(CTG)7	21	160	180	CAAAAGAAAAGATCACGCCC	59.685	20	TGAACTCGCGATTAGGGTCT	59.836	20	241	137	377	CCAAAAGAAAAGATCACGCC	59.685	20	TGAACTCGCGATTAGGGTCT	59.836	20	242	136	377	CAAAAGAAAAGATCACGCCC	59.685	20	CGCTACCTGGTGGTTGAACT	60.171	20	255	137	391
Unigene0011425	1	p3	(CTG)7	21	160	180	CAAAAGAAAAGATCACGCCC	59.685	20	TGAACTCGCGATTAGGGTCT	59.836	20	241	137	377	CCAAAAGAAAAGATCACGCC	59.685	20	TGAACTCGCGATTAGGGTCT	59.836	20	242	136	377	CAAAAGAAAAGATCACGCCC	59.685	20	CGCTACCTGGTGGTTGAACT	60.171	20	255	137	391
Unigene0011442	1	c	(TA)7ttagggttagagctagctagctagaatcagg(TA)7	59	1090	1148	TTGATCTGGGTCATTGGATG	59.296	20	CAAATGGCGTGTACTGCAAC	60.18	20	269	1022	1290	TTGATCTGGGTCATTGGATG	59.296	20	CTCCGTTATTTGCAACCGTC	60.502	20	249	1022	1270	TTGATCTGGGTCATTGGATG	59.296	20	TAGGGCAAATGGCGTGTACT	60.523	20	274	1022	1295
Unigene0011461	1	p3	(ATA)5	15	806	820	CCACCTGATTACGGTGAGGT	59.844	20	TAAAACGGGTCAATGGCTTC	59.938	20	229	768	996	GGTTGCGTCCACCTGATTAC	60.384	20	TAAAACGGGTCAATGGCTTC	59.938	20	237	760	996	AGGTTGCGTCCACCTGATTA	60.517	20	TAAAACGGGTCAATGGCTTC	59.938	20	238	759	996
Unigene0011462	1	p3	(TCT)6	18	2334	2351	ATTCCATGAAAAGCCGACTG	60.074	20	TGGGATTCCACTCAAATGGT	60.173	20	264	2288	2551	ATGAAAAGCCGACTGGTACG	60.132	20	TGGGATTCCACTCAAATGGT	60.173	20	259	2293	2551	ATGAAAAGCCGACTGGTACG	60.132	20	AAAATGGTTGGCGGTGATAA	60.188	20	279	2293	2571
Unigene0011470	1	p3	(GAT)5	15	450	464	GCTTGCTTCAAGTTTCCCTG	59.993	20	TGCTTTTGCTTGATCCCTCT	59.955	20	190	343	532	GCTTGCTTCAAGTTTCCCTG	59.993	20	CCTCTTCTGTCTCATCCCCA	60.191	20	152	343	494	CTTGCTTCAAGTTTCCCTGG	59.846	20	TGCTTTTGCTTGATCCCTCT	59.955	20	189	344	532
Unigene0011472	1	p3	(GAT)5	15	450	464	GCTTGCTTCAAGTTTCCCTG	59.993	20	TGCTTTTGCTTGATCCCTCT	59.955	20	190	343	532	GCTTGCTTCAAGTTTCCCTG	59.993	20	CCTCTTCTGTCTCATCCCCA	60.191	20	152	343	494	CTTGCTTCAAGTTTCCCTGG	59.846	20	TGCTTTTGCTTGATCCCTCT	59.955	20	189	344	532
Unigene0011506	1	c	(TG)7gatagatttagacgcaaaaaattgtgcgaaaataagttccgaaaagtgtgatttggttatatttgtgtatctatatctcgtaa(GT)6atttagagtgtgggtgtgtttatctgtgtgtaaagc(GGGAT)5	170	1136	1305	CCGTTCGAAAAAGGATTGAC	59.546	20	CTACGGCCAAAATAGAGGGA	59.178	20	277	1057	1333	CCGTTCGAAAAAGGATTGAC	59.546	20	TACGGCCAAAATAGAGGGAC	59.043	20	276	1057	1332	CCGTTCGAAAAAGGATTGAC	59.546	20	GCCAAAATAGAGGGACCAAA	59.019	20	272	1057	1328
Unigene0011522	1	c	(TCT)6aaatcatcttcttgttt(TTC)6	53	1752	1804	TAACAAAGAAGGGACGGTGC	60.11	20	AAGGCGACGATGAAAGAGAA	59.955	20	143	1699	1841	TAACAAAGAAGGGACGGTGC	60.11	20	CTCCGAAGCCATCAGAGAAC	59.95	20	170	1699	1868	TAACAAAGAAGGGACGGTGC	60.11	20	CGATGAAAGAGAAGAAGGCG	60.088	20	136	1699	1834
Unigene0011529	1	p3	(GAG)5	15	1634	1648	CTGACGCTAAGTGGTGGTGA	59.897	20	TTCCAAAACCAAACAACATCC	59.693	21	139	1581	1719	TCCACAGGTTGTTTGCTCAG	59.873	20	TTCCAAAACCAAACAACATCC	59.693	21	272	1448	1719	ATCGTGAGCTGGTGGAGAGT	59.866	20	TTCCAAAACCAAACAACATCC	59.693	21	166	1554	1719
Unigene0011533	1	p3	(TTC)5	15	94	108	CCCTTGTCTTTCTTTCTTTCCA	59.736	22	TTGGCAGATTGAATTGGTGA	60.049	20	253	28	280	CCCTTGTCTTTCTTTCTTTCCA	59.736	22	TTGTTGGCAGATTGAATTGG	59.518	20	256	28	283	CCCTTGTCTTTCTTTCTTTCCAT	59.992	23	TTGGCAGATTGAATTGGTGA	60.049	20	253	28	280
Unigene0011533	2	p3	(CTT)5	15	323	337	TCACCAATTCAATCTGCCAA	60.049	20	TGATGGGGTTCTTTGCAAGT	60.495	20	276	261	536	CCAATTCAATCTGCCAACAA	59.518	20	AATTTGGAAATTGGGCTGTG	59.801	20	222	264	485	CCAATTCAATCTGCCAACAA	59.518	20	TTTGGAAATTGGGCTGTGAT	60.309	20	220	264	483
Unigene0011533	3	p3	(CAA)5	15	676	690	TTGCAAAGAACCCCATCAGT	60.495	20	TAAGATGACCCGTTTGACCC	59.79	20	262	519	780	ACTTGCAAAGAACCCCATCA	60.495	20	TAAGATGACCCGTTTGACCC	59.79	20	264	517	780	TTGCAAAGAACCCCATCAGT	60.495	20	TTTGCTGCTGCTGTTGAGTT	59.788	20	196	519	714
Unigene0011535	1	p4	(GAAA)5	20	1159	1178	TTCACCACCATTTTTCTCCAG	59.956	21	GCTTGCATCTTTTCAACCTTC	58.965	21	172	1048	1219	TTCACCACCATTTTTCTCCA	58.947	20	GCTTGCATCTTTTCAACCTTC	58.965	21	172	1048	1219	CCACCATTTTTCTCCAGATCA	59.918	21	GCTTGCATCTTTTCAACCTTC	58.965	21	168	1052	1219
Unigene0011538	1	p3	(TTA)5	15	662	676	CGTCTTCATCTCCCGGATTA	60.029	20	AAATGCGAAAAATGGTCTGG	59.938	20	216	591	806	TGCCCCTTTTCATTAGATCG	60.031	20	AAATGCGAAAAATGGTCTGG	59.938	20	269	538	806	CGTCTTCATCTCCCGGATTA	60.029	20	AGGGGATCATCAGCTAGGGT	59.919	20	191	591	781
Unigene0011539	1	p3	(TTA)5	15	221	235	CGTCTTCATCTCCCGGATTA	60.029	20	AAATGCGAAAAATGGTCTGG	59.938	20	216	150	365	TGCCCCTTTTCATTAGATCG	60.031	20	AAATGCGAAAAATGGTCTGG	59.938	20	270	96	365	CGTCTTCATCTCCCGGATTA	60.029	20	AGGGGATCATCAGCTAGGGT	59.919	20	191	150	340
Unigene0011595	1	p3	(GAA)5	15	58	72	CGGAAAAGAAAATGGAAATGG	60.631	21	TGCAACGATATCGACCTCAA	60.22	20	155	32	186	CGGAAAAGAAAATGGAAATGG	60.631	21	ATACTGCATACGAGGGCTGC	60.265	20	104	32	135	CGGAAAAGAAAATGGAAATGG	60.631	21	AATGTGGGTCAGATCCTCCA	60.326	20	177	32	208
Unigene0011602	1	p3	(TCA)5	15	257	271	ATTTCCCATTTCCACCACAA	60.029	20	CAACAGTCCCACATTCACCA	60.416	20	239	177	415	TTCCACCACAAAACTTTCCC	59.807	20	CAACAGTCCCACATTCACCA	60.416	20	230	186	415	ATTTCCCATTTCCACCACAA	60.029	20	CAGTCCCACATTCACCAAAA	59.389	20	236	177	412
Unigene0011619	1	p3	(TAA)5	15	1336	1350	GCAAAGTTGGAAGGCATGAT	60.081	20	TGACAGTCGCACCTCCATAC	59.707	20	126	1289	1414	AGATTTGAACACCCGTGGAG	59.966	20	ACTTGATCATTCACCCACCC	59.636	20	265	1132	1396	TACCAATGATGCTTGTGCGT	60.142	20	TGACAGTCGCACCTCCATAC	59.707	20	212	1203	1414
Unigene0011622	1	p3	(GCA)6	18	122	139	GCAGATTGAAAGGTTAGGCG	59.845	20	TTAGGCTGCTTGGCTTCAAT	59.982	20	248	83	330	ATGGGGGTTCCAGAATTAGG	60.011	20	GCATGAGATGAACCAGCAAA	59.805	20	245	38	282	ATGGGGGTTCCAGAATTAGG	60.011	20	CCAGCAAAAGGTTTCTTCCA	60.22	20	233	38	270
Unigene0011625	1	p3	(GCA)6	18	122	139	ATGGGGGTTCCAGAATTAGG	60.011	20	CATGCCATGTGTTTTACCCA	60.234	20	129	38	166	ATGGGGGTTCCAGAATTAGG	60.011	20	TGTACGACTTGTCAGCCCAC	59.751	20	190	38	227	ATGGGGGTTCCAGAATTAGG	60.011	20	TTGTACGACTTGTCAGCCCA	60.301	20	191	38	228
Unigene0011627	1	p3	(ACA)6	18	179	196	AGCAACCGACCATTATGAGC	60.103	20	TCGAACAGCAGCAGATTTTG	60.134	20	144	133	276	GAGCTGCTGCTGCTGTATTG	59.918	20	ACCGACTCACTGGACTCACC	60.161	20	223	149	371	TGAGCTGCTGCTGCTGTATT	59.918	20	ACCGACTCACTGGACTCACC	60.161	20	224	148	371
Unigene0011628	1	p2	(AT)6	12	1441	1452	CGCAATTCCAGGCATTTTAT	59.928	20	TCAATAAATTATGAAATTCAACATCAC	57.682	27	211	1282	1492	ACGCAATTCCAGGCATTTTA	60.456	20	TCAATAAATTATGAAATTCAACATCAC	57.682	27	212	1281	1492	CTACCAAACGCAATTCCAGG	60.493	20	TCAATAAATTATGAAATTCAACATCAC	57.682	27	219	1274	1492
Unigene0011665	1	p6	(AGGGTT)4	24	114	137	GCTGGAAGAACCAAAAGGTG	59.711	20	TAACTCACCCACCCATCCAT	60.05	20	237	56	292	GCTGGAAGAACCAAAAGGTG	59.711	20	CCACCGTGATCTCGAATTTT	59.933	20	175	56	230	GTGGAACGGGAGAAGATGAG	59.655	20	TAACTCACCCACCCATCCAT	60.05	20	266	27	292
Unigene0011679	1	p3	(ATA)7	21	441	461	GTTATTGGGTCGACGGAGAA	59.933	20	TAACCTTTGCCGTAACGTCC	59.996	20	280	366	645	ATGCCGGAATTTACAGATCG	59.923	20	TAACCTTTGCCGTAACGTCC	59.996	20	261	385	645	GTTATTGGGTCGACGGAGAA	59.933	20	GTCAATACCCCACCGCTTTA	59.823	20	202	366	567
Unigene0011680	1	p3	(ATA)7	21	441	461	GTTATTGGGTCGACGGAGAA	59.933	20	CCACGTCAGCAACAGCTTTA	60.05	20	266	366	631	ATGCCGGAATTTACAGATCG	59.923	20	CCACGTCAGCAACAGCTTTA	60.05	20	247	385	631	GTTATTGGGTCGACGGAGAA	59.933	20	TTATCAACTGCCACGTCAGC	59.871	20	276	366	641
Unigene0011693	1	p2	(AC)7	14	32	45	ACCCTTTATCGGAAACCCAC	60.053	20	TGATGACGGTGGAGATGAAA	60.048	20	204	5	208	ACCCTTTATCGGAAACCCAC	60.053	20	TTGATGACGGTGGAGATGAA	60.048	20	205	5	209	ACCCTTTATCGGAAACCCAC	60.053	20	TTTGATGACGGTGGAGATGA	60.048	20	206	5	210
Unigene0011710	1	p3	(TGC)5	15	1849	1863	TGCCGATCCCTACATCTACC	59.917	20	CGGCGTTGTTTTGGTAAGTT	60.032	20	238	1734	1971	TGCCGATCCCTACATCTACC	59.917	20	AACGGCGTTGTTTTGGTAAG	60.032	20	240	1734	1973	ACAGAGGTATCCTCATGCCG	60.096	20	CGGCGTTGTTTTGGTAAGTT	60.032	20	253	1719	1971
Unigene0011711	1	p3	(TGC)5	15	1245	1259	TGCCGATCCCTACATCTACC	59.917	20	CGGCGTTGTTTTGGTAAGTT	60.032	20	238	1130	1367	TGCCGATCCCTACATCTACC	59.917	20	AACGGCGTTGTTTTGGTAAG	60.032	20	240	1130	1369	ACAGAGGTATCCTCATGCCG	60.096	20	CGGCGTTGTTTTGGTAAGTT	60.032	20	253	1115	1367
Unigene0011716	1	p2	(TA)8	16	106	121	CCCGTGATGCTTTTCATCTC	60.603	20	TCCTCTTCTTCACTCCCCATT	60.059	21	192	15	206	CCCGTGATGCTTTTCATCTC	60.603	20	TCCCCATTTCAATTGTCAAAA	60.153	21	179	15	193	CCCGTGATGCTTTTCATCTC	60.603	20	TCCCCATTTCAATTGTCAAA	58.792	20	179	15	193
Unigene0011752	1	p3	(ATT)5	15	132	146	GAGATTAAGCAATAATACCATGACC	57.359	25	TATTCGCCGGAAGTTTATCG	60.054	20	164	91	254	AAGAGATTAAGCAATAATACCATGACC	59.336	27	TATTCGCCGGAAGTTTATCG	60.054	20	166	89	254	GAGATTAAGCAATAATACCATGACC	57.359	25	GGTTCGTGGTTTCAGCATCT	60.119	20	267	91	357
Unigene0011782	1	p3	(AGC)5	15	1267	1281	GTGCTTCAACACTTGCCTGA	60.032	20	AAAATTGCTTGCCTTCGCTA	59.985	20	277	1070	1346	GTGCTTCAACACTTGCCTGA	60.032	20	GCCTTCGCTATTCTCTCCCT	59.947	20	267	1070	1336	TTGGATCCACATTGCGAATA	59.891	20	AAAATTGCTTGCCTTCGCTA	59.985	20	209	1138	1346
Unigene0011784	1	p3	(AGC)5	15	1112	1126	GTGCTTCAACACTTGCCTGA	60.032	20	AAAATTGCTTGCCTTCGCTA	59.985	20	277	915	1191	GTGCTTCAACACTTGCCTGA	60.032	20	GCCTTCGCTATTCTCTCCCT	59.947	20	267	915	1181	TTGGATCCACATTGCGAATA	59.891	20	AAAATTGCTTGCCTTCGCTA	59.985	20	209	983	1191
Unigene0011792	1	p2	(AT)7	14	1967	1980	TCAGCACAAATTCTTTCTCCG	60.372	21	TTGAGGCCTTCATTCACACA	60.24	20	277	1805	2081	CAGCACAAATTCTTTCTCCGA	60.372	21	TTGAGGCCTTCATTCACACA	60.24	20	276	1806	2081	CAGCACAAATTCTTTCTCCG	58.501	20	TTGAGGCCTTCATTCACACA	60.24	20	276	1806	2081
Unigene0011796	1	p6	(GTTTCA)4	24	353	376	CATTTGTCCTCGGAATTGCT	60.074	20	GAAACCGAGACACGAAAGGA	60.232	20	185	280	464	TCTGCAACATTTCCTGTTGG	59.691	20	ACCAGAAGCAGCGGCTAATA	60.003	20	279	319	597	CATTTGTCCTCGGAATTGCT	60.074	20	AACCGAGACACGAAAGGAAA	59.711	20	183	280	462
Unigene0011796	2	p2	(GT)9	18	1809	1826	AAGATCGATGGTGGGTTGAG	59.927	20	CACACTCACCAAAGAGATATACAAA	57.476	25	195	1664	1858	TTGGAATTTGAGGAGATGGG	59.864	20	CACACTCACCAAAGAGATATACAAA	57.476	25	230	1629	1858	GCGATAAATTGAGCTGGGAA	60.175	20	CACACTCACCAAAGAGATATACAAA	57.476	25	268	1591	1858
Unigene0011804	2	p6	(CCAAAA)4	24	623	646	TCAATCCCCAGCAGAAGAAC	60.195	20	TAGGATGGGAGTCCTGGTTG	59.92	20	207	508	714	ACTCAATCCCCAGCAGAAGA	59.803	20	TAGGATGGGAGTCCTGGTTG	59.92	20	209	506	714	GCACGTGTCATGTCACACAA	60.218	20	TAGGATGGGAGTCCTGGTTG	59.92	20	243	472	714
Unigene0011808	1	p2	(AC)6	12	46	57	TCAATCTCAAAACAGCTAAAAGTCA	59.502	25	GAGGATTCCGATGAGAACCA	60.011	20	221	10	230	TCAATCTCAAAACAGCTAAAAGTCA	59.502	25	TAACGGAGGATTCCGATGAG	60.029	20	226	10	235	TCAATCTCAAAACAGCTAAAAGTCA	59.502	25	GTAACGGAGGATTCCGATGA	59.894	20	227	10	236
Unigene0011810	1	p2	(AC)8	16	61	76	CCTCCAATTTAATCGGTCCC	60.502	20	GAATCCCAAGCTCTCGCATA	60.318	20	176	30	205	CCTCCAATTTAATCGGTCCC	60.502	20	CCATCGCTACAACAAATCCA	59.542	20	122	30	151	CCTCCAATTTAATCGGTCCC	60.502	20	GCCATCGCTACAACAAATCC	60.478	20	123	30	152
Unigene0011813	1	p2	(TA)6	12	95	106	TTCTCACCCCTTGATCCAAC	59.903	20	CCCATATCCTTTCCCTCCAT	59.974	20	146	71	216	TTCTCACCCCTTGATCCAAC	59.903	20	CTGCGTGCAAAAGACCAATA	59.872	20	212	71	282	TTCTCACCCCTTGATCCAAC	59.903	20	TATCCCCCTTATCCCCCATA	60.178	20	160	71	230
Unigene0011818	1	p3	(AAT)6	18	132	149	AAAATCCAAGAAGCAGGAAACA	60.109	22	CAGTGACCACCATGAGGATG	59.954	20	120	70	189	AAAATCCAAGAAGCAGGAAACA	60.109	22	GGGCGATGTTTGAGTCTGAT	60.081	20	141	70	210	AAATCCAAGAAGCAGGAAACA	58.823	21	CAGTGACCACCATGAGGATG	59.954	20	119	71	189
Unigene0011820	1	p3	(AAT)6	18	132	149	AAAATCCAAGAAGCAGGAAACA	60.109	22	CAGTGACCACCATGAGGATG	59.954	20	120	70	189	AAAATCCAAGAAGCAGGAAACA	60.109	22	GGGCGATGTTTGAGTCTGAT	60.081	20	141	70	210	AAATCCAAGAAGCAGGAAACA	58.823	21	CAGTGACCACCATGAGGATG	59.954	20	119	71	189
Unigene0011829	1	p2	(TA)6	12	166	177	TCGCCAAAATTTTCAACTCC	60.053	20	CGGTGATTGAATGCAAGATG	60.073	20	105	132	236	TCGCCAAAATTTTCAACTCC	60.053	20	TGAAGCTCTTCGCAAACTCA	59.864	20	175	132	306	TCGCCAAAATTTTCAACTCC	60.053	20	GCACTTTCTTGCACCAATGA	59.847	20	222	132	353
Unigene0011852	1	p4	(TTAT)4	16	1174	1189	CGATTCCACCCAGATGTCTT	59.927	20	CAAGAAAGCACCCAAAAAGC	59.861	20	277	1014	1290	GACGATTCCACCCAGATGTC	60.335	20	CAAGAAAGCACCCAAAAAGC	59.861	20	279	1012	1290	GGCAGATAAGCTAGGCGACA	60.511	20	CAAGAAAGCACCCAAAAAGC	59.861	20	232	1059	1290
Unigene0011855	1	p3	(GCA)5	15	46	60	TCAGTGTCATGATGTAGATTTTTCAA	59.939	26	AACGGGTACTTGTCTGCACC	60.035	20	170	9	178	TTCAGTGTCATGATGTAGATTTTTCA	59.939	26	AACGGGTACTTGTCTGCACC	60.035	20	171	8	178	TCAGTGTCATGATGTAGATTTTTCAA	59.939	26	TGTCGTGTCCTTGGATGAGA	60.246	20	211	9	219
Unigene0011884	1	p3	(GCC)5	15	175	189	CAAGAACTTGAAGAAGCCCG	59.986	20	AGGTGGAGTTGAAGTGGTGG	60.002	20	115	147	261	CAAGAACTTGAAGAAGCCCG	59.986	20	GGAGTTGAAGTGGTGGAGGA	60.088	20	111	147	257	GAAAACCAACCGTAATCGGA	59.801	20	AGGTGGAGTTGAAGTGGTGG	60.002	20	153	109	261
Unigene0011910	1	p2	(CA)6	12	118	129	ATTCCCTGCACCAATAAAAA	57.108	20	CTCGGTCAGAGCTGTGTTCA	60.178	20	274	28	301	ATTTTTATTCCCTGCACCAA	57.108	20	CTCGGTCAGAGCTGTGTTCA	60.178	20	280	22	301	TTTTTATTCCCTGCACCAAT	57.108	20	CTCGGTCAGAGCTGTGTTCA	60.178	20	279	23	301
Unigene0011917	1	p3	(CTG)5	15	476	490	TGTTCAGTTGTGCCTTCCAG	59.873	20	AGCGGTGGCAATTATCAAAC	59.967	20	268	312	579	CAGTTGTGCCTTCCAGTCCT	60.298	20	AGCGGTGGCAATTATCAAAC	59.967	20	264	316	579	GAGCTCGAGTCGACGGTAGT	59.628	20	AGCGGTGGCAATTATCAAAC	59.967	20	242	338	579
Unigene0011917	2	p2	(GT)6	12	736	747	GTTTGATAATTGCCACCGCT	59.967	20	CTAAAACGCACCCACTCTCG	60.817	20	215	560	774	ACTGTTGTTGTTCATCGGCA	60.16	20	CTAAAACGCACCCACTCTCG	60.817	20	129	646	774	ATACCGGCGGTTGTTGTTAC	59.752	20	CTAAAACGCACCCACTCTCG	60.817	20	147	628	774
Unigene0011940	1	p3	(ATC)5	15	220	234	TCCCTTAAAAAGGCTTTGGC	60.539	20	GAGTACGGGTGGATGCTTGT	59.997	20	258	176	433	TCCCTTAAAAAGGCTTTGGC	60.539	20	AGTACGGGTGGATGCTTGTC	59.997	20	257	176	432	TCCCTTAAAAAGGCTTTGGC	60.539	20	GTCCAACTGGCGGATACCTA	59.955	20	213	176	388
Unigene0011941	1	p3	(ATC)5	15	220	234	TCCCTTAAAAAGGCTTTGGC	60.539	20	GAGTACGGGTGGATGCTTGT	59.997	20	258	176	433	TCCCTTAAAAAGGCTTTGGC	60.539	20	AGTACGGGTGGATGCTTGTC	59.997	20	257	176	432	TCCCTTAAAAAGGCTTTGGC	60.539	20	GTCCAACTGGCGGATACCTA	59.955	20	213	176	388
Unigene0011942	1	p3	(ATC)5	15	220	234	TCCCTTAAAAAGGCTTTGGC	60.539	20	GAGTACGGGTGGATGCTTGT	59.997	20	258	176	433	TCCCTTAAAAAGGCTTTGGC	60.539	20	AGTACGGGTGGATGCTTGTC	59.997	20	257	176	432	TCCCTTAAAAAGGCTTTGGC	60.539	20	GTCCAACTGGCGGATACCTA	59.955	20	213	176	388
Unigene0011946	1	p3	(ATC)5	15	220	234	TCCCTTAAAAAGGCTTTGGC	60.539	20	GAGTACGGGTGGATGCTTGT	59.997	20	258	176	433	TCCCTTAAAAAGGCTTTGGC	60.539	20	AGTACGGGTGGATGCTTGTC	59.997	20	257	176	432	TCCCTTAAAAAGGCTTTGGC	60.539	20	GTCCAACTGGCGGATACCTA	59.955	20	213	176	388
Unigene0011948	1	c*	(TTA)7(TA)9*	37	578	614	CGTGCTGTTGGTGATAAGGA	59.716	20	TTGAGACTCCAAAAAGCTTGC	59.623	21	202	473	674	TCGTGCTGTTGGTGATAAGG	59.716	20	TTGAGACTCCAAAAAGCTTGC	59.623	21	203	472	674	TAGGAAAGCGAAAGGTCGTG	60.378	20	TTGAGACTCCAAAAAGCTTGC	59.623	21	218	457	674
Unigene0011949	1	c*	(ATT)6(TA)9*	35	587	621	CTTTCCTGTGGCAGACAACA	59.873	20	TTGAGACTCCAAAAAGCTTGC	59.623	21	250	432	681	TCCTGTGGCAGACAACAAAA	60.278	20	TTGAGACTCCAAAAAGCTTGC	59.623	21	247	435	681	TTCCTGTGGCAGACAACAAA	60.278	20	TTGAGACTCCAAAAAGCTTGC	59.623	21	248	434	681
Unigene0011951	1	c*	(TTA)7(TA)9*	37	604	640	CGTGCTGTTGGTGATAAGGA	59.716	20	TTGAGACTCCAAAAAGCTTGC	59.623	21	202	499	700	TCGTGCTGTTGGTGATAAGG	59.716	20	TTGAGACTCCAAAAAGCTTGC	59.623	21	203	498	700	TAGGAAAGCGAAAGGTCGTG	60.378	20	TTGAGACTCCAAAAAGCTTGC	59.623	21	218	483	700
Unigene0011962	1	p3	(CCA)6	18	1853	1870	CATCATCCACCTCATCACCA	60.339	20	TCTGGGTCATCTGGGTCTTC	60.048	20	109	1799	1907	CATCATCCACCTCATCACCA	60.339	20	CATCTGGGTCATCTGGGTCT	59.92	20	111	1799	1909	CACCATCATCATCATCCACC	59.565	20	TCTGGGTCATCTGGGTCTTC	60.048	20	118	1790	1907
Unigene0011984	1	p3	(CAC)6	18	487	504	CACTCCACCACCATCCTCTT	59.962	20	AGATACACTTCTGGGTGGCG	60.134	20	274	298	571	CATTACCACCGTCCACTTCC	60.232	20	AGATACACTTCTGGGTGGCG	60.134	20	218	354	571	CCATTACCACCGTCCACTTC	60.232	20	AGATACACTTCTGGGTGGCG	60.134	20	219	353	571
Unigene0011985	1	p3	(CAC)6	18	463	480	ACCACCTCCACCTGTCACTC	60.006	20	AGATACACTTCTGGGTGGCG	60.134	20	265	283	547	CACTCCACCACCATCCTCTT	59.962	20	AGATACACTTCTGGGTGGCG	60.134	20	250	298	547	CATTACCACCGTCCACTTCC	60.232	20	CCAGTTGATATCCCACCACC	60.05	20	268	354	621
Unigene0011986	1	p3	(CAC)6	18	463	480	ACCACCTCCACCTGTCACTC	60.006	20	AGATACACTTCTGGGTGGCG	60.134	20	265	283	547	CACTCCACCACCATCCTCTT	59.962	20	AGATACACTTCTGGGTGGCG	60.134	20	250	298	547	CATTACCACCGTCCACTTCC	60.232	20	CCAGTTGATATCCCACCACC	60.05	20	268	354	621
Unigene0011987	1	p3	(CAC)6	18	487	504	CACTCCACCACCATCCTCTT	59.962	20	AGATACACTTCTGGGTGGCG	60.134	20	274	298	571	CATTACCACCGTCCACTTCC	60.232	20	AGATACACTTCTGGGTGGCG	60.134	20	218	354	571	CCATTACCACCGTCCACTTC	60.232	20	AGATACACTTCTGGGTGGCG	60.134	20	219	353	571
Unigene0011989	1	p3	(GAT)6	18	517	534	TCTGGGGTTACATTCGAAGC	60.074	20	AAACTTTACTGTGGCCGGTG	60.03	20	194	465	658	TCAAAATCCTCCTCTGGGTG	60.042	20	GTGCTTGTTGGGAAAACCAT	59.836	20	272	304	575	TCTGGGGTTACATTCGAAGC	60.074	20	GTGCTTGTTGGGAAAACCAT	59.836	20	111	465	575
Unigene0011991	1	p3	(GAT)7	21	1340	1360	TATTTTTGGGCACTCCCACT	59.429	20	TTGTATATGGGTCGGGTGGT	59.933	20	157	1302	1458	CCACCTTTTGGCAATCCATA	60.692	20	TTGTATATGGGTCGGGTGGT	59.933	20	279	1180	1458	GTATTTTTGGGCACTCCCAC	59.292	20	TTGTATATGGGTCGGGTGGT	59.933	20	158	1301	1458
Unigene0011991	2	p2	(AT)6	12	1644	1655	TTTGGCCCATGTAATCTTCC	59.762	20	TGAACTGCCATCACCATAGC	59.679	20	221	1507	1727	TTTGGCCCATGTAATCTTCC	59.762	20	TCATCTGAACTGCCATCACC	59.637	20	226	1507	1732	TTTGGCCCATGTAATCTTCC	59.762	20	CATCTGAACTGCCATCACCA	60.688	20	225	1507	1731
Unigene0012003	1	p2	(AC)8	16	97	112	ACACAACACCACCCCATTTT	59.989	20	CATATGCTTGCCACGACATC	60.104	20	203	15	217	ACACAACACCACCCCATTTT	59.989	20	CTTGCCACGACATCCTTCTT	60.255	20	197	15	211	ACACAACACCACCCCATTTT	59.989	20	CGCACATCAAGTGGTCATCT	59.707	20	224	15	238
Unigene0012008	1	p3	(CAA)5	15	84	98	GTCCTGCTGATGCTATTGGG	60.624	20	GAGACACCAGGGAGATCCAA	60.048	20	166	1	166	TGCTGATGCTATTGGGAAGA	59.375	20	GAGACACCAGGGAGATCCAA	60.048	20	162	5	166	GTCCTGCTGATGCTATTGGG	60.624	20	CACCATTCATCTCGTCATCG	60.072	20	258	1	258
Unigene0012015	1	p3	(CCA)5	15	164	178	GGGGAGTAAAAATGGCATCA	59.762	20	TGCAAGTCCATTTTGGTTGA	60.088	20	198	107	304	GGGGAGTAAAAATGGCATCA	59.762	20	TCCATTTTGGTTGAGAAGGG	59.903	20	192	107	298	ATCCAACACCTTCCTCCACA	60.363	20	CCTGCAAGTCCATTTTGGTT	59.971	20	169	138	306
Unigene0012016	1	p3	(CCA)5	15	164	178	GGGGAGTAAAAATGGCATCA	59.762	20	TTCTTTCTTGGTCCCACCTG	60.081	20	218	107	324	GGGGAGTAAAAATGGCATCA	59.762	20	TGCAAGTCCATTTTGGTTGA	60.088	20	126	107	232	GGGGAGTAAAAATGGCATCA	59.762	20	TCCATTTTGGTTGAGAAGGG	59.903	20	120	107	226
Unigene0012037	1	p2	(AT)7	14	3974	3987	AACCGGCACAAATAAGCAAC	60.003	20	GGCGGGAAGGAAAGTTTTAG	60.068	20	277	3754	4030	TGTCATGCTCCTCGAAAGTG	59.984	20	GGCGGGAAGGAAAGTTTTAG	60.068	20	122	3909	4030	CTCCTCGAAAGTGATCTCGG	59.943	20	GGCGGGAAGGAAAGTTTTAG	60.068	20	115	3916	4030
Unigene0012038	1	p3	(ATT)5	15	1066	1080	ACGATGAACTGAAAATGGGC	59.939	20	TTCAACAACGACGGCTATTG	59.729	20	128	1040	1167	CGATGAACTGAAAATGGGCT	60.074	20	TTCAACAACGACGGCTATTG	59.729	20	127	1041	1167	GTAATTCCGCATCACGCTTT	60.103	20	TTCAACAACGACGGCTATTG	59.729	20	230	938	1167
Unigene0012045	1	p2	(GA)8	16	1196	1211	ATCTCAAAACGCTTGTGCCT	59.882	20	AGATGGTACGGGGGTTTGTT	60.476	20	144	1132	1275	ATCTCAAAACGCTTGTGCCT	59.882	20	TTGGTGTGTTTGATGAAGGG	59.389	20	166	1132	1297	AAATCTGCGGATACTGCTGC	60.382	20	AGATGGTACGGGGGTTTGTT	60.476	20	207	1069	1275
Unigene0012048	1	p5	(CGACC)4	20	181	200	GCTTCTTCTCACTTGCCCAC	59.997	20	AACCGAGTTGGTTTCCATGA	60.353	20	114	111	224	CACACACATGTCGGTGTGAA	60.044	20	AACCGAGTTGGTTTCCATGA	60.353	20	165	60	224	CAGCTTCTTCTCACTTGCCC	60.134	20	AACCGAGTTGGTTTCCATGA	60.353	20	116	109	224
Unigene0012065	1	p3	(ATG)5	15	2023	2037	CAGGTGCTTAGCATTGATTGA	58.931	21	TCACGTGGGAATTGAAGTGA	60.088	20	239	1901	2139	TCAGGTGCTTAGCATTGATTG	58.931	21	TCACGTGGGAATTGAAGTGA	60.088	20	240	1900	2139	CAGGTGCTTAGCATTGATTGAA	60.264	22	TCACGTGGGAATTGAAGTGA	60.088	20	239	1901	2139
Unigene0012065	2	p2	(TA)6	12	2236	2247	CCCACGTGAGAAAAACCAGT	60.005	20	CAAGCAAAGGCTGGAAAGTT	59.494	20	234	2131	2364	CCCACGTGAGAAAAACCAGT	60.005	20	ACAAGCAAAGGCTGGAAAGT	58.983	20	235	2131	2365	CCCACGTGAGAAAAACCAGT	60.005	20	ACAAGCAAAGGCTGGAAAGTT	60.289	21	235	2131	2365
Unigene0012075	1	p3	(CAT)5	15	277	291	CAAAACCGGCTCAATCTCAT	60.074	20	ATCATTACACACATGGCGGA	59.805	20	148	250	397	AAGCACGTGGACTCAAAACC	60.156	20	ATCATTACACACATGGCGGA	59.805	20	161	237	397	CTCAAAACCGGCTCAATCTC	59.813	20	ATCATTACACACATGGCGGA	59.805	20	150	248	397
Unigene0012079	1	p3	(TGG)5	15	76	90	TAGTACAACATCCCTGGCGA	59.148	20	GCCTCCACCTCATCACCAT	60.919	19	113	2	114	TAGTACAACATCCCTGGCGA	59.148	20	CCTCCACCTCATCACCATCA	61.946	20	112	2	113	TAGTACAACATCCCTGGCGA	59.148	20	ACATCACCACCCACCACC	60.07	18	131	2	132
Unigene0012081	1	p3	(TGG)5	15	451	465	ACTCGACTTGCGGTGAAGAT	59.874	20	TTAATGGAGCCTTCGCAATC	60.175	20	163	401	563	ACTCGACTTGCGGTGAAGAT	59.874	20	ATGGAGCCTTCGCAATCTAA	59.807	20	160	401	560	ACTCGACTTGCGGTGAAGAT	59.874	20	AATGGAGCCTTCGCAATCTA	59.807	20	161	401	561
Unigene0012084	1	c	(TCA)6tttttgatcctctctcactcctccacttcttactatactcacacctaatagcagccagcca(GT)6	91	66	156	CATTTTAGCACCAACGACCC	60.365	20	TCGGCATGTGTAACACCAGT	60.032	20	242	43	284	CATTTTAGCACCAACGACCC	60.365	20	TCCGTCTCCATTTCCTTTTG	60.044	20	190	43	232	CATTTTAGCACCAACGACCC	60.365	20	TAATTGTTCCGTCCGTCTCC	59.933	20	201	43	243
Unigene0012096	1	c	(AT)6tttatatatatctatctcgagagggaggagattggt(ATGA)4	64	2703	2766	CATCCCCCAATCAACAAATC	59.991	20	TTCGAGGCTCACTCCATCTT	59.95	20	169	2625	2793	CATCCCCCAATCAACAAATC	59.991	20	TTTCGAGGCTCACTCCATCT	59.95	20	170	2625	2794	ATCCCCCAATCAACAAATCA	59.991	20	TTCGAGGCTCACTCCATCTT	59.95	20	168	2626	2793
Unigene0012143	1	p2	(CA)7	14	316	329	TGAATACTGACCCGACCACA	59.96	20	AAGGCCTGTTAACTGCCAAA	59.747	20	238	172	409	TGAATACTGACCCGACCACA	59.96	20	CTCCTGGGCAGTGTTCTACC	59.721	20	266	172	437	GACCCGACCACATTATACGG	60.074	20	AAGGCCTGTTAACTGCCAAA	59.747	20	230	180	409
Unigene0012144	1	p2	(AC)7	14	933	946	AAAACACGATTGCATCACCA	59.972	20	ATCGTTGCTCACTTCGCTCT	60.164	20	168	868	1035	ACGGCCATGATCAAAGAAAC	59.939	20	ATCGTTGCTCACTTCGCTCT	60.164	20	212	824	1035	CGGCCATGATCAAAGAAACT	60.074	20	ATCGTTGCTCACTTCGCTCT	60.164	20	211	825	1035
Unigene0012148	1	p3	(TGG)5	15	2952	2966	AGGGAAAAAGGAAGGTGGAA	59.912	20	AACCGACTTTCTGGGAACCT	59.972	20	108	2889	2996	AAGGGAAAAAGGAAGGTGGA	59.912	20	AACCGACTTTCTGGGAACCT	59.972	20	109	2888	2996	GAAGGGAAAAAGGAAGGTGG	59.912	20	AACCGACTTTCTGGGAACCT	59.972	20	110	2887	2996
Unigene0012148	2	p3	(TGC)5	15	3261	3275	TCACAACTGATTCCATCCCA	59.893	20	CTGTTGTTCCCGTGTTGTTG	60.041	20	275	3196	3470	TCACAACTGATTCCATCCCA	59.893	20	GTACAAGGACGACAGCAGCA	60.056	20	160	3196	3355	TCACAACTGATTCCATCCCA	59.893	20	TGTACAAGGACGACAGCAGC	60.056	20	161	3196	3356
Unigene0012150	1	c	(AGGC)4(TA)6	28	27	54	AAAACATCCTCATTCGCACC	59.939	20	GTGATGCCAACAGCTGAAAA	59.847	20	175	1	175	AAAACATCCTCATTCGCACC	59.939	20	TGGACAAGCTTCCTTGGTCT	59.844	20	232	1	232	AAAACATCCTCATTCGCACC	59.939	20	CAAGCTTCCTTGGTCTTGGA	60.366	20	228	1	228
Unigene0012151	1	c	(AGGC)4(TA)6	28	27	54	AAAACATCCTCATTCGCACC	59.939	20	GTGATGCCAACAGCTGAAAA	59.847	20	175	1	175	AAAACATCCTCATTCGCACC	59.939	20	TGGACAAGCTTCCTTGGTCT	59.844	20	232	1	232	AAAACATCCTCATTCGCACC	59.939	20	CAAGCTTCCTTGGTCTTGGA	60.366	20	228	1	228
Unigene0012152	1	p4	(TATC)4	16	32	47	ATTCGTTGGCGGACTCTCT	59.818	19	ACCACTAGTCATAACCGCCG	60.015	20	248	9	256	ATTCGTTGGCGGACTCTCT	59.818	19	CGCCACGTTATTGTTGTTGT	59.512	20	230	9	238	GATTCGTTGGCGGACTCTCT	61.702	20	ACCACTAGTCATAACCGCCG	60.015	20	249	8	256
Unigene0012164	2	p4	(GTAT)4	16	159	174	TGCTTATCAAAGGAGGGGTG	60.066	20	GCCGACTCATGAAAAACCAT	59.939	20	177	22	198	TGCTTATCAAAGGAGGGGTG	60.066	20	AACGCCGACTCATGAAAAAC	60.118	20	180	22	201	TGCTTATCAAAGGAGGGGTG	60.066	20	TGTACTCTCGCCGGAAAATC	60.214	20	201	22	222
Unigene0012199	1	c	(TTAT)4tttgtttttggggttggtttttattt(TTTGA)5	67	346	412	TGATGATGGAAATTGGGGTT	59.991	20	CTTGCGATTTTGCTGTTTCA	59.992	20	180	280	459	TTGATGATGGAAATTGGGGT	59.991	20	CTTGCGATTTTGCTGTTTCA	59.992	20	181	279	459	TGATGATGGAAATTGGGGTT	59.991	20	TTGCGATTTTGCTGTTTCAG	59.992	20	179	280	458
Unigene0012219	1	p3	(TTA)5	15	758	772	GGAGCCACCGACAACACTAT	59.997	20	CTAAAACCCATTTCCCCCAT	59.882	20	243	561	803	TAGGTTCGCCCAATCTTCAC	60.074	20	CTAAAACCCATTTCCCCCAT	59.882	20	177	627	803	GGTTCGCCCAATCTTCACTA	60.074	20	CTAAAACCCATTTCCCCCAT	59.882	20	175	629	803
Unigene0012235	1	p4	(CCAC)4	16	121	136	TGTGCCACATCGGACTCTTA	60.263	20	GAATGCCGCTTTTGTTCATT	60.081	20	252	73	324	TGTGCCACATCGGACTCTTA	60.263	20	AGAATGCCGCTTTTGTTCAT	59.713	20	253	73	325	GCCACATCGGACTCTTATCC	59.513	20	GAATGCCGCTTTTGTTCATT	60.081	20	249	76	324
Unigene0012236	1	p2	(AC)6	12	81	92	GAAACCAACCCTCGAAATCC	60.673	20	GAATGAGAAGACCGACGGAG	59.803	20	171	6	176	ACCAACCCTCGAAATCCCTA	60.683	20	GAATGAGAAGACCGACGGAG	59.803	20	168	9	176	ACCAACCCTCGAAATCCCTA	60.683	20	TGGTGCTTGTCGTCAAATTC	59.697	20	279	9	287
Unigene0012247	1	p3	(CTT)5	15	1741	1755	GCGTAACCAGCAAGATCCAT	60.103	20	GTTGCTCCGGTGACAGATTT	60.119	20	251	1583	1833	TGCATCCAAATGCACAAACT	60.119	20	GTTGCTCCGGTGACAGATTT	60.119	20	193	1641	1833	TGCATCCAAATGCACAAACT	60.119	20	AAAGTGGAAAGAGCCGTTGA	59.853	20	238	1641	1878
Unigene0012247	2	p3	(GTA)5	15	1959	1973	AAATCTGTCACCGGAGCAAC	60.119	20	GGACCAATCTGGACAACACC	60.223	20	269	1814	2082	AAATCTGTCACCGGAGCAAC	60.119	20	AAAACGTGGACCAATCTGGA	60.353	20	276	1814	2089	GCTCTTTCCACTTTTGGTGG	59.711	20	GGACCAATCTGGACAACACC	60.223	20	218	1865	2082
Unigene0012259	1	p4	(TTAT)5	20	2050	2069	TGCCATTATCTCCCTCATCC	59.854	20	TCCACGTCAATTCTGACTTTTT	58.743	22	152	1972	2123	GCCATTATCTCCCTCATCCA	59.854	20	TCCACGTCAATTCTGACTTTTT	58.743	22	151	1973	2123	GCCTTCAATCTGGTAGGCAG	59.836	20	TCCACGTCAATTCTGACTTTTT	58.743	22	257	1867	2123
Unigene0012260	1	p4	(TTAT)5	20	1884	1903	TGCCATTATCTCCCTCATCC	59.854	20	TCCACGTCAATTCTGACTTTTT	58.743	22	152	1806	1957	GCCATTATCTCCCTCATCCA	59.854	20	TCCACGTCAATTCTGACTTTTT	58.743	22	151	1807	1957	GCCTTCAATCTGGTAGGCAG	59.836	20	TCCACGTCAATTCTGACTTTTT	58.743	22	257	1701	1957
Unigene0012290	1	p6	(AAACCC)4	24	61	84	TGGTAAACCTTCATTGACCTCTC	59.513	23	GGAGGTTATTGGGTTTGGGT	59.919	20	116	12	127	TGGTAAACCTTCATTGACCTCTC	59.513	23	GGGTTGGAGGTTATTGGGTT	59.919	20	121	12	132	TGGTAAACCTTCATTGACCTCTC	59.513	23	TTGGTGGTTGGTATGGGATT	59.91	20	170	12	181
Unigene0012290	2	p3	(TGA)5	15	379	393	AATCCCATACCAACCACCAA	59.91	20	AAAAACCAATGAAACACCGC	59.845	20	274	162	435	CTATGTGGCATGGTGGATTG	59.799	20	GCTGCAGAGTCACGATGTGT	60.063	20	258	332	589	GGTGGATTGCTTGAGCTGTT	60.263	20	AACTTCTGAGCTGATGGCGT	60.02	20	270	343	612
Unigene0012313	1	c	(TTG)5gtggtagcgtggatccatagccgcggctgtcgatggttgcataatgaaaccctaaataaatagatagatacagaatatagatat(AG)6	111	1618	1728	TGGAATTGTTGTGGTGGTTG	60.255	20	ACGCACACCTTTACTTCCGT	59.662	20	204	1582	1785	TGTTGGAATTGTTGTGGTGG	60.255	20	ACGCACACCTTTACTTCCGT	59.662	20	207	1579	1785	TGTATACATTTGTTGCGGCG	60.529	20	ACGCACACCTTTACTTCCGT	59.662	20	232	1554	1785
Unigene0012316	1	p4	(CGTC)4	16	194	209	TTGAGTGGTTGGCAAATGAA	60.088	20	CAGATAGATGACTTGGTGGCA	58.736	21	240	16	255	TGAGTGGTTGGCAAATGAAA	60.088	20	CAGATAGATGACTTGGTGGCA	58.736	21	239	17	255	TTTGAGTGGTTGGCAAATGA	60.088	20	CAGATAGATGACTTGGTGGCA	58.736	21	241	15	255
Unigene0012321	1	p3	(GCT)6	18	727	744	TAGATCTGACCGCCTTTTCC	59.269	20	GTAGTACAACCACCGCCACC	60.299	20	181	595	775	TAGATCTGACCGCCTTTTCC	59.269	20	CCCTTATCCTGAAGCTGTGG	59.688	20	258	595	852	TAACGCAGAGTGCCTGGAGT	60.996	20	GTAGTACAACCACCGCCACC	60.299	20	241	535	775
Unigene0012323	1	c	(TA)6tgtatgtatcgatcgaattgcagagaaacacagtctc(TG)6	61	1908	1968	GGTATCAACGGCGATTTTGT	59.829	20	GCCCAACTCTCACACTCCTC	59.841	20	219	1800	2018	GGTATCAACGGCGATTTTGT	59.829	20	AGAAACTAACTCCTCGGCCC	59.713	20	239	1800	2038	TCGTTCAAAGAAGCGAGTGA	59.716	20	AGAAACTAACTCCTCGGCCC	59.713	20	174	1865	2038
Unigene0012331	1	p3	(ATT)5	15	2827	2841	AGCAGGGAAACCAGCAGTTA	59.875	20	TCCGACCCTAATCCTAACCC	60.145	20	279	2691	2969	TTAACCTGTTCGATACCGCC	59.96	20	ATTCAATCCCAATGTCCCAC	59.464	20	243	2623	2865	TTAACCTGTTCGATACCGCC	59.96	20	GTCGTGGCAGACCTTCTTCT	59.455	20	271	2623	2893
Unigene0012336	1	p3	(ACA)5	15	1159	1173	GGTCCATTTTCGCTGTTGTT	59.978	20	ATGCTCCCACAACTTGAACC	59.973	20	201	1072	1272	CGGCGAATCCACTTCTACAT	60.096	20	ATGCTCCCACAACTTGAACC	59.973	20	228	1045	1272	TTTTCGCTGTTGTTTCATCG	59.849	20	ATGCTCCCACAACTTGAACC	59.973	20	195	1078	1272
Unigene0012336	2	p3	(GTG)5	15	1297	1311	GGTTCAAGTTGTGGGAGCAT	59.973	20	ATTCGGGTGTCGCATCTTAC	59.962	20	174	1253	1426	CAAGTTGTGGGAGCATTGTG	60.152	20	ATTCGGGTGTCGCATCTTAC	59.962	20	170	1257	1426	GGTTCAAGTTGTGGGAGCAT	59.973	20	GCCAGACACATAATCGCAGA	59.83	20	243	1253	1495
Unigene0012339	1	p3	(ATT)6	18	1782	1799	AAAATGCAATTTCTGCTGCC	60.217	20	CTTGAAATTTTGGTGCGGAT	59.938	20	220	1629	1848	TTGATTTCTCCCGAACATCC	59.871	20	TTGAAATTTTGGTGCGGATT	60.302	20	245	1603	1847	AAAATGCAATTTCTGCTGCC	60.217	20	TGAAATTTTGGTGCGGATTT	60.302	20	218	1629	1846
Unigene0012340	1	p3	(ATT)6	18	1746	1763	AAAATGCAATTTCTGCTGCC	60.217	20	CTTGAAATTTTGGTGCGGAT	59.938	20	220	1593	1812	TTGATTTCTCCCGAACATCC	59.871	20	TTGAAATTTTGGTGCGGATT	60.302	20	245	1567	1811	AAAATGCAATTTCTGCTGCC	60.217	20	TGAAATTTTGGTGCGGATTT	60.302	20	218	1593	1810
Unigene0012345	2	p3	(CAA)5	15	441	455	TTTTGGGCATTGTGTGAATG	60.357	20	GTGGTGGTGTTGATTGGTTG	59.701	20	199	305	503	TTTTGGCCATTGTGTGAATG	60.357	20	GTGGTGGTGTTGATTGGTTG	59.701	20	260	244	503	TGGGGATGCTAATGAGGTTT	59.387	20	GTGGTGGTGTTGATTGGTTG	59.701	20	225	279	503
Unigene0012346	1	p3	(CAA)5	15	235	249	CGGATTTCCGGAATAATCAA	59.729	20	AGAAGCCCTGGGGTTTAAGA	60.068	20	158	208	365	CGGATTTCCGGAATAATCAA	59.729	20	CCTGGGGTTTAAGAACGGAT	60.18	20	152	208	359	CGGATTTCCGGAATAATCAA	59.729	20	GAAGCCCTGGGGTTTAAGAA	60.423	20	157	208	364
Unigene0012346	2	p3	(ATA)6	18	548	565	CTAGCCCTGAGACAGAACGG	60.005	20	CCATGCCCGAGCTAGAGTTA	60.365	20	243	364	606	ATCCGTTCTTAAACCCCAGG	60.18	20	CCATGCCCGAGCTAGAGTTA	60.365	20	267	340	606	CCTCAATCTCGACAACCACA	59.676	20	CCATGCCCGAGCTAGAGTTA	60.365	20	130	477	606
Unigene0012347	1	p3	(CAA)5	15	235	249	CGGATTTCCGGAATAATCAA	59.729	20	AGAAGCCCTGGGGTTTAAGA	60.068	20	158	208	365	CGGATTTCCGGAATAATCAA	59.729	20	CCTGGGGTTTAAGAACGGAT	60.18	20	152	208	359	CGGATTTCCGGAATAATCAA	59.729	20	GAAGCCCTGGGGTTTAAGAA	60.423	20	157	208	364
Unigene0012347	2	p3	(ATA)6	18	548	565	CTAGCCCTGAGACAGAACGG	60.005	20	CCATGCCCGAGCTAGAGTTA	60.365	20	243	364	606	ATCCGTTCTTAAACCCCAGG	60.18	20	CCATGCCCGAGCTAGAGTTA	60.365	20	267	340	606	CCTCAATCTCGACAACCACA	59.676	20	CCATGCCCGAGCTAGAGTTA	60.365	20	130	477	606
Unigene0012375	1	p2	(TA)6	12	56	67	TTCAACCATTCTCTCTCTAAATGC	58.954	24	TTTCGGAATTGGTGAAGAGG	60.044	20	183	12	194	TTCAACCATTCTCTCTCTAAATGC	58.954	24	ACAAGCTTTCGGAATTGGTG	60.11	20	189	12	200	TTTCAACCATTCTCTCTCTAAATGC	60.139	25	TTTCGGAATTGGTGAAGAGG	60.044	20	184	11	194
Unigene0012384	1	c	(AGA)5ttgatcgattgtctcttaattagcttgaatcaatgtttgtttagtgcaatcatacacca(AG)6	86	900	985	GGGTTTGTGTATTCCGGTTG	60.088	20	TGATTGTGGGCATGTCTCAT	59.925	20	166	856	1021	GAAACCAGGGGGTTTGTGTA	59.688	20	TGATTGTGGGCATGTCTCAT	59.925	20	175	847	1021	TTCCTGGGTCCATAAAAGCA	60.439	20	TGATTGTGGGCATGTCTCAT	59.925	20	207	815	1021
Unigene0012385	1	c	(AGA)5ttgatcgattgtctcttaattagcttgaatcaatgtttgtttagtgcaatcatacacca(AG)6	86	1002	1087	GGGTTTGTGTATTCCGGTTG	60.088	20	TGATTGTGGGCATGTCTCAT	59.925	20	166	958	1123	GAAACCAGGGGGTTTGTGTA	59.688	20	TGATTGTGGGCATGTCTCAT	59.925	20	175	949	1123	TTCCTGGGTCCATAAAAGCA	60.439	20	TGATTGTGGGCATGTCTCAT	59.925	20	207	917	1123
Unigene0012386	1	c	(AGA)5ttgatcgattgtctcttaattagcttgaatcaatgtttgtttagtgcaatcatacacca(AG)6	86	462	547	GGGTTTGTGTATTCCGGTTG	60.088	20	TGATTGTGGGCATGTCTCAT	59.925	20	166	418	583	GAAACCAGGGGGTTTGTGTA	59.688	20	TGATTGTGGGCATGTCTCAT	59.925	20	175	409	583	TTCCTGGGTCCATAAAAGCA	60.439	20	TGATTGTGGGCATGTCTCAT	59.925	20	207	377	583
Unigene0012396	1	p5	(ATCAT)4	20	1826	1845	GGAAGAGCATGTGGTGGAGT	60.12	20	GTTGAAAGTTGTGGGGCATT	59.836	20	264	1682	1945	GGAAGAGCATGTGGTGGAGT	60.12	20	GAAAGTTGTGGGGCATTGAT	59.797	20	261	1682	1942	GGAAGAGCATGTGGTGGAGT	60.12	20	AAGTTGTGGGGCATTGATGT	60.24	20	259	1682	1940
Unigene0012405	1	p3	(AGC)7	21	223	243	TGCAATCCGACGACAATAAA	60.073	20	TTCCTCTAACATGAAGCGGC	60.352	20	218	107	324	TTGCAATCCGACGACAATAA	60.073	20	TTCCTCTAACATGAAGCGGC	60.352	20	219	106	324	TGCAATCCGACGACAATAAA	60.073	20	CAGGATTCGCATTCTTTTCC	59.645	20	234	107	340
Unigene0012406	1	p3	(AGC)6	18	223	240	TGCAATCCGACGACAATAAA	60.073	20	GTCATCCGTGAAGGTCCTGT	59.969	20	268	107	374	TTGCAATCCGACGACAATAA	60.073	20	GTCATCCGTGAAGGTCCTGT	59.969	20	269	106	374	TGCAATCCGACGACAATAAA	60.073	20	CATCCGTGAAGGTCCTGTTT	59.966	20	266	107	372
Unigene0012407	1	p3	(AGC)6	18	223	240	TGCAATCCGACGACAATAAA	60.073	20	GTCATCCGTGAAGGTCCTGT	59.969	20	268	107	374	TTGCAATCCGACGACAATAA	60.073	20	GTCATCCGTGAAGGTCCTGT	59.969	20	269	106	374	TGCAATCCGACGACAATAAA	60.073	20	CATCCGTGAAGGTCCTGTTT	59.966	20	266	107	372
Unigene0012416	1	p3	(AAT)5	15	132	146	CCATTTCCAATTCCTTCCCT	60.124	20	TATTCACCGCTTTTCGTTCC	60.074	20	236	56	291	CCATTTCCAATTCCTTCCCT	60.124	20	CGTATTCACCGCTTTTCGTT	60.131	20	238	56	293	CCATTTCCAATTCCTTCCCT	60.124	20	TAGGAAGGCGTTGACGAGAT	59.836	20	182	56	237
Unigene0012419	1	p3	(TAT)5	15	2825	2839	ACGAGGAGCAACTGAGTGGT	59.907	20	CCCAGGAGTGTAGCTTGTGG	60.701	20	279	2589	2867	AGCATTTCGGAAGGCTTTTT	60.204	20	CCCAGGAGTGTAGCTTGTGG	60.701	20	203	2665	2867	TCGGAAGGCTTTTTCTGTTG	60.357	20	CCCAGGAGTGTAGCTTGTGG	60.701	20	197	2671	2867
Unigene0012431	1	c	(TG)6atacaagctcctcagtcacacacgttctgtatgtatatttatttatatatag(AT)6	76	1360	1435	TTAAGTGATCCAACGGCTGA	59.272	20	CCTCTCCACCTTGTCCGTTA	60.103	20	273	1226	1498	AAGTGATCCAACGGCTGAGA	60.801	20	CCTCTCCACCTTGTCCGTTA	60.103	20	271	1228	1498	ACCCAAGGCGATCTGAAAC	60.065	19	CTTCACCGGAATCATCACCT	59.927	20	215	1301	1515
Unigene0012433	1	p3	(CAC)5	15	723	737	CCTTCAAGCTCAGTCGTTCC	59.989	20	TAATCCTGCAAAGGTTTCGG	60.067	20	126	691	816	CTGGATACTGTCCCGCCTTA	60.088	20	TTGTAGGGGCTGAGAATTGG	60.066	20	168	608	775	CTGGATACTGTCCCGCCTTA	60.088	20	TAATCCTGCAAAGGTTTCGG	60.067	20	209	608	816
Unigene0012433	2	p2	(AT)6	12	1797	1808	GTTCAAATTCCGGTTTGCAT	59.807	20	CTTCACCGGAATCATCACCT	59.927	20	275	1614	1888	GTTCAAATTCCGGTTTGCAT	59.807	20	CCTCTCCACCTTGTCCGTTA	60.103	20	258	1614	1871	CGTCGTTTGGTTCAAATTCC	60.344	20	CCTCTCCACCTTGTCCGTTA	60.103	20	267	1605	1871
Unigene0012435	1	p2	(AT)9	18	351	368	CGTACGTTGCCATCTACGAA	59.752	20	CCCCCACTGTTTATGACTGG	60.224	20	169	282	450	CGTACGTTGCCATCTACGAA	59.752	20	GTTGGATCCCCCACTGTTTA	59.647	20	176	282	457	CGTACGTTGCCATCTACGAA	59.752	20	CCCCACTGTTTATGACTGGC	60.375	20	168	282	449
Unigene0012439	1	p5	(TGGTT)4	20	1346	1365	CAGATGATGATGATGACGCC	60.039	20	CAAATGGTGAAGTGAGTTGCC	60.544	21	235	1155	1389	GACGCCATTCTACAGAGCCT	59.459	20	CAAATGGTGAAGTGAGTTGCC	60.544	21	221	1169	1389	AATCAATGGCAGATGATGGC	60.843	20	CAAATGGTGAAGTGAGTTGCC	60.544	21	271	1119	1389
Unigene0012458	1	p2	(AC)6	12	66	77	GGGCCTATTTGTTTCCCAAT	60.02	20	GCTGCTTGTTGGTCAGTCAA	60.032	20	264	21	284	TTCCCAATCCAATTCCAAAA	60.103	20	GCTGCTTGTTGGTCAGTCAA	60.032	20	252	33	284	TTTCCCAATCCAATTCCAAA	60.103	20	GCTGCTTGTTGGTCAGTCAA	60.032	20	253	32	284
Unigene0012469	1	p5	(ATTTC)4	20	365	384	CACTAATTGCTTTCCCGCTC	59.845	20	CAACCAACCTTCCATCGTAA	58.475	20	273	269	541	TCACTAATTGCTTTCCCGCT	59.845	20	CAACCAACCTTCCATCGTAA	58.475	20	274	268	541	CTAATTGCTTTCCCGCTCAC	59.845	20	CAACCAACCTTCCATCGTAA	58.475	20	271	271	541
Unigene0012470	1	p5	(ATTTC)4	20	365	384	CACTAATTGCTTTCCCGCTC	59.845	20	CAACCAACCTTCCATCGTAA	58.475	20	273	269	541	TCACTAATTGCTTTCCCGCT	59.845	20	CAACCAACCTTCCATCGTAA	58.475	20	274	268	541	CTAATTGCTTTCCCGCTCAC	59.845	20	CAACCAACCTTCCATCGTAA	58.475	20	271	271	541
Unigene0012484	1	p2	(TC)7	14	397	410	GCCTCATGCAAGTTACCGAA	61.168	20	GGTTAATTGGAATCGGAAAGC	59.801	21	268	309	576	AGGGGCCTCATGCAAGTTAC	61.401	20	GGTTAATTGGAATCGGAAAGC	59.801	21	272	305	576	GGGGCCTCATGCAAGTTAC	60.476	19	GGTTAATTGGAATCGGAAAGC	59.801	21	271	306	576
Unigene0012511	1	p3	(GGT)6	18	2379	2396	GAAACAACGTCAACGGCTTT	60.154	20	AAACAAAACGCTCTCCCAAC	59.218	20	264	2216	2479	AGAAACAACGTCAACGGCTT	59.78	20	AAACAAAACGCTCTCCCAAC	59.218	20	265	2215	2479	TTGGTTGTGTTTGTGGTGGT	59.745	20	AAACAAAACGCTCTCCCAAC	59.218	20	142	2338	2479
Unigene0012526	1	p4	(TTCA)5	20	73	92	AGCAAACCCTTGCTTCAAAA	59.861	20	GCCATTGATATCGGAAATGG	60.117	20	180	20	199	AGCAAACCCTTGCTTCAAAA	59.861	20	GGCCATTGATATCGGAAATG	60.117	20	181	20	200	AGCAAACCCTTGCTTCAAAA	59.861	20	GATATCGGAAATGGTCGTGG	60.155	20	174	20	193
Unigene0012530	1	p2	(TG)7	14	1802	1815	ATGGATGGGTTGATCTTGGA	60.135	20	AATAATAAGCAGCCACCCCC	60.171	20	178	1775	1952	GATGGATGGGTTGATCTTGG	60.135	20	AATAATAAGCAGCCACCCCC	60.171	20	179	1774	1952	GGATGGATGGGTTGATCTTG	60.135	20	AATAATAAGCAGCCACCCCC	60.171	20	180	1773	1952
Unigene0012564	1	p3	(ATC)5	15	157	171	CCCAAAAGGCAAACCATAAA	59.805	20	TTGAACCGGGCTTCTACATC	60.074	20	209	92	300	AAAAACCCCAAAAGGCAAAC	60.197	20	TTGAACCGGGCTTCTACATC	60.074	20	215	86	300	CCCAAAAGGCAAACCATAAA	59.805	20	GTCAAAGAAGTCGCCTACGG	59.875	20	241	92	332
Unigene0012577	1	p2	(AT)7	14	159	172	TGCATATCCTTCTTCCACCC	59.894	20	TATATCTTGTTCCCCGGTGC	59.784	20	169	134	302	TGCATATCCTTCTTCCACCC	59.894	20	TGGCAAAGTTTCACCACTTG	59.734	20	198	134	331	TGCATATCCTTCTTCCACCC	59.894	20	GCCGGATGTCTCCTTCTATG	59.653	20	148	134	281
Unigene0012592	1	p3	(TCT)5	15	2818	2832	GGCTTCCTTAAAACCGCTTC	60.204	20	TTCCGGTGACGATTTCACTT	60.495	20	246	2619	2864	GGCTGCCTTTTCACCACTAA	60.249	20	TTCCGGTGACGATTTCACTT	60.495	20	192	2673	2864	AATATCCCTCATCCGAAGGC	60.252	20	TTCCGGTGACGATTTCACTT	60.495	20	275	2590	2864
Unigene0012593	1	p3	(TCT)5	15	656	670	ACGAAACCGAACTCTTGGTG	60.149	20	TTCCGGTGACGATTTCACTT	60.495	20	257	446	702	CGAAACCGAACTCTTGGTGT	60.149	20	TTCCGGTGACGATTTCACTT	60.495	20	256	447	702	CACGAAACCGAACTCTTGGT	60.149	20	TTCCGGTGACGATTTCACTT	60.495	20	258	445	702
Unigene0012594	1	p3	(TCT)5	15	770	784	ACGAAACCGAACTCTTGGTG	60.149	20	TTCCGGTGACGATTTCACTT	60.495	20	257	560	816	CGAAACCGAACTCTTGGTGT	60.149	20	TTCCGGTGACGATTTCACTT	60.495	20	256	561	816	CACGAAACCGAACTCTTGGT	60.149	20	TTCCGGTGACGATTTCACTT	60.495	20	258	559	816
Unigene0012659	1	p3	(CTT)5	15	635	649	GCAAATGTTCTTTGCCTCGT	60.257	20	GCCTCAGCTTTTGATTCCAG	59.955	20	258	422	679	GCAAATGTTCTTTGCCTCGT	60.257	20	AGCCTCAGCTTTTGATTCCA	59.955	20	259	422	680	CTCAGCCATGAAAATGGGAT	59.894	20	GATCTTGAAGGAAGATGCCG	59.773	20	259	595	853
Unigene0012659	2	p3	(CAT)5	15	1816	1830	CGTTCAAGTGTCGTCGCTAA	60.05	20	CGACGGGGACATTAACATTC	60.192	20	159	1712	1870	CGTTCAAGTGTCGTCGCTAA	60.05	20	TCGACGGGGACATTAACATT	60.192	20	160	1712	1871	CGTTCAAGTGTCGTCGCTAA	60.05	20	TCAATCCATGAAGTGCCAGA	60.201	20	266	1712	1977
Unigene0012659	3	p2	(TA)7	14	3277	3290	TGGCTTGTTTTGTGCATGTT	60.157	20	TTTCCTTTAACTTTCCTATTCCATTT	59.018	26	148	3184	3331	TTGGCTTGTTTTGTGCATGT	60.157	20	TTTCCTTTAACTTTCCTATTCCATTT	59.018	26	149	3183	3331	TGTTGGCTTGTTTTGTGCAT	60.157	20	TTTCCTTTAACTTTCCTATTCCATTT	59.018	26	151	3181	3331
Unigene0012677	1	p3	(TCA)5	15	523	537	TTGGTGGAGGGTGTAGGAAG	59.959	20	TCATTTGCACTTGAAACCCT	58.201	20	247	428	674	GTTGGTGGAGGGTGTAGGAA	59.82	20	TCATTTGCACTTGAAACCCT	58.201	20	248	427	674	AATGTTCCTGTTGGTGGAGG	59.82	20	TCATTTGCACTTGAAACCCT	58.201	20	257	418	674
Unigene0012684	1	c	(CT)10ttc(GT)7	37	1370	1406	ATCATTCGCCTTCGATCAAT	59.491	20	AGATCCGTGTGGCAGATACC	59.957	20	247	1331	1577	GCCTTCGATCAATCCTCACT	59.243	20	AGATCCGTGTGGCAGATACC	59.957	20	240	1338	1577	TATATCACTCTCCCCGGCCT	60.807	20	AGATCCGTGTGGCAGATACC	59.957	20	271	1307	1577
Unigene0012685	1	p2	(GA)10	20	115	134	TCCTCCAACCTCTAAAAGTTTCT	57.675	23	GGGGTTGCTTAGATGGTTCA	59.933	20	268	17	284	TCCTCCAACCTCTAAAAGTTTCT	57.675	23	GCTTATTCATCACCGCCATT	59.929	20	145	17	161	TCCTCCAACCTCTAAAAGTTTCT	57.675	23	TAGATGGTTCAAACGAGCCC	60.074	20	259	17	275
Unigene0012690	1	p4	(GCAT)4	16	666	681	TAGCTCATCCTTCAACGCCT	59.978	20	GGCTGATGGATTGCAAGAAG	60.744	20	260	451	710	ATTCATCTTCTTGGTGCGCT	59.843	20	AGGCTGATGGATTGCAAGAA	60.744	20	211	501	711	ATTCATCTTCTTGGTGCGCT	59.843	20	GGCTGATGGATTGCAAGAAG	60.744	20	210	501	710
Unigene0012697	2	p2	(AT)7	14	415	428	AATCTAAATTTCCCGGTGCC	60.15	20	CCCCCTTTTCTTTCTTCCTC	59.144	20	252	354	605	AATCTAAATTTCCCGGTGCC	60.15	20	CCCCCTTTTCTTTCTTCCTCT	60.055	21	252	354	605	CGGTACGACACGTGTAGCCT	61.164	20	AATTACGCCTTTCCAAACCC	60.184	20	278	386	663
Unigene0012697	3	p3	(TTA)6	18	551	568	AATCTAAATTTCCCGGTGCC	60.15	20	CCCCCTTTTCTTTCTTCCTC	59.144	20	252	354	605	AATCTAAATTTCCCGGTGCC	60.15	20	CCCCCTTTTCTTTCTTCCTCT	60.055	21	252	354	605	CGGTACGACACGTGTAGCCT	61.164	20	AATTACGCCTTTCCAAACCC	60.184	20	278	386	663
Unigene0012723	1	p2	(TC)7	14	149	162	TCCCCCACTTTCCTAAATCC	60.124	20	ATCGGAGCAACAGCTGAAGT	60.02	20	210	113	322	TCCCCCACTTTCCTAAATCC	60.124	20	TAGGTGGTTTTGATCGGCTC	60.074	20	248	113	360	TCCCCCACTTTCCTAAATCC	60.124	20	TTTTCCGGTAGGTGGTTTTG	59.833	20	256	113	368
Unigene0012732	1	p3	(ATT)5	15	856	870	TCTTCAAAGGCGACGAGACT	60.134	20	ACAAACCCACAGTCAAAGCC	60.012	20	280	662	941	AGCATCGTCAGAAAAGCCAT	59.843	20	ACAAACCCACAGTCAAAGCC	60.012	20	258	684	941	GCATCGTCAGAAAAGCCATT	60.221	20	ACAAACCCACAGTCAAAGCC	60.012	20	257	685	941
Unigene0012764	1	p2	(AC)7	14	3424	3437	AGAAGAAACCGCATCGAAAA	59.823	20	TCAATACCCTTCGAAAACTAAAAA	58.377	24	280	3241	3520	GAAGAAACCGCATCGAAAAC	59.691	20	TTCAATACCCTTCGAAAACTAAAAA	59.502	25	280	3242	3521	GAGGGAGATTGCGAGAGAGA	59.636	20	TTCAATACCCTTCGAAAACTAAAAA	59.502	25	249	3273	3521
Unigene0012785	1	p2	(TG)6	12	2211	2222	TCGTTTCCGAAATTGCTTCT	59.823	20	CTCCCTCACTCCCACACATT	59.962	20	222	2025	2246	AAGGAGAGGGGCAAAAAGAG	59.821	20	CTCCCTCACTCCCACACATT	59.962	20	276	1971	2246	AAAGGAGAGGGGCAAAAAGA	60.18	20	CTCCCTCACTCCCACACATT	59.962	20	277	1970	2246
Unigene0012796	1	p3	(ATT)5	15	171	185	TGAGTCGAAAATTGGGACAA	59.097	20	CCACATGCTCTCCACTTGAA	59.831	20	252	67	318	GTATCTTGGCGGGGCATAAT	61.031	20	CCACATGCTCTCCACTTGAA	59.831	20	217	102	318	ATAATTCGTATCTTGGCGGG	58.922	20	CCACATGCTCTCCACTTGAA	59.831	20	224	95	318
Unigene0012799	1	c	(TA)6tgcg(CTAT)4	32	67	98	TATCAAACCCCAACAACCCT	59.146	20	CTCTGTAGGTCCTGGGTTCG	59.715	20	192	40	231	ATCAAACCCCAACAACCCTC	60.979	20	CTCTGTAGGTCCTGGGTTCG	59.715	20	191	41	231	CTATCAAACCCCAACAACCCT	60.096	21	CTCTGTAGGTCCTGGGTTCG	59.715	20	193	39	231
Unigene0012806	1	p3	(GAT)5	15	339	353	TCGTCAGATTGAGCTCCCTT	59.95	20	GCGTGGGAGAAGATGATAGG	59.653	20	118	265	382	TTCTCCGGCGGTAGTATTTG	60.089	20	GCGTGGGAGAAGATGATAGG	59.653	20	178	205	382	CTCCGGCGGTAGTATTTGAA	60.089	20	GCGTGGGAGAAGATGATAGG	59.653	20	176	207	382
Unigene0012807	1	p2	(AT)6	12	575	586	AGGTGGAAACCGAGCTTTTT	60.11	20	TGCATCACAATTGACAGCTT	57.834	20	147	509	655	CCGAGCTTTTTGCTGGTTAC	59.883	20	TGCATCACAATTGACAGCTT	57.834	20	138	518	655	ACCGAGCTTTTTGCTGGTTA	59.883	20	TGCATCACAATTGACAGCTT	57.834	20	139	517	655
Unigene0012808	1	p2	(AT)6	12	598	609	AGGTGGAAACCGAGCTTTTT	60.11	20	TGCATCACAATTGACAGCTT	57.834	20	147	532	678	CCGAGCTTTTTGCTGGTTAC	59.883	20	TGCATCACAATTGACAGCTT	57.834	20	138	541	678	ACCGAGCTTTTTGCTGGTTA	59.883	20	TGCATCACAATTGACAGCTT	57.834	20	139	540	678
Unigene0012809	1	p2	(AT)6	12	618	629	AGGTGGAAACCGAGCTTTTT	60.11	20	TGCATCACAATTGACAGCTT	57.834	20	147	552	698	CCGAGCTTTTTGCTGGTTAC	59.883	20	TGCATCACAATTGACAGCTT	57.834	20	138	561	698	ACCGAGCTTTTTGCTGGTTA	59.883	20	TGCATCACAATTGACAGCTT	57.834	20	139	560	698
Unigene0012814	1	p3	(GAA)5	15	179	193	AAAAATGGCAAACGAAAACG	59.979	20	GGCAGCTTGAAGCATCTCTT	59.723	20	265	117	381	AAATGGCAAACGAAAACGAG	60.11	20	GGCAGCTTGAAGCATCTCTT	59.723	20	263	119	381	CAAACGAAAACGAGCAACAA	59.888	20	GGCAGCTTGAAGCATCTCTT	59.723	20	257	125	381
Unigene0012818	1	p3	(TAG)5	15	191	205	GAACTCGCCCAAATTCACAT	59.939	20	ATCAAACCCTTGGAGCCTCT	60.074	20	246	21	266	CTCGCCCAAATTCACATTTT	59.938	20	ATCAAACCCTTGGAGCCTCT	60.074	20	243	24	266	GAACTCGCCCAAATTCACAT	59.939	20	CCTTGGAGCCTCTACGTTTG	59.869	20	239	21	259
Unigene0012822	1	p3	(GAA)6	18	2014	2031	TTGAGCTGAACATTGGCAAG	59.988	20	TCAATTTCAACCCTGACACG	59.541	20	231	1851	2081	TCATTGAGCTGAACATTGGC	59.805	20	TCAATTTCAACCCTGACACG	59.541	20	234	1848	2081	TTGAGCTGAACATTGGCAAG	59.988	20	ATCAATTTCAACCCTGACACG	59.845	21	232	1851	2082
Unigene0012823	1	p2	(CA)7	14	119	132	AACAGCCGTTTAAACATCGC	60.138	20	CAAGCCTTCCATCGCATATT	60.06	20	243	66	308	AACAGCCGTTTAAACATCGC	60.138	20	GCGCCGTCAAAGAAGATAAC	59.851	20	275	66	340	AACAGCCGTTTAAACATCGC	60.138	20	GCCGTCAAAGAAGATAACGG	59.708	20	273	66	338
Unigene0012825	1	p3	(TCT)6	18	332	349	GAAGACTTGAAGCACCAGCC	59.997	20	TCTGAAGGAATCATCAGGGG	60.003	20	259	168	426	GAAGACTTGAAGCACCAGCC	59.997	20	TCGGGTCTGAAGGAATCATC	60.011	20	264	168	431	AACAGCACTTGTGCCACTTG	59.946	20	TCTGAAGGAATCATCAGGGG	60.003	20	198	229	426
Unigene0012826	1	p2	(AT)6	12	141	152	TCTTGACGTTATGCACGGTT	59.199	20	GCGTCTTTTGGTGTCAATCA	59.697	20	195	3	197	GTTCTTGACGTTATGCACGG	59.199	20	GCGTCTTTTGGTGTCAATCA	59.697	20	197	1	197	TTCTTGACGTTATGCACGGT	59.199	20	GCGTCTTTTGGTGTCAATCA	59.697	20	196	2	197
Unigene0012862	1	p4	(TGTT)4	16	747	762	ACAGCAGCGAACCAGTTTTT	59.92	20	CATTTCAGCACAACACACCC	60.008	20	124	663	786	AACAGCAGCGAACCAGTTTT	59.92	20	CATTTCAGCACAACACACCC	60.008	20	125	662	786	ACAGCAGCGAACCAGTTTTT	59.92	20	ATTTCAGCACAACACACCCA	60.008	20	123	663	785
Unigene0012871	1	p2	(TG)6	12	472	483	GGTTTTGGAACCTGGGTTTT	60.068	20	TCCACAACTAACCCCCACAT	60.088	20	231	291	521	GAAACTGCACCATTTTGGGT	59.836	20	TCCACAACTAACCCCCACAT	60.088	20	248	274	521	ATGATGATCTGGGGTTGCTC	59.893	20	CTTTCCACAACTAACCCCCA	59.824	20	210	315	524
Unigene0012876	1	p3	(CAT)5	15	228	242	ACATGGGGTTCCATGTTTGT	59.95	20	CGAAGATTAATAAATGGGGGTG	59.583	22	276	45	320	ACATGGGGTTCCATGTTTGT	59.95	20	TTCGAAGATTAATAAATGGGGG	59.213	22	278	45	322	CATGGGGTTCCATGTTTGTT	60.474	20	CGAAGATTAATAAATGGGGGTG	59.583	22	275	46	320
Unigene0012885	1	p3	(TAT)8	24	2068	2091	GTATTCCACCTTCCATTGGC	59.249	20	TCTTCTCAAATGGGTCTCCG	60.187	20	209	2015	2223	GTATTCCACCTTCCATTGGC	59.249	20	TACCAAACAACCACCCACAA	59.709	20	271	2015	2285	GTATTCCACCTTCCATTGGC	59.249	20	TTACCAAACAACCACCCACA	59.709	20	272	2015	2286
Unigene0012902	1	p2	(TA)6	12	115	126	AGCCCCTCAGACAAACACAC	60.159	20	CAACAGTGACGTGGGAAGAA	59.72	20	263	6	268	AGCCCCTCAGACAAACACAC	60.159	20	TCAACAGTGACGTGGGAAGA	60.285	20	264	6	269	AGCCCCTCAGACAAACACAC	60.159	20	CAGTGACGTGGGAAGAATGA	59.676	20	260	6	265
Unigene0012911	1	p3	(TTC)5	15	836	850	ATGCTTCCTCATGTGAACCC	59.934	20	AATTTGCATGTGCATCCTCTT	59.588	21	244	663	906	TGAACCCATGGAAACAAACA	59.792	20	AATTTGCATGTGCATCCTCTT	59.588	21	231	676	906	ATTTTTCGAATAAAGGGCGG	60.267	20	AATTTGCATGTGCATCCTCTT	59.588	21	151	756	906
Unigene0012912	1	p3	(AGA)6	18	218	235	CCCACCAAAACCAAACAAAC	60.103	20	TTCCACCATTGAATTCACCA	59.75	20	218	49	266	ACCCACCAAAACCAAACAAA	60.103	20	TTCCACCATTGAATTCACCA	59.75	20	219	48	266	CCCACCAAAACCAAACAAAC	60.103	20	TGTTGCTCTTTCCACCATTG	59.691	20	227	49	275
Unigene0012913	1	p3	(AGA)6	18	218	235	CCCACCAAAACCAAACAAAC	60.103	20	TTCCACCATTGAATTCACCA	59.75	20	218	49	266	ACCCACCAAAACCAAACAAA	60.103	20	TTCCACCATTGAATTCACCA	59.75	20	219	48	266	CCCACCAAAACCAAACAAAC	60.103	20	TGTTGCTCTTTCCACCATTG	59.691	20	227	49	275
Unigene0012969	1	p2	(TG)6	12	1612	1623	GAACAGCAGGAGGGGTGTTA	60.111	20	GAACAAAAAGCCCCATCAGA	60.051	20	248	1419	1666	ACCCCAATTTGCAAACAAAG	59.839	20	GAACAAAAAGCCCCATCAGA	60.051	20	143	1524	1666	TCATGTTGAACAGCAGGAGG	59.831	20	GAACAAAAAGCCCCATCAGA	60.051	20	255	1412	1666
Unigene0012972	1	p3	(ACC)5	15	739	753	CGTCTCAAACCGAGTCTTCC	59.844	20	CCGGTCTTTTTGGAAAGGTT	60.324	20	252	573	824	CGTCTCAAACCGAGTCTTCC	59.844	20	CGACGTTGTTTGACTCGTTG	60.338	20	209	573	781	TCAACGTTTGATGCCTTTCA	60.234	20	CCGGTCTTTTTGGAAAGGTT	60.324	20	226	599	824
Unigene0012972	2	p3	(TAT)5	15	1632	1646	AAGGCGGATACCGTTTTCTT	59.966	20	AGCTATTCCAGGTAACGCCA	59.73	20	181	1533	1713	TTGTTGTACGGCTTCTGCAC	59.911	20	AGCTATTCCAGGTAACGCCA	59.73	20	220	1494	1713	CGGATTGTTGTACGGCTTCT	60.132	20	AGCTATTCCAGGTAACGCCA	59.73	20	224	1490	1713
Unigene0012983	1	c	(TAT)5agacatcaattagaggaggaagctcctgattcttccttttggagggtagcatcgcggacatcttcctcttatattggaggagcag(AT)10	120	36	155	CCTTCGACGGCTTCTTAAAT	58.467	20	CCCCCACCTCTCTATTCCTC	59.89	20	174	8	181	CCTTCGACGGCTTCTTAAAT	58.467	20	TATTGCACGCCTTCTCCTTT	59.845	20	262	8	269	CCTTCGACGGCTTCTTAAAT	58.467	20	CCTCGTTCCTGACGTCATCT	60.261	20	202	8	209
Unigene0012988	1	p2	(CA)6	12	1272	1283	TAGGGAATTCTGACCCACCA	60.309	20	CATTTTCCAAACAATGCGTG	59.969	20	259	1108	1366	TAGGGAATTCTGACCCACCA	60.309	20	GCGTGTGGGATAAGGAAAAA	59.938	20	244	1108	1351	TAGGGAATTCTGACCCACCA	60.309	20	ATGCGTGTGGGATAAGGAAA	60.331	20	246	1108	1353
Unigene0012998	1	p3	(AGA)5	15	221	235	ATTTTACATTCATTCGCGCC	59.935	20	AGGATTAAATTCCGAGCGGT	59.93	20	262	145	406	ATTTTACATTCATTCGCGCC	59.935	20	TGACCAAATACTTCCGCCTC	60.074	20	116	145	260	TTTCCGACCATCACAACTCA	60.088	20	TGACCAAATACTTCCGCCTC	60.074	20	258	3	260
Unigene0013006	1	p3	(AAT)5	15	155	169	TCACGCAACAAAATCACACA	59.721	20	GAAGAAGGAGAAAGGGTGGG	60.045	20	224	2	225	TCACGCAACAAAATCACACA	59.721	20	ACCCTGGAGGCAATTTAAGG	60.312	20	280	2	281	TCACGCAACAAAATCACACA	59.721	20	AAAGGGTGGGTGAGAATCGT	60.746	20	214	2	215
Unigene0013015	1	p2	(GA)7	14	2234	2247	CAAAGATCCCCATGGATCAG	60.272	20	TTTTTGTTTTCCACCTCCCC	61.05	20	241	2033	2273	CAAAGATCCCCATGGATCAG	60.272	20	TTTTGTTTTCCACCTCCCC	59.752	19	240	2033	2272	AAAGATCCCCATGGATCAGA	59.291	20	TTTTTGTTTTCCACCTCCCC	61.05	20	240	2034	2273
Unigene0013029	1	p3	(ATT)5	15	2147	2161	AACGGCTCACCAAACAAATC	59.978	20	GGCAAAGATCTGGTGCATCT	60.226	20	277	2084	2360	AACGGCTCACCAAACAAATC	59.978	20	AAAGATCTGGTGCATCTGCC	60.226	20	274	2084	2357	CCAAACAAATCACTCCCACC	60.21	20	GACATGGGCAAAGATCTGGT	59.934	20	274	2093	2366
Unigene0013043	1	p2	(TA)6	12	709	720	TCCGCCTACTGTAGCACTCA	59.615	20	GTGCTGGCTCTGAATCCAAT	60.226	20	227	597	823	TCCGCCTACTGTAGCACTCA	59.615	20	ATGGATTTTGTGCTGGCTCT	59.7	20	236	597	832	CGCCTATAAGATTTCCGCCT	60.547	20	GTGCTGGCTCTGAATCCAAT	60.226	20	240	584	823
Unigene0013044	1	p3	(GGT)5	15	1791	1805	CTGAGTCGTTTCCGTCGATT	60.255	20	ATCATTCCACCCCGTCATTA	60.014	20	146	1738	1883	ATTCTGAGTCGTTTCCGTCG	60.255	20	ATCATTCCACCCCGTCATTA	60.014	20	149	1735	1883	CGATTCTGAGTCGTTTCCGT	60.255	20	ATCATTCCACCCCGTCATTA	60.014	20	151	1733	1883
Unigene0013045	1	p3	(AAG)6	18	1658	1675	GTGGATGGGAAAGCTTCAAA	60.051	20	TTTTCATGTCACAAGGGCAA	60.088	20	239	1490	1728	GTGGATGGGAAAGCTTCAAA	60.051	20	TTTTTCATGTCACAAGGGCA	60.088	20	240	1490	1729	TTGGCCGTATTCAAAAGAGG	60.067	20	TGGGTCGTTCCCAAGATAAG	59.926	20	211	1603	1813
Unigene0013046	1	p3	(AAG)6	18	1589	1606	GTGGATGGGAAAGCTTCAAA	60.051	20	TTTTCATGTCACAAGGGCAA	60.088	20	239	1421	1659	GTGGATGGGAAAGCTTCAAA	60.051	20	TTTTTCATGTCACAAGGGCA	60.088	20	240	1421	1660	TTGGCCGTATTCAAAAGAGG	60.067	20	TGGGTCGTTCCCAAGATAAG	59.926	20	211	1534	1744
Unigene0013048	1	p4	(CATT)4	16	1802	1817	AAACACGGAAATGGCGTTAG	59.996	20	TGAAGCAAAAGAAATTGCGA	59.562	20	248	1593	1840	AGGAAGGGGGATATTTGGTG	60.011	20	TGAAGCAAAAGAAATTGCGA	59.562	20	123	1718	1840	GATGATGAAGGAAGGGGGAT	60.096	20	TGAAGCAAAAGAAATTGCGA	59.562	20	131	1710	1840
Unigene0013049	1	p4	(CATT)4	16	1564	1579	AGGAAGGGGGATATTTGGTG	60.011	20	TGAAGCAAAAGAAATTGCGA	59.562	20	123	1480	1602	GATGATGAAGGAAGGGGGAT	60.096	20	TGAAGCAAAAGAAATTGCGA	59.562	20	131	1472	1602	TGTGTGTTACGATGATGGGG	60.24	20	TGAAGCAAAAGAAATTGCGA	59.562	20	177	1426	1602
Unigene0013050	1	p4	(CATT)4	16	1685	1700	AAACACGGAAATGGCGTTAG	59.996	20	TGAAGCAAAAGAAATTGCGA	59.562	20	248	1476	1723	AGGAAGGGGGATATTTGGTG	60.011	20	TGAAGCAAAAGAAATTGCGA	59.562	20	123	1601	1723	GATGATGAAGGAAGGGGGAT	60.096	20	TGAAGCAAAAGAAATTGCGA	59.562	20	131	1593	1723
Unigene0013085	1	p3	(TGG)5	15	205	219	TCATGAGTAGCGACGACGAC	60.016	20	TGATTTGAGTAACCGCTGGA	59.272	20	119	145	263	ACCGGAAATCATAAGCGATG	59.923	20	TGATTTGAGTAACCGCTGGA	59.272	20	101	163	263	ATCTTCATCCATCCCAACCA	60.135	20	TGATTTGAGTAACCGCTGGA	59.272	20	223	41	263
Unigene0013137	1	p3	(AGC)5	15	73	87	TCCTACAGTCTTGTTTCCAGTTTTT	59.646	25	AAGATTTGTCCCGCAGATTG	60.074	20	220	33	252	TCCTACAGTCTTGTTTCCAGTTTTT	59.646	25	CAAAGATTTGTCCCGCAGAT	60.074	20	222	33	254	TCCTACAGTCTTGTTTCCAGTTTTT	59.646	25	GATTTGTCCCGCAGATTGAT	59.9	20	218	33	250
Unigene0013181	1	p2	(GA)6	12	495	506	AGTCAGGGTTTGTACGGACG	60.028	20	CGGACTCTCTCTCTCCATCG	60.088	20	239	320	558	CGGGGTAGAAATCGTGAAAA	59.931	20	CGGACTCTCTCTCTCCATCG	60.088	20	171	388	558	TGAAAATAAACTTCCGGGCA	60.427	20	CGGACTCTCTCTCTCCATCG	60.088	20	157	402	558
Unigene0013189	1	p2	(AG)7	14	186	199	ATCTGCAGCAAGAGAGGGAA	60.096	20	TCCATACAAAATCAATCCAACAA	59.221	23	199	35	233	GGAAATGTGGTAGTCCGGTG	60.232	20	TCCATACAAAATCAATCCAACAA	59.221	23	118	116	233	GAAATGTGGTAGTCCGGTGG	60.232	20	TCCATACAAAATCAATCCAACAA	59.221	23	117	117	233
Unigene0013299	1	p2	(AC)6	12	55	66	GTTCCAGGTGAACTGGTCCT	59	20	AGCAAAGAAATGTTGGTGGG	59.971	20	159	0	158	CCAGGTGAACTGGTCCTAACA	60.013	21	AGCAAAGAAATGTTGGTGGG	59.971	20	156	3	158	CCAGGTGAACTGGTCCTAACA	60.013	21	TTGGTGGGTTGGAGGAGTAG	59.959	20	144	3	146
Unigene0013385	1	p4	(TTGA)4	16	188	203	GGCCAGTGGAGTGAAACCTA	60.111	20	CACCAATTTCGACATTTCCC	60.17	20	232	0	231	GGCCAGTGGAGTGAAACCTA	60.111	20	GCGGATGTACCTTTGAGCTT	59.34	20	273	0	272	GGCCAGTGGAGTGAAACCTA	60.111	20	AAGCGGATGTACCTTTGAGC	59.34	20	275	0	274
Unigene0013411	1	p4	(ATTT)4	16	246	261	ATGGATTGATTTGATTGCCA	58.77	20	TTCTTGTTTTCTCCGGCATT	59.685	20	242	164	405	ATGGATTGATTTGATTGCCA	58.77	20	TTGTTTTCTCCGGCATTGAT	60.448	20	239	164	402	ATGGATTGATTTGATTGCCA	58.77	20	CTTCTTGTTTTCTCCGGCAT	59.312	20	243	164	406
Unigene0013413	1	p2	(TA)6	12	40	51	TCATCAGGTCAGCCTTTATTTTT	59.175	23	CACATCCTGCTTATACCACATACC	59.693	24	219	14	232	TTCATCAGGTCAGCCTTTATTTT	59.175	23	CACATCCTGCTTATACCACATACC	59.693	24	220	13	232	TCTATTCATCAGGTCAGCCTTT	57.956	22	CACATCCTGCTTATACCACATACC	59.693	24	224	9	232
Unigene0013422	1	p3	(GCC)5	15	177	191	CTCTAGGGTTTTCTGCACCG	59.869	20	GCGGGTTCTTGAGCTTACTG	60.015	20	164	93	256	CTCTAGGGTTTTCTGCACCG	59.869	20	CGGGTTCTTGAGCTTACTGG	59.869	20	163	93	255	TCTAGGGTTTTCTGCACCGT	59.734	20	GCGGGTTCTTGAGCTTACTG	60.015	20	163	94	256
Unigene0013465	1	p2	(AT)9	18	122	139	ATTCAGACCAGAAAACCCCC	60.169	20	AAACAAAGTCAAAGGAAGCGA	59.007	21	127	55	181	CTACCCCAAAATTTCCGTGA	59.795	20	AAACAAAGTCAAAGGAAGCGA	59.007	21	107	75	181	ATTCAGACCAGAAAACCCCC	60.169	20	AAAAACAAAGTCAAAGGAAGCG	59.808	22	129	55	183
Unigene0013522	1	p3	(CAT)5	15	289	303	ACCCCGCAATTTCTTTCTTT	59.945	20	TCAAGGTCTGCTGAGAGGCT	60.284	20	280	261	540	ACCCCGCAATTTCTTTCTTT	59.945	20	TGTGGAGTTTCATGGAGACG	59.676	20	251	261	511	ACCCCGCAATTTCTTTCTTT	59.945	20	TGGAGAAAGTTTGGCCTGAT	59.67	20	174	261	434
Unigene0013566	1	p2	(AT)7	14	242	255	ACAAGCAGCAACATGAGCAG	60.207	20	TTTTCATTACAAACCACCACCA	60.124	22	244	37	280	CAAGCAGCAACATGAGCAGT	60.207	20	TTTTCATTACAAACCACCACCA	60.124	22	243	38	280	ACAAGCAGCAACATGAGCAG	60.207	20	TTTCATTACAAACCACCACCA	58.783	21	243	37	279
Unigene0013586	1	p2	(TA)9	18	208	225	AACCTGCTGACATGGTAGGG	59.989	20	GGGAAGTAAGATATCTCCCCC	57.912	21	235	57	291	CTTTGGAGAGGAACCTGCTG	59.982	20	GGGAAGTAAGATATCTCCCCC	57.912	21	246	46	291	CTGCTGACATGGTAGGGGAT	59.95	20	GGGAAGTAAGATATCTCCCCC	57.912	21	232	60	291
Unigene0013600	1	p3	(GTG)5	15	191	205	ACCCGATGGAGTTTGAATTG	59.79	20	GAGAGAAGGCAGTTCGGGTT	60.766	20	192	109	300	ACCCGATGGAGTTTGAATTG	59.79	20	AGAGAAGGCAGTTCGGGTTC	60.766	20	191	109	299	ACCCGATGGAGTTTGAATTG	59.79	20	CCCCTAACCGATGGATGTATT	59.917	21	136	109	244
Unigene0013618	1	p2	(TG)6	12	111	122	TAGCCCCACAAACACACTCA	60.152	20	CCTATTTGACCCATTCCCCT	60.011	20	142	76	217	GCGCGCCTAAAGTAATACCA	60.246	20	CCTATTTGACCCATTCCCCT	60.011	20	205	13	217	TAGCCCCACAAACACACTCA	60.152	20	ACCCTATTTGACCCATTCCC	59.881	20	144	76	219
Unigene0013669	1	p2	(TA)7	14	185	198	CAAACCAAGTGAATTGCGAC	59.174	20	GACTGCCAATTTGTCATCGT	58.572	20	202	38	239	ACAAACCAAGTGAATTGCGA	59.174	20	GACTGCCAATTTGTCATCGT	58.572	20	203	37	239	ACAAACCAAGTGAATTGCGAC	60.03	21	GACTGCCAATTTGTCATCGT	58.572	20	203	37	239
Unigene0013722	1	p2	(AC)6	12	307	318	GGTAGAGAACCCATTTGCGA	60.074	20	ATCCAACAAAGTCTCCAGCG	60.255	20	132	249	380	GGTAGAGAACCCATTTGCGA	60.074	20	GAAATCGGGAATCCAACAAA	59.739	20	142	249	390	CATTAGCTTGGCTGGGAAAG	59.839	20	ATCCAACAAAGTCTCCAGCG	60.255	20	226	155	380
Unigene0013814	1	p2	(GA)7	14	230	243	AAATGACTGAGGGAGTGACCA	59.564	21	AGTTAACCTGCTCCGATCCA	59.694	20	197	163	359	AAATGACTGAGGGAGTGACCA	59.564	21	CAGTTAACCTGCTCCGATCC	59.694	20	198	163	360	AAATGACTGAGGGAGTGACCA	59.564	21	GTTAACCTGCTCCGATCCAC	59.556	20	196	163	358
Unigene0013817	1	p3	(CAA)5	15	233	247	GGATTCCCTCTTTCCTGGAC	59.874	20	CATGGGTCCTTTCATCATGG	61.127	20	207	78	284	GGATTCCCTCTTTCCTGGAC	59.874	20	TGGGTCCTTTCATCATGGTA	58.77	20	205	78	282	ATGGATTCCCTCTTTCCTGG	60.264	20	CATGGGTCCTTTCATCATGG	61.127	20	209	76	284
Unigene0013826	1	p3	(TGA)6	18	156	173	CACTGACCGACAATCACCAC	60.005	20	CATCCCTTCCCTAGCTGTCA	60.21	20	221	66	286	TACCGGAAACTAGCACCACC	59.993	20	CATCCCTTCCCTAGCTGTCA	60.21	20	245	42	286	CACTGACCGACAATCACCAC	60.005	20	TTCCCTAGCTGTCAACGGTC	60.255	20	215	66	280
Unigene0013911	2	p2	(GT)7	14	162	175	TTTTTGGATCTGGTGGTAAAAA	58.518	22	AGCCCTTTTGCTGGTTCATA	59.708	20	192	75	266	TTTTTGGATCTGGTGGTAAAAA	58.518	22	ATCCAAATGTTTGCAGCCTT	59.574	20	242	75	316	GTTTTTGGATCTGGTGGTAAAAA	59.298	23	AGCCCTTTTGCTGGTTCATA	59.708	20	193	74	266
Unigene0013918	1	p2	(CA)6	12	537	548	ATCCGCAGAGAATTGCATGT	60.634	20	TTGTGATGGATTGTGCTTTGA	60.104	21	219	476	694	ATCCGCAGAGAATTGCATGT	60.634	20	TGTGATGGATTGTGCTTTGA	58.62	20	218	476	693	ATCCGCAGAGAATTGCATGT	60.634	20	TTTGTGATGGATTGTGCTTTG	59.576	21	220	476	695
Unigene0013921	1	p3	(TGT)5	15	186	200	TTTGGTGATGTTTTAGGCTGG	59.982	21	GCCTCAAATTAGCAGCCTTG	59.982	20	221	146	366	TTTGGTGATGTTTTAGGCTGG	59.982	21	CAGCTCCAAGGCTGCTAAAC	60.154	20	267	146	412	TTTGGTGATGTTTTAGGCTGG	59.982	21	AGCTCCAAGGCTGCTAAACA	60.154	20	266	146	411
Unigene0013928	1	p3	(ATA)5	15	60	74	GGGGCGATAAAAGATAGGGA	60.24	20	CCAAGTTCCTTGAGCTTTCG	59.986	20	190	32	221	GGGGCGATAAAAGATAGGGA	60.24	20	TCCTTGAGCTTTCGACGATT	59.955	20	184	32	215	GGGGCGATAAAAGATAGGGA	60.24	20	TTCCTTGAGCTTTCGACGAT	59.955	20	185	32	216
Unigene0013931	1	c	(AAC)5aaatggattaatggatgagttccgtcacaataatgatagcacagcaaatgtgacaagcagatgtatgatgatctcacatat(TAA)5	111	2985	3095	AAAATGACAAATGATGCGCT	58.241	20	GCTGGTGATCCAAACAAAAGA	60.103	21	183	2950	3132	AAAATGACAAATGATGCGCT	58.241	20	AGCTAGCTGGTGATCCAAACA	59.89	21	188	2950	3137	AAAATGACAAATGATGCGCT	58.241	20	GCTAGCTGGTGATCCAAACA	58.877	20	187	2950	3136
Unigene0013946	1	p3	(TTG)6	18	1156	1173	GGAAGTCGTTGGACGTTGTT	60.012	20	CACAACCACTCCCTCTCTCTTT	59.778	22	267	1002	1268	TGGTCCTCCATCAAAACGAT	60.317	20	CACAACCACTCCCTCTCTCTTT	59.778	22	234	1035	1268	AGGAAGTCGTTGGACGTTGT	59.622	20	CACAACCACTCCCTCTCTCTTT	59.778	22	268	1001	1268
Unigene0013948	1	p3	(TTG)6	18	1170	1187	GGAAGTCGTTGGACGTTGTT	60.012	20	CACAACCACTCCCTCTCTCTTT	59.778	22	267	1016	1282	TGGTCCTCCATCAAAACGAT	60.317	20	CACAACCACTCCCTCTCTCTTT	59.778	22	234	1049	1282	AGGAAGTCGTTGGACGTTGT	59.622	20	CACAACCACTCCCTCTCTCTTT	59.778	22	268	1015	1282
Unigene0013957	1	p2	(TA)7	14	4191	4204	CGCATTGAGCTACCAAATCA	59.833	20	GAACCGGCTTTCAAAAACAA	60.089	20	211	4146	4356	CCCACAGTCTACACGCATTG	60.175	20	GAACCGGCTTTCAAAAACAA	60.089	20	224	4133	4356	CCGTTGGGCTTTCATTCTAA	60.067	20	GTACATACCAGCCGACACCC	60.263	20	263	4016	4278
Unigene0013959	1	p2	(TA)7	14	4381	4394	CGCATTGAGCTACCAAATCA	59.833	20	GAACCGGCTTTCAAAAACAA	60.089	20	211	4336	4546	CCCACAGTCTACACGCATTG	60.175	20	GAACCGGCTTTCAAAAACAA	60.089	20	224	4323	4546	CCGTTGGGCTTTCATTCTAA	60.067	20	GTACATACCAGCCGACACCC	60.263	20	263	4206	4468
Unigene0013962	1	p3	(ATA)5	15	1017	1031	TGATATTGCAGGGGAGATGA	59.027	20	GTATGGTTTTTGGTCGGTGG	60.088	20	214	971	1184	TGATATTGCAGGGGAGATGAC	59.909	21	GTATGGTTTTTGGTCGGTGG	60.088	20	214	971	1184	GATATTGCAGGGGAGATGACA	59.909	21	GTATGGTTTTTGGTCGGTGG	60.088	20	213	972	1184
Unigene0013977	1	p2	(GA)7	14	71	84	CGCAATCGAAAAACCCTAAC	59.586	20	AGAAATAGCAGCACTCCCCA	59.836	20	212	35	246	GCAATCGAAAAACCCTAACG	59.586	20	AGAAATAGCAGCACTCCCCA	59.836	20	211	36	246	CGCAATCGAAAAACCCTAAC	59.586	20	GAAATAGCAGCACTCCCCAG	59.836	20	211	35	245
Unigene0013983	1	p3	(CAT)5	15	826	840	GAGGCGTGATCTTTCTGAGC	60.104	20	ATCTTGCAGAAATTGGTGGC	60.081	20	259	695	953	GTGATCTTTCTGAGCAGGGG	59.803	20	ATCTTGCAGAAATTGGTGGC	60.081	20	254	700	953	ATCTTTCTGAGCAGGGGACA	59.803	20	ATCTTGCAGAAATTGGTGGC	60.081	20	251	703	953
Unigene0013988	1	p4	(AAGA)4	16	2062	2077	GGAATTTCAAAGTGCATCCG	60.448	20	CCCCCGTATAAAAGCAAAAA	58.977	20	199	1924	2122	GGAATTTCAAAGTGCATCCG	60.448	20	AAAAGCAAAAACCCCATTTG	58.963	20	190	1924	2113	GGAATTTCAAAGTGCATCCG	60.448	20	AAGCAAAAACCCCATTTGC	59.93	19	188	1924	2111
Unigene0014003	1	p2	(CA)7	14	67	80	CCTTTCACACCACACACAAAG	59.094	21	GGGTAGAGGAGAAAATCGCC	60.039	20	258	30	287	CCTTTCACACCACACACAAAG	59.094	21	GATTTCGCCTGTTGGGAATA	59.901	20	147	30	176	CCTTTCACACCACACACAAA	57.978	20	GGGTAGAGGAGAAAATCGCC	60.039	20	258	30	287
Unigene0014004	1	p2	(TG)6	12	683	694	TGACGATGATGTTCGTGTGA	59.658	20	CATTCCTTCAAACCTGATCCA	59.918	21	124	600	723	TGTTCCAAATGATCCCTCCT	59.336	20	CATTCCTTCAAACCTGATCCA	59.918	21	185	539	723	GTGTTCCAAATGATCCCTCC	59.192	20	CATTCCTTCAAACCTGATCCA	59.918	21	186	538	723
Unigene0014026	1	p2	(GT)6	12	2431	2442	GTTGCGAGAGTGGCGATAAT	60.243	20	TGTCAGATTCCACCTCCTCC	60.048	20	138	2347	2484	TGTTCCGTTTTTCGGTCTTC	60.088	20	CTCCCGCTGACTTAGCAAAT	59.476	20	280	2189	2468	TTGCGAGAGTGGCGATAATA	59.425	20	TGTCAGATTCCACCTCCTCC	60.048	20	137	2348	2484
Unigene0014049	1	p2	(TG)7	14	1724	1737	TAACCACCGGAACTACCAGC	59.993	20	CCCCAAAATATCACTTCCAA	57.402	20	279	1509	1787	ATTCTGTGGAGGGTTCGTTG	59.966	20	CCCCAAAATATCACTTCCAA	57.402	20	105	1683	1787	AGATTCTGTGTGGGTTTCGG	59.966	20	CCCCAAAATATCACTTCCAA	57.402	20	149	1639	1787
Unigene0014050	1	p2	(TG)7	14	1628	1641	TAACCACCGGAACTACCAGC	59.993	20	CCCCAAAATATCACTTCCAA	57.402	20	279	1413	1691	ATTCTGTGGAGGGTTCGTTG	59.966	20	CCCCAAAATATCACTTCCAA	57.402	20	105	1587	1691	AGATTCTGTGTGGGTTTCGG	59.966	20	CCCCAAAATATCACTTCCAA	57.402	20	149	1543	1691
Unigene0014060	1	p3	(ATA)5	15	2818	2832	TCTGGAACATAGGGGAATCG	59.887	20	TCGCCAACACAAATCACATT	59.972	20	276	2628	2903	TAGGGGAATCGTCGAGTTTG	60.066	20	ACATTTTCACCTCCACCGAC	59.827	20	252	2637	2888	TGGAACATAGGGGAATCGTC	59.75	20	TCGCCAACACAAATCACATT	59.972	20	274	2630	2903
Unigene0014070	1	p2	(CT)6	12	141	152	CTCCGTTCCTTAACGACCAA	60.103	20	CTCTCCATAGTCGCCGTCAT	60.24	20	183	97	279	CTCCGTTCCTTAACGACCAA	60.103	20	CCGTAATCACCGAGAGCAGT	60.277	20	240	97	336	CTCCGTTCCTTAACGACCAA	60.103	20	GAGAAAGTGGAATCATCGCC	59.635	20	261	97	357
Unigene0014071	1	p3	(CTT)5	15	82	96	AACCACAGACAGTCAAGTCAAA	57.354	22	TTCTCGCCGTCATTCTTTCT	59.955	20	144	52	195	AACCACAGACAGTCAAGTCAAA	57.354	22	TCTCGCCGTCATTCTTTCTT	59.955	20	143	52	194	AACCACAGACAGTCAAGTCAAA	57.354	22	AAGGGCATCCCAAAGAGAAT	59.903	20	248	52	299
Unigene0014102	1	p4	(GTAT)4	16	1008	1023	GCAAGTTTCTGAGCAAAGGG	59.993	20	TGATGAAATATGCAACAACATGA	58.95	23	279	782	1060	GCAAGTTTCTGAGCAAAGGG	59.993	20	TGATGAAATATGCAACAACATGAG	59.896	24	279	782	1060	CAAGTTTCTGAGCAAAGGGG	59.846	20	TGATGAAATATGCAACAACATGA	58.95	23	278	783	1060
Unigene0014103	1	p4	(GTAT)4	16	1008	1023	GCAAGTTTCTGAGCAAAGGG	59.993	20	TGATGAAATATGCAACAACATGA	58.95	23	279	782	1060	GCAAGTTTCTGAGCAAAGGG	59.993	20	TGATGAAATATGCAACAACATGAG	59.896	24	279	782	1060	CAAGTTTCTGAGCAAAGGGG	59.846	20	TGATGAAATATGCAACAACATGA	58.95	23	278	783	1060
Unigene0014104	1	p4	(GTAT)4	16	447	462	GCAAGTTTCTGAGCAAAGGG	59.993	20	TGATGAAATATGCAACAACATGA	58.95	23	279	221	499	GCAAGTTTCTGAGCAAAGGG	59.993	20	TGATGAAATATGCAACAACATGAG	59.896	24	279	221	499	CAAGTTTCTGAGCAAAGGGG	59.846	20	TGATGAAATATGCAACAACATGA	58.95	23	278	222	499
Unigene0014113	1	p5	(TTTTA)4	20	26	45	CGGGATTTCAATTTACAACAGG	60.568	22	TAAACCAATCAAGCCTTGGG	59.931	20	102	0	101	CGGGATTTCAATTTACAACAGG	60.568	22	TGGAGAATGGGATTTTGAGG	59.864	20	204	0	203	CGGGATTTCAATTTACAACAGG	60.568	22	GGAGAATGGGATTTTGAGGC	60.777	20	203	0	202
Unigene0014164	1	p4	(CATT)4	16	176	191	TGTTACCACGTCAACCTCCA	60.001	20	GGGTTTGAGTGAAATGTGGG	60.21	20	205	72	276	GGATTTACGCAATGGAATGG	60.153	20	GGGTTTGAGTGAAATGTGGG	60.21	20	275	2	276	ACCACGTCAACCTCCAAATC	59.827	20	GGGTTTGAGTGAAATGTGGG	60.21	20	201	76	276
Unigene0014167	1	p3	(ACA)6	18	475	492	AAAAAGGAGAAGATGGGGGA	59.875	20	CGTGCTTGAAACAGGCACTA	60.05	20	267	304	570	GAAAAAGGAGAAGATGGGGG	59.875	20	CGTGCTTGAAACAGGCACTA	60.05	20	268	303	570	GAAGATGGGGGACAGAATCA	59.862	20	CGTGCTTGAAACAGGCACTA	60.05	20	259	312	570
Unigene0014168	1	p3	(ACA)5	15	475	489	AAAAAGGAGAAGATGGGGGA	59.875	20	CATCCACAAGTAATGATCCCAA	59.685	22	242	304	545	GAAAAAGGAGAAGATGGGGG	59.875	20	CATCCACAAGTAATGATCCCAA	59.685	22	243	303	545	GAAGATGGGGGACAGAATCA	59.862	20	CATCCACAAGTAATGATCCCAA	59.685	22	234	312	545
Unigene0014203	1	p3	(ACC)5	15	1896	1910	ATTAACCACCACCGCAAGAG	59.993	20	TCTGCTTCCTTCCTCCTTCA	60.065	20	154	1827	1980	ATTAACCACCACCGCAAGAG	59.993	20	GCTTCTGCTTCCTTCCTCCT	60.096	20	157	1827	1983	ATTAACCACCACCGCAAGAG	59.993	20	TCGCTTTTCCTTCCCAAATA	59.655	20	183	1827	2009
Unigene0014213	1	p4	(TGAA)4	16	2049	2064	TGGTGGTGGTGATGAAGAAA	59.935	20	TTTTCCCTTCTGTCCCATTG	59.903	20	194	1939	2132	TGGTGGTGGTGATGAAGAAA	59.935	20	CAATTTTCCCTTCTGTCCCA	59.903	20	197	1939	2135	TTGGTAATTTGGCTGGTGGT	60.227	20	TTTTCCCTTCTGTCCCATTG	59.903	20	207	1926	2132
Unigene0014214	1	p4	(TGAA)4	16	883	898	TGGTGGTGGTGATGAAGAAA	59.935	20	TTTTCCCTTCTGTCCCATTG	59.903	20	194	773	966	TGGTGGTGGTGATGAAGAAA	59.935	20	CAATTTTCCCTTCTGTCCCA	59.903	20	197	773	969	TTGGTAATTTGGCTGGTGGT	60.227	20	TTTTCCCTTCTGTCCCATTG	59.903	20	207	760	966
Unigene0014231	1	p2	(TA)6	12	117	128	CATCTACACATTGCTTGCATCA	59.759	22	GAAGGTTATGTTGGCATGGG	60.192	20	243	43	285	CATCTACACATTGCTTGCATCA	59.759	22	AAGGTTATGTTGGCATGGGA	60.192	20	242	43	284	CATCTACACATTGCTTGCATCA	59.759	22	TGAAGGTTATGTTGGCATGG	59.395	20	244	43	286
Unigene0014245	1	p3	(TAT)5	15	71	85	AATGTTAACCAAACGCGCC	60.881	19	GCCTTTTCATCATCTGCCAT	60.043	20	157	21	177	AATGTTAACCAAACGCGCC	60.881	19	AAGGCGTCCATCAACACTTC	60.119	20	277	21	297	AATGTTAACCAAACGCGCC	60.881	19	ATCGCAGCCTTTTCATCATC	60.185	20	163	21	183
Unigene0014247	1	c	(TGT)5tgctgtatctgcaactgtttttgctgctgttgttggagttgaagttgttgca(GTT)5	82	723	804	TTACGCTGTTGTTGGAGCTG	60.05	20	GGTGTTAGATCCGCACCTGT	59.997	20	179	680	858	TTACGCTGTTGTTGGAGCTG	60.05	20	CTGTCGGAATTCCTGTTGGT	59.966	20	196	680	875	TTACGCTGTTGTTGGAGCTG	60.05	20	CGAACAGTTCCTGTCGGAAT	60.111	20	206	680	885
Unigene0014247	2	p2	(AG)7	14	1580	1593	GAGCGGATCTCTTCATCGTC	59.917	20	TCTCTCCGTTTTTCTCCGTC	59.405	20	233	1442	1674	GAGCGGATCTCTTCATCGTC	59.917	20	AAACGCCGGTCAACTAACTC	59.242	20	175	1442	1616	GAGCGGATCTCTTCATCGTC	59.917	20	AAAAACGCCGGTCAACTAAC	59.134	20	177	1442	1618
Unigene0014258	1	p5	(GAATA)4	20	2635	2654	TTCCAATAGCCCGGTTACAG	59.953	20	ACTTCACATCACCCGTCCTT	59.43	20	254	2424	2677	GTTCCAATAGCCCGGTTACA	59.823	20	ACTTCACATCACCCGTCCTT	59.43	20	255	2423	2677	TGTTCCAATAGCCCGGTTAC	59.823	20	ACTTCACATCACCCGTCCTT	59.43	20	256	2422	2677
Unigene0014259	1	p5	(GAATA)4	20	2429	2448	TTCCAATAGCCCGGTTACAG	59.953	20	ACTTCACATCACCCGTCCTT	59.43	20	254	2218	2471	GTTCCAATAGCCCGGTTACA	59.823	20	ACTTCACATCACCCGTCCTT	59.43	20	255	2217	2471	TGTTCCAATAGCCCGGTTAC	59.823	20	ACTTCACATCACCCGTCCTT	59.43	20	256	2216	2471
Unigene0014260	1	p3	(AAT)6	18	269	286	CAAGCTACTCCCGAACAAGC	60.015	20	TACACTTCACGCACAACCCA	61.18	20	231	131	361	GCATGACAGGCATCAAGCTA	59.979	20	TACACTTCACGCACAACCCA	61.18	20	244	118	361	CCAAAGGCAACCATGCTAAT	59.96	20	TACACTTCACGCACAACCCA	61.18	20	212	150	361
Unigene0014263	1	p2	(AG)6	12	472	483	CAAGTCTCCAAGATCTCCATCC	60.074	22	TCACTCCAATCCTCCCTCAC	60.048	20	280	334	613	TCCAAGATCTCCATCCTTTAGC	59.688	22	TCACTCCAATCCTCCCTCAC	60.048	20	274	340	613	TCCAAGATCTCCATCCTTTAGC	59.688	22	CTCACTCCAATCCTCCCTCA	60.191	20	275	340	614
Unigene0014264	1	p2	(AG)6	12	435	446	CAAGTCTCCAAGATCTCCATCC	60.074	22	TCACTCCAATCCTCCCTCAC	60.048	20	280	297	576	TCCAAGATCTCCATCCTTTAGC	59.688	22	TCACTCCAATCCTCCCTCAC	60.048	20	274	303	576	TCCAAGATCTCCATCCTTTAGC	59.688	22	CTCACTCCAATCCTCCCTCA	60.191	20	275	303	577
Unigene0014266	1	p3	(GGT)5	15	1753	1767	TCGGATTTCACAATCATTCG	59.474	20	AATTAGTTGCGGTTTCGAGC	59.365	20	205	1692	1896	CTCGTTTTTGTTGTTGGTCG	59.216	20	AATTAGTTGCGGTTTCGAGC	59.365	20	179	1718	1896	TCGGATTTCACAATCATTCG	59.474	20	CGACGTTCGTAACACCCTGT	61.005	20	169	1692	1860
Unigene0014267	1	p2	(TC)6	12	1522	1533	GGGGTGATCAGCTGGTAAGA	60.073	20	ATGCATAGTCCCCTTCCCTC	60.293	20	238	1345	1582	GGGGTGATCAGCTGGTAAGA	60.073	20	GATGCATAGTCCCCTTCCCT	60.293	20	239	1345	1583	GGGGTGATCAGCTGGTAAGA	60.073	20	AGATGCATAGTCCCCTTCCC	60.293	20	240	1345	1584
Unigene0014289	1	p2	(GA)7	14	1608	1621	TTTCGCTTCAAATGAGGGAT	59.645	20	CCTCCCAACCCATCATCA	60.265	18	252	1391	1642	TCGCTTCAAATGAGGGATTT	59.645	20	CCTCCCAACCCATCATCA	60.265	18	250	1393	1642	TTTCGCTTCAAATGAGGGAT	59.645	20	ATTCCCTCCCAACCCATC	59.517	18	256	1391	1646
Unigene0014290	1	p2	(GA)7	14	1212	1225	TTTCGCTTCAAATGAGGGAT	59.645	20	CCTCCCAACCCATCATCA	60.265	18	252	995	1246	TCGCTTCAAATGAGGGATTT	59.645	20	CCTCCCAACCCATCATCA	60.265	18	250	997	1246	TTTCGCTTCAAATGAGGGAT	59.645	20	ATTCCCTCCCAACCCATC	59.517	18	256	995	1250
Unigene0014327	1	p3	(TTC)5	15	370	384	TCATCCATGAAACCAATCACA	59.765	21	AATCCTAGCTGGAGGTGGCT	60.233	20	168	313	480	TCATCCATGAAACCAATCACA	59.765	21	CCTTAGAAGGGGATTGGGAA	60.25	20	142	313	454	TCATCCATGAAACCAATCACA	59.765	21	CGCCAGATTTCCTCTTTTGA	60.323	20	238	313	550
Unigene0014349	1	p3	(GGT)5	15	97	111	GAAGAACCGCCGTTAAAAGA	59.338	20	CAGATTTGAACCACCGGTTT	59.83	20	129	11	139	GAAGAACCGCCGTTAAAAGA	59.338	20	AAAGAGCCCAGATCTCACCA	59.803	20	200	11	210	GAAGAACCGCCGTTAAAAGA	59.338	20	TCACCATCGAAACATCGAGA	60.201	20	186	11	196
Unigene0014353	1	p3	(GAT)6	18	737	754	TCGGGTTTGATTCTTGGTTC	59.91	20	TCCATACCTACCTCGCAAAAA	59.595	21	244	614	857	TCATCCTTCGGGTTTGATTC	59.871	20	TCCATACCTACCTCGCAAAAA	59.595	21	251	607	857	CATCATCCTTCGGGTTTGAT	59.75	20	TCCATACCTACCTCGCAAAAA	59.595	21	253	605	857
Unigene0014371	1	p3	(TAT)5	15	694	708	TGGGTGTGTTAGTTGGATGG	59.262	20	GGCCATGTATTCATCACCAA	59.205	20	196	590	785	TGGGTGTGTTAGTTGGATGG	59.262	20	AGGCCATGTATTCATCACCAA	60.207	21	197	590	786	TGATGAGGAGTTTCTTGGGTG	60.096	21	GGCCATGTATTCATCACCAAC	60.073	21	211	575	785
Unigene0014373	1	p4	(GAAA)4	16	1607	1622	AAGGCTCAACAAAGAGAGCG	59.757	20	CACCACCACCACCAATGATA	60.088	20	256	1417	1672	CGATACGCCTGGGCTTACTA	60.244	20	CACCACCACCACCAATGATA	60.088	20	238	1435	1672	AGGCTCAACAAAGAGAGCGA	60.277	20	CACCACCACCACCAATGATA	60.088	20	255	1418	1672
Unigene0014374	1	p3	(TGG)5	15	363	377	TCGTCAACGACAGAAGAACG	60.025	20	ACCATCAAGATCCAGCCATC	59.893	20	251	239	489	ATTGGACATCGTCAACGACA	59.967	20	ACCATCAAGATCCAGCCATC	59.893	20	259	231	489	TCGTCAACGACAGAAGAACG	60.025	20	GATCTAGCCATCGCCCACTA	60.199	20	178	239	416
Unigene0014377	1	p3	(GAA)5	15	1509	1523	AACTGCCCATCTGCTGATTC	60.226	20	TTGGCTTACTGGACTCGCTT	60.015	20	206	1413	1618	AACTGCCCATCTGCTGATTC	60.226	20	TCCCCTGCTAAATTTGTTGC	60.074	20	187	1413	1599	AACTGCCCATCTGCTGATTC	60.226	20	GCCACCAGAACCACTCCTTA	60.111	20	271	1413	1683
Unigene0014392	1	p4	(AAAG)4	16	1740	1755	GATCCAACACTTGCCCATTT	59.797	20	AAAGCCCCTTTCTTTTTCCA	60.048	20	269	1571	1839	CATTTGCCCCATCTCTTTTC	59.505	20	AAAGCCCCTTTCTTTTTCCA	60.048	20	254	1586	1839	ATTTGCCCCATCTCTTTTCA	59.505	20	AAAGCCCCTTTCTTTTTCCA	60.048	20	253	1587	1839
Unigene0014393	1	p4	(AAAG)4	16	740	755	GATCCAACACTTGCCCATTT	59.797	20	AAAGCCCCTTTCTTTTTCCA	60.048	20	269	571	839	CATTTGCCCCATCTCTTTTC	59.505	20	AAAGCCCCTTTCTTTTTCCA	60.048	20	254	586	839	ATTTGCCCCATCTCTTTTCA	59.505	20	AAAGCCCCTTTCTTTTTCCA	60.048	20	253	587	839
Unigene0014403	2	p3	(CAC)5	15	222	236	CACCGCCTCTACCTCTTCAC	59.867	20	GGTGAGACCAAAAACGAGGA	60.088	20	279	147	425	AACCACCGCCTCTACCTCTT	60.132	20	GTTGAGGTGGCGTAATGGAT	59.82	20	173	144	316	CACCGCCTCTACCTCTTCAC	59.867	20	GTTGAGGTGGCGTAATGGAT	59.82	20	170	147	316
Unigene0014439	1	p3	(CAT)5	15	725	739	CCGGAGAGTTCAGAAACCAC	59.697	20	CAAGTGTTGGTTGCATTGCT	59.764	20	145	675	819	GCCGCTTGAGTTGAGGACTA	60.538	20	CAAGTGTTGGTTGCATTGCT	59.764	20	123	697	819	TCTTTGCGCCTTGAAATCTT	59.96	20	TGATCTGTTTGCACGTCTCA	58.95	20	258	524	781
Unigene0014443	1	p3	(TGG)5	15	221	235	AGTAGGGTATTGCCGGAGGA	60.836	20	ACTAAACCACACCCACCACC	59.598	20	118	147	264	GTAGGGTATTGCCGGAGGAG	60.836	20	ACTAAACCACACCCACCACC	59.598	20	117	148	264	TAGTAGGGTATTGCCGGAGG	59.064	20	ACTAAACCACACCCACCACC	59.598	20	119	146	264
Unigene0014445	1	p6	(TTCTTG)4	24	1347	1370	GGGTGGGGATATTTGTGAAA	59.481	20	TCAATGGTTGGTTCACCTCA	59.935	20	254	1220	1473	TGATAATGGGTATCCGGGTC	59.463	20	TCAAATTTGCCCACAAACAA	59.946	20	209	1194	1402	TGATAATGGGTATCCGGGTC	59.463	20	TCAATGGTTGGTTCACCTCA	59.935	20	280	1194	1473
Unigene0014445	2	p2	(TG)11	22	1578	1599	GGTGGAGTGTGTGGAGTGTG	60.045	20	AAATCAGCCCTCTGCTGCTA	60.118	20	111	1530	1640	TTTTTGGGAAAGGTGGAGTG	59.942	20	AAATCAGCCCTCTGCTGCTA	60.118	20	122	1519	1640	TGAGGTGAACCAACCATTGA	59.935	20	AAATCAGCCCTCTGCTGCTA	60.118	20	187	1454	1640
Unigene0014446	1	p2	(TG)10	20	1631	1650	TTGAACACCAACTGGAGCAC	59.726	20	TTCCATAAGCCTTCAAATCCA	59.533	21	280	1398	1677	TTGAACACCAACTGGAGCAC	59.726	20	TCCATAAGCCTTCAAATCCA	58.16	20	279	1398	1676	AACACCAACTGGAGCACTCA	59.31	20	TTCCATAAGCCTTCAAATCCA	59.533	21	277	1401	1677
Unigene0014447	1	p2	(TG)10	20	1052	1071	TTGAACACCAACTGGAGCAC	59.726	20	TTCCATAAGCCTTCAAATCCA	59.533	21	280	819	1098	TTGAACACCAACTGGAGCAC	59.726	20	TCCATAAGCCTTCAAATCCA	58.16	20	279	819	1097	AACACCAACTGGAGCACTCA	59.31	20	TTCCATAAGCCTTCAAATCCA	59.533	21	277	822	1098
Unigene0014449	1	p4	(TTAT)4	16	2590	2605	CGGATGGCAGAGAAAGAGAG	60.088	20	TTTGACTTCATCCAATCACACA	59.024	22	280	2450	2729	CGGATGGCAGAGAAAGAGAG	60.088	20	TTCCATCCCTGTTTTTATGTTG	58.852	22	200	2450	2649	CGGATGGCAGAGAAAGAGAG	60.088	20	TTGACTTCATCCAATCACACATC	59.851	23	279	2450	2728
Unigene0014450	1	p4	(GAAT)4	16	1159	1174	TGGAATTGAAAATTTTGGGG	59.611	20	GGGAAAATGGGTTGACCTTT	60.032	20	239	1097	1335	TGGATGGAATCTTGGTTGCT	60.461	20	GGGAAAATGGGTTGACCTTT	60.032	20	205	1131	1335	TGGAATTGAAAATTTTGGGG	59.611	20	GGGGGCTCCATAGAACAAAT	60.152	20	183	1097	1279
Unigene0014457	1	p3	(ATG)6	18	1537	1554	AATTCGAAGACGGTGACGAC	60.119	20	GGATCAGCATAACACTCTCTTTCA	59.789	24	210	1475	1684	ACGAATTCGAAGACGGTGAC	60.119	20	GGATCAGCATAACACTCTCTTTCA	59.789	24	213	1472	1684	CGAATTCGAAGACGAAGACC	59.813	20	GGATCAGCATAACACTCTCTTTCA	59.789	24	242	1443	1684
Unigene0014490	2	p2	(AG)6	12	328	339	GACGGTGAACTCGGTATCGT	59.997	20	TTTCAGTCTCCCCACTTCAAA	59.697	21	270	106	375	CCTCCCTTCCTTTCCATTTC	59.875	20	TTTCAGTCTCCCCACTTCAAA	59.697	21	246	130	375	ATTTCCTCCCTTCCTTTCCA	59.875	20	TTTCAGTCTCCCCACTTCAAA	59.697	21	250	126	375
Unigene0014493	1	p3	(TTG)7	21	834	854	AGTTGATCTGGGTCGTACCG	59.989	20	TGGATTATCAGATCTATGGTGCAT	59.727	24	177	755	931	GGGTCGTACCGGATTTGATA	59.645	20	TGGATTATCAGATCTATGGTGCAT	59.727	24	168	764	931	ATCTGGGTCGTACCGGATTT	60.578	20	TGGATTATCAGATCTATGGTGCAT	59.727	24	172	760	931
Unigene0014497	1	p3	(CTT)5	15	254	268	GTGGTAGCCGGATCTCTTCA	60.218	20	AACCGGTCACTACCATCCAG	59.844	20	166	210	375	TCTCAAAACAGGGGAGAGGA	59.773	20	AACCGGTCACTACCATCCAG	59.844	20	241	135	375	ACGTGAGGGTTTGGTGGTTA	60.269	20	AACCGGTCACTACCATCCAG	59.844	20	196	180	375
Unigene0014519	1	p2	(GA)6	12	2987	2998	GAATTGCGGAAATGAAGGAA	60.016	20	CAATCCTCCCTCCCTCTCTC	60.149	20	242	2871	3112	AATTGCGGAAATGAAGGAAA	59.525	20	CAATCCTCCCTCCCTCTCTC	60.149	20	241	2872	3112	GAATTGCGGAAATGAAGGAA	60.016	20	CCCTCTCTCCCTGCCTTAAA	60.694	20	231	2871	3101
Unigene0014525	1	p2	(AT)8	16	355	370	CGTGGACTTGAACCCATTTT	59.83	20	CCTGGTTTTTGATCTTTGGC	59.546	20	239	256	494	GTTCGTGGACTTGAACCCAT	59.827	20	CCTGGTTTTTGATCTTTGGC	59.546	20	242	253	494	TCGTGGACTTGAACCCATTT	60.353	20	CCTGGTTTTTGATCTTTGGC	59.546	20	240	255	494
Unigene0014526	2	p2	(TG)7	14	1380	1393	CTGAAACCCGGAGTCCATTA	59.926	20	TCCTTGCAACAAAAACCTCA	59.293	20	210	1231	1440	TGAAACCCGGAGTCCATTAC	59.79	20	TCCTTGCAACAAAAACCTCA	59.293	20	209	1232	1440	ACCGGAACCATCTACACGAA	60.375	20	TCCTTGCAACAAAAACCTCA	59.293	20	191	1250	1440
Unigene0014527	1	p3	(TTA)6	18	755	772	GTGCTTCCTTGACTGGTGGT	60.159	20	GGTGCCAAAGCCAAAACTAA	60.11	20	140	670	809	TTCTGATGAAAAGGAACCGC	60.192	20	GGTGCCAAAGCCAAAACTAA	60.11	20	245	565	809	TGCTTCCTTGACTGGTGGTA	59.288	20	GGTGCCAAAGCCAAAACTAA	60.11	20	139	671	809
Unigene0014529	1	p4	(TAAT)5	20	178	197	CCCAACTCAAAATAACACCGA	59.847	21	CGCCAAGAGAAATTGCAAAA	61.233	20	192	39	230	TCCCAACTCAAAATAACACCG	59.847	21	CGCCAAGAGAAATTGCAAAA	61.233	20	193	38	230	CCCAACTCAAAATAACACCGA	59.847	21	TTCCGTTTACCATTTAGCGA	58.304	20	276	39	314
Unigene0014530	1	p4	(TAAT)5	20	178	197	CCCAACTCAAAATAACACCGA	59.847	21	CGCCAAGAGAAATTGCAAAA	61.233	20	192	39	230	TCCCAACTCAAAATAACACCG	59.847	21	CGCCAAGAGAAATTGCAAAA	61.233	20	193	38	230	CCCAACTCAAAATAACACCGA	59.847	21	TTCCGTTTACCATTTAGCGA	58.304	20	276	39	314
Unigene0014534	1	p3	(CTT)6	18	606	623	CGTTTTCCACTTCCACTTCC	59.569	20	TTGAAAAGTGGACCGAAAGC	60.227	20	178	554	731	CGTTTTCCACTTCCACTTCC	59.569	20	ACCGAAAGCGAAGAAAAATG	59.338	20	167	554	720	CGTTTTCCACTTCCACTTCC	59.569	20	CCGAAAGCGAAGAAAAATGT	59.338	20	166	554	719
Unigene0014547	1	p2	(AT)7	14	121	134	CCTTCCCTCTTTCCCATAGC	60.032	20	AGCAGCCAACTCAAGCAAGT	60.201	20	280	10	289	CCTTCCCTCTTTCCCATAGC	60.032	20	GAGCATTCCAAAAACAAGCC	59.691	20	258	10	267	CACCTTCCTTCCCTCTTTCC	60.045	20	GAGCATTCCAAAAACAAGCC	59.691	20	264	4	267
Unigene0014572	1	p4	(TACA)4	16	64	79	AAAAACAAGTCATGTATCTTAAATCCT	57.209	27	GATAATCAGGAGAGCCACGC	59.803	20	218	8	225	AAAAACAAGTCATGTATCTTAAATCCT	57.209	27	CAGGAGAGCCACGCCTATAA	60.365	20	212	8	219	AAAAACAAGTCATGTATCTTAAATCCT	57.209	27	GGCGGCTTTGGTACTTGTAT	59.114	20	266	8	273
Unigene0014619	1	p3	(TTA)6	18	1747	1764	AACATTTCCGGCAACATCTC	59.939	20	AACCACAACCACCAATCCAT	59.95	20	244	1550	1793	AACATTTCCGGCAACATCTC	59.939	20	TCTACCAACCACAACCACCA	59.848	20	250	1550	1799	AACATTTCCGGCAACATCTC	59.939	20	CAACCACCAATCCATCATCA	60.177	20	239	1550	1788
Unigene0014620	1	p3	(TTA)6	18	1680	1697	AACATTTCCGGCAACATCTC	59.939	20	AACCACAACCACCAATCCAT	59.95	20	244	1483	1726	AACATTTCCGGCAACATCTC	59.939	20	TCTACCAACCACAACCACCA	59.848	20	250	1483	1732	AACATTTCCGGCAACATCTC	59.939	20	CAACCACCAATCCATCATCA	60.177	20	239	1483	1721
Unigene0014621	1	p3	(AAT)5	15	84	98	CTTGTAGGCGTGGTCTAGGG	59.751	20	ACCACCACCACCGTCTGTAT	60.159	20	140	24	163	CTTGTAGGCGTGGTCTAGGG	59.751	20	ACGAGTGCTGCGCTTTAGAT	60.183	20	197	24	220	CTTGTAGGCGTGGTCTAGGG	59.751	20	GCTGCGCTTTAGATGATGTG	59.596	20	191	24	214
Unigene0014622	1	p3	(AAT)5	15	84	98	CTTGTAGGCGTGGTCTAGGG	59.751	20	ACCACCACCACCGTCTGTAT	60.159	20	140	24	163	CTTGTAGGCGTGGTCTAGGG	59.751	20	ACGAGTGCTGCGCTTTAGAT	60.183	20	197	24	220	CTTGTAGGCGTGGTCTAGGG	59.751	20	GCTGCGCTTTAGATGATGTG	59.596	20	191	24	214
Unigene0014625	1	p3	(AGC)5	15	311	325	AAAAACATGGCCTCGTTCAC	59.978	20	AGAGAGCGGTTGGATTTGAA	59.813	20	152	251	402	AAAAACATGGCCTCGTTCAC	59.978	20	GAAATGAGAGAGCGGTTGGA	60.34	20	158	251	408	AAAAACATGGCCTCGTTCAC	59.978	20	GAGAGAGCGGTTGGATTTGA	60.34	20	153	251	403
Unigene0014640	1	p2	(TA)6	12	32	43	ACCCTCACTCGCTCACTCAC	60.467	20	AATTGGGGAATCCAAACACA	60.029	20	245	3	247	ACCCTCACTCGCTCACTCAC	60.467	20	TTGGGGAATCCAAACACATT	60.029	20	243	3	245	CCCTCACTCGCTCACTCACT	60.608	20	AATTGGGGAATCCAAACACA	60.029	20	244	4	247
Unigene0014650	1	p3	(GAT)5	15	1403	1417	GACATCGCTGAACCATCCTT	60.081	20	AAGGATGGACGAAATAAAGACAA	59.048	23	253	1206	1458	GACATCGCTGAACCATCCTT	60.081	20	AAAGGATGGACGAAATAAAGACA	59.048	23	254	1206	1459	CATCGCTGAACCATCCTTCT	60.218	20	AAGGATGGACGAAATAAAGACAA	59.048	23	251	1208	1458
Unigene0014717	1	c	(ATA)7tgaattaaataaaaaagtatgtagtaaaaactaaaaagtgacaagaggatagattaaataatagtgtagtagtaatgcataggaaaatgtgc(AAT)5	128	125	252	CGGTATGTTTCGGACTCGTT	59.993	20	CGTCCGTTTCATTTTTCGAC	60.481	20	240	101	340	CGGTATGTTTCGGACTCGTT	59.993	20	CGACGTCCGTTTCATTTTTC	60.481	20	243	101	343	CGGTATGTTTCGGACTCGTT	59.993	20	GACGTCCGTTTCATTTTTCG	60.481	20	242	101	342
Unigene0014725	1	p4	(TCAC)4	16	151	166	CACAAAAATCCATCCAAGCA	59.518	20	AAATCGACGGCAAAGATGAC	60.081	20	145	105	249	CACAAAAATCCATCCAAGCA	59.518	20	GATGGCCGGTGAAATACATC	60.163	20	110	105	214	CACAAAAATCCATCCAAGCA	59.518	20	ATGAACATCCATGCCCTGAT	60.166	20	229	105	333
Unigene0014734	1	p3	(TTC)5	15	1964	1978	CTGTGCCGGTATTCACATTG	59.988	20	AAACGCCACATTTTCCATTC	59.807	20	210	1877	2086	CTTCTTGCAAGTGAGGGGAG	59.982	20	AAACGCCACATTTTCCATTC	59.807	20	184	1903	2086	CTTGCAAGTGAGGGGAGAAG	59.982	20	AAACGCCACATTTTCCATTC	59.807	20	181	1906	2086
Unigene0014736	1	p3	(GAA)5	15	2213	2227	ATAACGGTCAGATTGCAGGC	60.103	20	CAGCTGCAGCAGATTCTACG	59.911	20	186	2129	2314	TTGCAGGCATGCTAAGTCAG	60.157	20	CAGCTGCAGCAGATTCTACG	59.911	20	174	2141	2314	TCTTGGATGCTGACGTTGAC	59.837	20	CAGCTGCAGCAGATTCTACG	59.911	20	225	2090	2314
Unigene0014737	1	p3	(GAA)5	15	2141	2155	ATAACGGTCAGATTGCAGGC	60.103	20	CAGCTGCAGCAGATTCTACG	59.911	20	186	2057	2242	TTGCAGGCATGCTAAGTCAG	60.157	20	CAGCTGCAGCAGATTCTACG	59.911	20	174	2069	2242	TCTTGGATGCTGACGTTGAC	59.837	20	CAGCTGCAGCAGATTCTACG	59.911	20	225	2018	2242
Unigene0014740	1	p2	(TA)9	18	74	91	ACCCACAAAAACGTCTCCAT	59.308	20	ATCGAATTGCGGTTTTCTTG	60.074	20	102	27	128	ACCCACAAAAACGTCTCCAT	59.308	20	AACCTCCATTTTCCCCTCAC	60.169	20	194	27	220	ACCCACAAAAACGTCTCCAT	59.308	20	CATTTTCCCCTCACGTTCAT	59.79	20	188	27	214
Unigene0014741	1	p2	(TA)9	18	74	91	ACCCACAAAAACGTCTCCAT	59.308	20	ATCGAATTGCGGTTTTCTTG	60.074	20	102	27	128	ACCCACAAAAACGTCTCCAT	59.308	20	GCATAACCTCCATTTTCCCA	59.762	20	246	27	272	ACCCACAAAAACGTCTCCAT	59.308	20	TGCATAACCTCCATTTTCCC	59.762	20	247	27	273
Unigene0014753	1	p3	(AAT)6	18	380	397	TTTCGATAGGCGAAAGCAGT	59.982	20	CGTTTACCGTGAATCCGTTC	60.365	20	277	332	608	CGAAAGCAGTGGTATGGGAT	59.955	20	CGTTTACCGTGAATCCGTTC	60.365	20	267	342	608	AGCAGTGGTATGGGATCAGG	59.95	20	CGTTTACCGTGAATCCGTTC	60.365	20	263	346	608
Unigene0014754	1	p3	(AAT)6	18	300	317	AACCACCCCCACTTCTTTTT	59.707	20	CGTTTACCGTGAATCCGTTC	60.365	20	264	265	528	AAACCACCCCCACTTCTTTT	59.707	20	CGTTTACCGTGAATCCGTTC	60.365	20	265	264	528	AAAACCACCCCCACTTCTTT	59.707	20	CGTTTACCGTGAATCCGTTC	60.365	20	266	263	528
Unigene0014755	1	p3	(TGA)6	18	953	970	ATGGTCCAGCAGACTCCATC	60.08	20	GGGTTTTGGAATGTGGAGAA	59.767	20	280	766	1045	ATGGTCCAGCAGACTCCATC	60.08	20	TTTGGAATGTGGAGAATCCC	59.727	20	276	766	1041	AGACTCCATCTGGCATCCTG	60.223	20	GGGTTTTGGAATGTGGAGAA	59.767	20	270	776	1045
Unigene0014777	1	c	(AT)7acataccgat(TA)6	36	70	105	TCCTCCTTCTCTAATTCTCTCGTC	59.53	24	TGATTGCTTGGGGTAGTGGT	60.375	20	180	3	182	TCCTCCTTCTCTAATTCTCTCGTC	59.53	24	GATTGCTTGGGGTAGTGGTG	60.375	20	179	3	181	TCCTCCTTCTCTAATTCTCTCGTC	59.53	24	GTGATTGCTTGGGGTAGTGG	60.375	20	181	3	183
Unigene0014778	1	p2	(TG)6	12	229	240	TGGGTTGGATTAATTTAAGGATTT	59.101	24	TGGTACCTCTGGTGTTCATGTC	59.891	22	117	195	311	GGGTTGGATTAATTTAAGGATTTG	59.101	24	TGGTACCTCTGGTGTTCATGTC	59.891	22	116	196	311	TGGGTTGGATTAATTTAAGGATTT	59.101	24	GGTACCTCTGGTGTTCATGTCA	59.891	22	116	195	310
Unigene0014789	1	p3	(GGT)5	15	181	195	GTTTCTGGTGGAATGGATGC	60.326	20	ACCTATCACCCCAAACCTCC	60.052	20	193	60	252	CGCGGATATTACCGTGTTTC	60.343	20	ACCTATCACCCCAAACCTCC	60.052	20	208	45	252	GTTTCTGGTGGAATGGATGC	60.326	20	CTCCAACAACACAAACGTCG	60.19	20	177	60	236
Unigene0014790	1	p3	(AAT)6	18	360	377	AGGCGTCCTGCTCGTAATAA	59.867	20	TCATCCTCCTCCTCCTGATG	60.152	20	131	314	444	TTCCTCATTTCCCCCTTTTT	59.75	20	TCATCCTCCTCCTCCTGATG	60.152	20	225	220	444	AGGCGTCCTGCTCGTAATAA	59.867	20	GGCAACTTGGGTAATTCTGC	59.574	20	272	314	585
Unigene0014792	1	p3	(GCT)6	18	725	742	TCTGTTGCAGTTGATGCTCC	59.992	20	GTGGGTTTAGGCAAGGTCAA	59.971	20	135	634	768	TCTGTTGCAGTTGATGCTCC	59.992	20	GGGTTTAGGCAAGGTCAACA	59.971	20	133	634	766	TCTGTTGCAGTTGATGCTCC	59.992	20	TGGGTTTAGGCAAGGTCAAC	59.971	20	134	634	767
Unigene0014797	1	p4	(TGTT)4	16	1524	1539	GTTTTGAGTTGGGCGATTGT	59.978	20	TTCCTTCCCTTCGAGACTCA	59.92	20	256	1441	1696	GTTTTGAGTTGGGCGATTGT	59.978	20	TCGTGTGTTTCTTGATCGGA	60.24	20	132	1441	1572	ACATGTCGGTGAATCGTGAA	59.967	20	TCGTGTGTTTCTTGATCGGA	60.24	20	242	1331	1572
Unigene0014798	1	p3	(GGT)5	15	1478	1492	TCTGGTTGAAAGAAGGTGGC	60.232	20	ACCTCCCATTCCCCATTAAC	59.881	20	273	1450	1722	GTTGAAAGAAGGTGGCGGT	60.104	19	ACCTCCCATTCCCCATTAAC	59.881	20	269	1454	1722	TCTGGTTGAAAGAAGGTGGC	60.232	20	TCCCATTCCCCATTAACATT	58.95	20	270	1450	1719
Unigene0014798	2	p2	(GT)7	14	1725	1738	CTCCGCCGTTAGATTTGGAT	61.321	20	TGGTTGTCACTTTCCTTCCA	59.109	20	280	1496	1775	TCCGCCGTTAGATTTGGAT	60.42	19	TGGTTGTCACTTTCCTTCCA	59.109	20	279	1497	1775	TCCGCCGTTAGATTTGGAT	60.42	19	CTGGTTGTCACTTTCCTTCCA	60.133	21	280	1497	1776
Unigene0014801	1	p2	(TA)6	12	232	243	CTTGACCTCTTTTCACTGTCCA	59.372	22	TCCTATACGCAAAAGGCCAA	60.58	20	254	179	432	CTTGACCTCTTTTCACTGTCCA	59.372	22	TTCCTATACGCAAAAGGCCA	60.58	20	255	179	433	TTGACCTCTTTTCACTGTCCA	58.328	21	TCCTATACGCAAAAGGCCAA	60.58	20	253	180	432
Unigene0014807	1	p3	(ATG)7	21	268	288	TCCGCAGAAGCGGATACTAC	60.374	20	CAGACTCAAAGCACCCAACA	59.873	20	248	199	446	CTCCGCAGAAGCGGATACTA	60.502	20	CAGACTCAAAGCACCCAACA	59.873	20	249	198	446	TCCGCAGAAGCGGATACTAC	60.374	20	GACTCAAAGCACCCAACACC	60.555	20	246	199	444
Unigene0014809	1	p3	(ATG)7	21	612	632	TGCCTTTGGTTGAGCATACA	60.257	20	CAGACTCAAAGCACCCAACA	59.873	20	270	521	790	TGCCTTTGGTTGAGCATACA	60.257	20	GACTCAAAGCACCCAACACC	60.555	20	268	521	788	TGCCTTTGGTTGAGCATACA	60.257	20	GCACCCAACACCAATCAAAT	60.624	20	260	521	780
Unigene0014823	1	p3	(CGC)5	15	250	264	CAGATGCCTCCTAAAAACGC	59.845	20	TCCAACCGTTCTCCTGTTTC	60.088	20	257	170	426	AGATGCCTCCTAAAAACGCA	59.845	20	TCCAACCGTTCTCCTGTTTC	60.088	20	256	171	426	GATGCCTCCTAAAAACGCAA	60.209	20	TCCAACCGTTCTCCTGTTTC	60.088	20	255	172	426
Unigene0014824	1	c	(CGG)5(TGG)5	30	827	856	TCATGGCAGTGTTCAGCTTC	59.992	20	CAACAATGGCTGCTACTTCAA	58.978	21	174	754	927	GCTTTTCATGGCAGTGTTCA	59.847	20	CAACAATGGCTGCTACTTCAA	58.978	21	179	749	927	TTTTCATGGCAGTGTTCAGC	59.847	20	CAACAATGGCTGCTACTTCAA	58.978	21	177	751	927
Unigene0014824	2	p2	(TA)8	16	1017	1032	CGGGTGGTACGTGATATCCT	59.694	20	GACCAATCCAAACCCATCAC	60.034	20	260	858	1117	CGGGTGGTACGTGATATCCT	59.694	20	CAGACCAATCCAAACCCATC	60.173	20	262	858	1119	CGGGTGGTACGTGATATCCT	59.694	20	AGACCAATCCAAACCCATCA	60.173	20	261	858	1118
Unigene0014825	1	c	(CGG)5(TGG)5	30	969	998	TCATGGCAGTGTTCAGCTTC	59.992	20	CAACAATGGCTGCTACTTCAA	58.978	21	174	896	1069	GCTTTTCATGGCAGTGTTCA	59.847	20	CAACAATGGCTGCTACTTCAA	58.978	21	179	891	1069	TTTTCATGGCAGTGTTCAGC	59.847	20	CAACAATGGCTGCTACTTCAA	58.978	21	177	893	1069
Unigene0014825	2	p2	(TA)8	16	1159	1174	CGGGTGGTACGTGATATCCT	59.694	20	GACCAATCCAAACCCATCAC	60.034	20	260	1000	1259	CGGGTGGTACGTGATATCCT	59.694	20	CAGACCAATCCAAACCCATC	60.173	20	262	1000	1261	CGGGTGGTACGTGATATCCT	59.694	20	AGACCAATCCAAACCCATCA	60.173	20	261	1000	1260
Unigene0014831	1	p3	(CTG)5	15	78	92	TGAATCACCCCAGAAATTCAA	60.294	21	GCAACAGCTTTCTGTTGTCG	59.64	20	199	46	244	TGAATCACCCCAGAAATTCAA	60.294	21	ATTCCAGCAAAAGCAACAGC	60.395	20	211	46	256	TGAATCACCCCAGAAATTCAA	60.294	21	GATTTGGCCATAAATTGGGA	59.599	20	246	46	291
Unigene0014840	1	p3	(GAT)5	15	647	661	TAATCTCGATTGGGATTCCG	59.856	20	CCTTGCACAAACCGTAACCT	60.03	20	217	606	822	GAGGGTGAATTGGAAGGTGA	59.903	20	ACCTTGCACAAACCGTAACC	59.898	20	277	547	823	TAATCTCGATTGGGATTCCG	59.856	20	TCACCTGCCCATAGTTCCTC	60.073	20	248	606	853
Unigene0014841	1	p3	(GAT)5	15	560	574	TAATCTCGATTGGGATTCCG	59.856	20	CCTTGCACAAACCGTAACCT	60.03	20	217	519	735	GAGGGTGAATTGGAAGGTGA	59.903	20	ACCTTGCACAAACCGTAACC	59.898	20	277	460	736	TAATCTCGATTGGGATTCCG	59.856	20	TCACCTGCCCATAGTTCCTC	60.073	20	248	519	766
Unigene0014852	1	p2	(TC)8	16	1660	1675	TTCTATTTTGATGGGACGGC	59.901	20	CGGACCGGGTTCTTTTCTTA	61.316	20	223	1573	1795	ATCGTCAGTTCCGCTGCTAT	59.866	20	CGGACCGGGTTCTTTTCTTA	61.316	20	195	1601	1795	AGATCATCGTCAGTTCCGCT	59.834	20	CGGACCGGGTTCTTTTCTTA	61.316	20	200	1596	1795
Unigene0014858	1	c	(CTT)5aagatctgtttttctatctttttcacttacagaacctttt(TA)6	67	104	170	TCCCCTTCAATATCTTTGTTTGA	59.83	23	TCCAATTTCCTTTTCTCCCC	60.237	20	258	77	334	TCGTCTATCCGAGCAAAACC	60.214	20	TCCCCATTACTGTATCATCCAC	58.647	22	279	41	319	CCAGCTGTTACTTATTCTTCCCC	60.357	23	TCCAATTTCCTTTTCTCCCC	60.237	20	276	59	334
Unigene0014861	1	p4	(TTAT)4	16	349	364	AGGGTAGGGTGCGGACTTAT	59.848	20	CCAGTCTCCAATTTCAACCC	59.381	20	155	288	442	TCGGATTTGGGGTTAGTTGA	60.301	20	CCAGTCTCCAATTTCAACCC	59.381	20	207	236	442	CTCTTCTTCTTCTTCCGCCA	59.688	20	CCAGTCTCCAATTTCAACCC	59.381	20	262	181	442
Unigene0014862	2	p3	(TCA)5	15	2225	2239	CCCCTTCCTCTTTCTCAACC	60.045	20	CACTTCGTGCAGACATGGAT	59.707	20	183	2081	2263	CCCCTTCCTCTTTCTCAACC	60.045	20	CTCCACCAGAGTTCCACACA	59.705	20	201	2081	2281	CCCCTTCCTCTTTCTCAACC	60.045	20	ACACTTCGTGCAGACATGGA	60.319	20	184	2081	2264
Unigene0014862	3	p3	(ATT)5	15	2785	2799	TCAGCATCTGCAAACTCAGG	60.136	20	CATCATCAATGGTAATCATGGC	60.045	22	184	2647	2830	CAGCATCTGCAAACTCAGGA	60.136	20	CATCATCAATGGTAATCATGGC	60.045	22	183	2648	2830	TCGCTTTCCAGCATTAGGTT	59.845	20	CATCATCAATGGTAATCATGGC	60.045	22	229	2602	2830
Unigene0014863	2	p3	(TCA)5	15	2309	2323	CCCCTTCCTCTTTCTCAACC	60.045	20	CACTTCGTGCAGACATGGAT	59.707	20	183	2165	2347	CCCCTTCCTCTTTCTCAACC	60.045	20	CTCCACCAGAGTTCCACACA	59.705	20	201	2165	2365	CCCCTTCCTCTTTCTCAACC	60.045	20	ACACTTCGTGCAGACATGGA	60.319	20	184	2165	2348
Unigene0014863	3	p3	(ATT)5	15	2869	2883	TCAGCATCTGCAAACTCAGG	60.136	20	CATCATCAATGGTAATCATGGC	60.045	22	184	2731	2914	CAGCATCTGCAAACTCAGGA	60.136	20	CATCATCAATGGTAATCATGGC	60.045	22	183	2732	2914	TCGCTTTCCAGCATTAGGTT	59.845	20	CATCATCAATGGTAATCATGGC	60.045	22	229	2686	2914
Unigene0014874	1	p4	(AACA)4	16	216	231	AGGCAGGCACAGTCAGAAGT	60.057	20	GGTGGCCGGGACTAAATACT	60.208	20	255	165	419	GCAGGCACAGTCAGAAGTCA	60.187	20	GGTGGCCGGGACTAAATACT	60.208	20	253	167	419	AGGCAGGCACAGTCAGAAGT	60.057	20	AAAAAGGTTTTTGATGCCGA	59.564	20	200	165	364
Unigene0014876	1	p2	(TA)8	16	871	886	GGTGTTCCCTCCATTGAAAA	59.767	20	TCAACTCCACCAACAACCAA	59.976	20	254	680	933	GGTGTTCCCTCCATTGAAAA	59.767	20	TTCAACTCCACCAACAACCA	59.976	20	255	680	934	GGTGTTCCCTCCATTGAAAA	59.767	20	CAACAACCAATTCTGGCCTT	59.971	20	244	680	923
Unigene0014891	1	p2	(TA)8	16	187	202	TCCCACGACATACCCATTTT	60.051	20	AATAAACACGCCGGAAACAC	59.867	20	154	139	292	CCGAATGCAAGAACAATCCT	60.074	20	AATAAACACGCCGGAAACAC	59.867	20	271	22	292	AATCAAAACAACGTCGTCCC	59.836	20	AATAAACACGCCGGAAACAC	59.867	20	170	123	292
Unigene0014891	2	p5	(AATGG)4	20	380	399	GTGTTTCCGGCGTGTTTATT	59.867	20	CACACTTTCATTTATTTTCATCCA	58.116	24	156	273	428	GTGTTTCCGGCGTGTTTATT	59.867	20	CACTTTCATTTATTTTCATCCACA	58.116	24	154	273	426	CAAAGTTGCCGGAGATTAGC	59.845	20	CACTTTCATTTATTTTCATCCACA	58.116	24	190	237	426
Unigene0014898	1	p3	(GTA)5	15	474	488	GGCTCTTCACCCAAGATTCA	60.195	20	CTTCCAGATTCCGTAGCCAG	59.83	20	178	399	576	TGGCTCTTCACCCAAGATTC	60.195	20	CTTCCAGATTCCGTAGCCAG	59.83	20	179	398	576	ACGAGGCCAATACACCCTTA	59.452	20	CTTCCAGATTCCGTAGCCAG	59.83	20	280	297	576
Unigene0014901	1	p5	(CATAC)4	20	70	89	TTGTTTTATAATACCCAACCCCT	57.872	23	AAAAGCCACCGTGATTTGAC	59.978	20	248	15	262	CTTGTTTTATAATACCCAACCCC	57.872	23	AAAAGCCACCGTGATTTGAC	59.978	20	249	14	262	TTGTTTTATAATACCCAACCCCT	57.872	23	ACTAAAGTTGTTGGTGGCCG	60.03	20	155	15	169
Unigene0014911	1	p2	(CA)6	12	70	81	CGGCCGACTATTGTTCAACT	60.132	20	TGAAGACGGAAACTTCTCGG	60.366	20	268	17	284	TGTTCAACTTCAAACCCACG	59.585	20	ATTCGGAATCGAACGACATC	59.9	20	194	28	221	CGGCCGACTATTGTTCAACT	60.132	20	GAACGACATCGTTTTGGTGA	59.547	20	195	17	211
Unigene0014964	2	p4	(ATCA)4	16	137	152	GAAGTAAATGTGGGCGGCTA	60.096	20	TTAGTTCCTTCCGAGTTCCG	59.308	20	154	24	177	GAAGTAAATGTGGGCGGCTA	60.096	20	AGTTCCTTCCGAGTTCCGAG	60.756	20	152	24	175	GTCTGGACACGGGTAATGGT	59.703	20	TTAGTTCCTTCCGAGTTCCG	59.308	20	118	60	177
Unigene0014965	1	p3	(AAG)5	15	149	163	TGCACATCTCATTTTCAGGA	57.743	20	ATCATCAGGCATCAAACAGC	58.674	20	239	65	303	TGCACATCTCATTTTCAGGA	57.743	20	GCCTATCATCAGGCATCAAA	58.673	20	243	65	307	TGCACATCTCATTTTCAGGA	57.743	20	GCCTATCATCAGGCATCAAAC	59.547	21	243	65	307
Unigene0014966	1	p3	(GAA)6	18	1189	1206	CTGTTCCAAGGGAAGCTCTG	59.982	20	ATCATCAGGCATCAAACAGC	58.674	20	242	1103	1344	CTGTTCCAAGGGAAGCTCTG	59.982	20	GCCTATCATCAGGCATCAAA	58.673	20	246	1103	1348	CTGCAACCTTGATAGGGGAA	60.066	20	ATCATCAGGCATCAAACAGC	58.674	20	225	1120	1344
Unigene0014967	1	c	(ATA)5atgttgttgttgttgg(AGA)5	46	1507	1552	TCAATCCCAAACACTCCCAT	60.173	20	CTAGGAGGTTTCCTCGTCCC	60.067	20	261	1348	1608	TCAATCCCAAACACTCCCAT	60.173	20	CCTAGGAGGTTTCCTCGTCC	60.067	20	262	1348	1609	TCAATCCCAAACACTCCCAT	60.173	20	CCCATTTGTTTCAATCGGTC	60.17	20	243	1348	1590
Unigene0014968	1	c	(ATA)5atgttgttgttgttgg(AGA)5	46	1507	1552	TCAATCCCAAACACTCCCAT	60.173	20	CTAGGAGGTTTCCTCGTCCC	60.067	20	261	1348	1608	TCAATCCCAAACACTCCCAT	60.173	20	CCTAGGAGGTTTCCTCGTCC	60.067	20	262	1348	1609	TCAATCCCAAACACTCCCAT	60.173	20	CCCATTTGTTTCAATCGGTC	60.17	20	243	1348	1590
Unigene0015004	1	p3	(ATC)5	15	205	219	AAAATGGCATCAAAAGGACG	59.938	20	CGAATCCAAATGCGAAAAAT	59.907	20	115	157	271	GAACCTAAACCCACTCCCGT	60.225	20	CGAATCCAAATGCGAAAAAT	59.907	20	224	48	271	AACCTAAACCCACTCCCGTT	59.729	20	CGAATCCAAATGCGAAAAAT	59.907	20	223	49	271
Unigene0015005	1	p3	(ATC)5	15	205	219	AAAATGGCATCAAAAGGACG	59.938	20	CGAATCCAAATGCGAAAAAT	59.907	20	115	157	271	GAACCTAAACCCACTCCCGT	60.225	20	CGAATCCAAATGCGAAAAAT	59.907	20	224	48	271	AACCTAAACCCACTCCCGTT	59.729	20	CGAATCCAAATGCGAAAAAT	59.907	20	223	49	271
Unigene0015016	1	c	(AC)7tccttctctcacacctaatctatacattctgtatctatctttcttt(ATC)7	81	108	188	TTTTTGTTGGTGAATATTCCAATG	59.987	24	GTTGGTGACGGCTGGTAAGT	60.035	20	211	77	287	TTTTTGTTGGTGAATATTCCAATG	59.987	24	ATGTTGAAACCGATGGTGGT	60.096	20	158	77	234	TTTTTGTTGGTGAATATTCCAATG	59.987	24	AAACCGATGGTGGTGATTGT	60.096	20	152	77	228
Unigene0015022	1	p3	(GAT)6	18	204	221	CCTGTTGACGATAGGGAAGC	59.694	20	TTGATGGGGTTAGGGAATGA	60.126	20	238	119	356	CCTGTTGACGATAGGGAAGC	59.694	20	TTTGATGGGGTTAGGGAATG	59.617	20	239	119	357	GCTGGTGAACCGACAGATTC	60.667	20	TTGATGGGGTTAGGGAATGA	60.126	20	268	89	356
Unigene0015022	2	p2	(TC)6	12	1232	1243	CCCAACAAAAGAAGCAGCTC	59.993	20	TTGATTCTGGATTCTGCGGT	60.603	20	242	1131	1372	CCCAACAAAAGAAGCAGCTC	59.993	20	TGATTCTGGATTCTGCGGTT	60.603	20	241	1131	1371	ACCTCACTGCCCAACAAAAG	60.149	20	TTGATTCTGGATTCTGCGGT	60.603	20	251	1122	1372
Unigene0015023	1	p3	(GAT)6	18	204	221	CCTGTTGACGATAGGGAAGC	59.694	20	TTGATGGGGTTAGGGAATGA	60.126	20	238	119	356	CCTGTTGACGATAGGGAAGC	59.694	20	TTTGATGGGGTTAGGGAATG	59.617	20	239	119	357	GCTGGTGAACCGACAGATTC	60.667	20	TTGATGGGGTTAGGGAATGA	60.126	20	268	89	356
Unigene0015023	2	p3	(AGA)5	15	802	816	AGGAGGAGGAGGCTCAATTC	59.778	20	ACGGTCTCCTCCAAAGATGA	59.655	20	190	654	843	GGAGAGTGAGGAGGAGGAGG	60.336	20	ACGGTCTCCTCCAAAGATGA	59.655	20	198	646	843	GGCTCAGTTGGAGAGTTGGA	60.386	20	ACGGTCTCCTCCAAAGATGA	59.655	20	147	697	843
Unigene0015024	1	p3	(GAT)6	18	204	221	CCTGTTGACGATAGGGAAGC	59.694	20	TTGATGGGGTTAGGGAATGA	60.126	20	238	119	356	CCTGTTGACGATAGGGAAGC	59.694	20	TTTGATGGGGTTAGGGAATG	59.617	20	239	119	357	GCTGGTGAACCGACAGATTC	60.667	20	TTGATGGGGTTAGGGAATGA	60.126	20	268	89	356
Unigene0015024	2	p3	(AGA)5	15	802	816	GGCTCAGTTGGAGAGTTGGA	60.386	20	ATATGAAGACGTATCCGGCG	59.945	20	243	697	939	GGCTCAGTTGGAGAGTTGGA	60.386	20	ATACAAGGGTGTAGCGTGGG	59.875	20	263	697	959	GGCTCAGTTGGAGAGTTGGA	60.386	20	AGGGTGTAGCGTGGGATATG	59.836	20	258	697	954
Unigene0015025	1	p3	(GAT)6	18	204	221	CCTGTTGACGATAGGGAAGC	59.694	20	TTGATGGGGTTAGGGAATGA	60.126	20	238	119	356	CCTGTTGACGATAGGGAAGC	59.694	20	TTTGATGGGGTTAGGGAATG	59.617	20	239	119	357	GCTGGTGAACCGACAGATTC	60.667	20	TTGATGGGGTTAGGGAATGA	60.126	20	268	89	356
Unigene0015030	1	p2	(AT)8	16	326	341	TGGGGATGTTACCCATGATT	59.871	20	ACACGCCGACTTCATCTCTT	59.874	20	251	271	521	TGGGGATGTTACCCATGATT	59.871	20	AACACGCCGACTTCATCTCT	59.874	20	252	271	522	TTGGGGATGTTACCCATGAT	59.871	20	ACACGCCGACTTCATCTCTT	59.874	20	252	270	521
Unigene0015031	1	p2	(AT)8	16	326	341	TGGGGATGTTACCCATGATT	59.871	20	AATCGGAGAAGTCAACACGC	60.263	20	265	271	535	TTGGGGATGTTACCCATGAT	59.871	20	AATCGGAGAAGTCAACACGC	60.263	20	266	270	535	TGGATGGTCGTTGTTCTTCA	60.088	20	CCCCAAATCAGTGGTACGAT	59.67	20	279	148	426
Unigene0015052	1	p3	(GAA)5	15	2512	2526	TCAATCCCAAACCCTCTCAG	60.042	20	ATAGACGGCAAAAAGCAACC	59.229	20	167	2407	2573	TCAATCCCAAACCCTCTCAG	60.042	20	AGCAACCAACCTGATCCTTC	59.141	20	154	2407	2560	TCAATCCCAAACCCTCTCAG	60.042	20	GCAACCAACCTGATCCTTCT	59.141	20	153	2407	2559
Unigene0015053	1	p3	(GAA)5	15	464	478	TCAATCCCAAACCCTCTCAG	60.042	20	ATAGACGGCAAAAAGCAACC	59.229	20	167	359	525	TCAATCCCAAACCCTCTCAG	60.042	20	AGCAACCAACCTGATCCTTC	59.141	20	154	359	512	TCAATCCCAAACCCTCTCAG	60.042	20	GCAACCAACCTGATCCTTCT	59.141	20	153	359	511
Unigene0015054	1	p3	(GAA)5	15	362	376	TCAATCCCAAACCCTCTCAG	60.042	20	ATAGACGGCAAAAAGCAACC	59.229	20	167	257	423	TCAATCCCAAACCCTCTCAG	60.042	20	AGCAACCAACCTGATCCTTC	59.141	20	154	257	410	TCAATCCCAAACCCTCTCAG	60.042	20	GCAACCAACCTGATCCTTCT	59.141	20	153	257	409
Unigene0015055	1	p3	(GAA)5	15	424	438	TCAATCCCAAACCCTCTCAG	60.042	20	ATAGACGGCAAAAAGCAACC	59.229	20	127	359	485	TCAATCCCAAACCCTCTCAG	60.042	20	AGCAACCAACCTGATCCTTC	59.141	20	114	359	472	TCAATCCCAAACCCTCTCAG	60.042	20	GCAACCAACCTGATCCTTCT	59.141	20	113	359	471
Unigene0015056	1	p3	(GAA)5	15	322	336	TCAATCCCAAACCCTCTCAG	60.042	20	ATAGACGGCAAAAAGCAACC	59.229	20	127	257	383	TCAATCCCAAACCCTCTCAG	60.042	20	AGCAACCAACCTGATCCTTC	59.141	20	114	257	370	TCAATCCCAAACCCTCTCAG	60.042	20	GCAACCAACCTGATCCTTCT	59.141	20	113	257	369
Unigene0015057	1	p3	(GAA)5	15	2472	2486	TCAATCCCAAACCCTCTCAG	60.042	20	ATAGACGGCAAAAAGCAACC	59.229	20	127	2407	2533	TCAATCCCAAACCCTCTCAG	60.042	20	AGCAACCAACCTGATCCTTC	59.141	20	114	2407	2520	TCAATCCCAAACCCTCTCAG	60.042	20	GCAACCAACCTGATCCTTCT	59.141	20	113	2407	2519
Unigene0015075	1	p3	(AAT)6	18	103	120	CGTCATGCCTCTCTTTGTCA	59.984	20	CTGACCCTCCCACTTTTTCA	60.081	20	166	39	204	CGTCATGCCTCTCTTTGTCA	59.984	20	AACGCAACCTTTTAACACGC	60.173	20	241	39	279	TGGTTAGCGACGAATCCTCT	59.836	20	CTGACCCTCCCACTTTTTCA	60.081	20	203	2	204
Unigene0015077	1	p3	(CAG)5	15	721	735	AGTCCCAGATTGGCTCTCCT	60.216	20	CGCTGTGCAAAAATTAGGGT	60.131	20	268	652	919	TACGAAGTCCCAGATTGGCT	59.694	20	CGCTGTGCAAAAATTAGGGT	60.131	20	273	647	919	CTACGAAGTCCCAGATTGGC	59.694	20	CGCTGTGCAAAAATTAGGGT	60.131	20	274	646	919
Unigene0015078	1	p3	(CAG)5	15	660	674	AGTCCCAGATTGGCTCTCCT	60.216	20	CGCTGTGCAAAAATTAGGGT	60.131	20	268	591	858	TACGAAGTCCCAGATTGGCT	59.694	20	CGCTGTGCAAAAATTAGGGT	60.131	20	273	586	858	CTACGAAGTCCCAGATTGGC	59.694	20	CGCTGTGCAAAAATTAGGGT	60.131	20	274	585	858
Unigene0015079	1	p3	(CAG)5	15	315	329	AGTCCCAGATTGGCTCTCCT	60.216	20	CGCTGTGCAAAAATTAGGGT	60.131	20	268	246	513	TACGAAGTCCCAGATTGGCT	59.694	20	CGCTGTGCAAAAATTAGGGT	60.131	20	273	241	513	CTACGAAGTCCCAGATTGGC	59.694	20	CGCTGTGCAAAAATTAGGGT	60.131	20	274	240	513
Unigene0015090	1	p3	(GTG)5	15	837	851	TCTGTTTGCAAGGTTGTTGG	59.734	20	ACTTACGCTGATGTAGCCGC	60.437	20	183	742	924	TCTGTTTGCAAGGTTGTTGG	59.734	20	CACTTACGCTGATGTAGCCG	59.512	20	184	742	925	ACCCGGTTACTTCCACTGGT	60.66	20	CCCAACTACTACCAACCCCA	59.705	20	244	636	879
Unigene0015103	1	p3	(GAA)5	15	2070	2084	TTCAAATCCCCGAACAAAAA	60.273	20	GATACGGCGTACGTTATCACA	58.597	21	250	1876	2125	GGAGGAAGGAAGGGTGAGTT	59.534	20	GATACGGCGTACGTTATCACA	58.597	21	206	1920	2125	AGGAAGGAAGGGTGAGTTCC	59.534	20	GATACGGCGTACGTTATCACA	58.597	21	204	1922	2125
Unigene0015105	1	p3	(GCT)6	18	1373	1390	ACAGGATACGCATCGTAGGG	59.978	20	GCCGCCCTATATACCAAACA	59.816	20	212	1270	1481	ACAGGATACGCATCGTAGGG	59.978	20	TGCCGCCCTATATACCAAAC	59.816	20	213	1270	1482	ACAGGATACGCATCGTAGGG	59.978	20	TCATTGCCGCCCTATATACC	59.779	20	217	1270	1486
Unigene0015114	1	p2	(TA)6	12	228	239	GCGTCACCATGAAAGAAAAG	58.352	20	TTTTGGCCTTTCAAGTGGTC	60.088	20	239	98	336	CGTCACCATGAAAGAAAAGC	58.352	20	TTTTGGCCTTTCAAGTGGTC	60.088	20	238	99	336	GCGTCACCATGAAAGAAAAG	58.352	20	ATAGCGAATTTCGGAAGCCT	60.191	20	260	98	357
Unigene0015141	1	p3	(TGA)5	15	2417	2431	TTGAAGTTGGTGTCAAAGCG	59.881	20	AAAACCCTGTCTAAACCCCC	59.191	20	256	2270	2525	TGGCAGTTGAAGTTGGTGTC	59.726	20	AAAACCCTGTCTAAACCCCC	59.191	20	262	2264	2525	GGCAGTTGAAGTTGGTGTCA	59.726	20	AAAACCCTGTCTAAACCCCC	59.191	20	261	2265	2525
Unigene0015145	2	p3	(TGG)6	18	268	285	GAAGAATTTGGTGACGGCAT	59.939	20	CCACCGTCATAAAACAACCC	60.088	20	211	150	360	AACCGGTAGTACCAAATGCG	59.883	20	CCACCGTCATAAAACAACCC	60.088	20	122	239	360	AACCGGTAGTACCAAATGCG	59.883	20	GAATCCGAACCACCACAATC	60.181	20	141	239	379
Unigene0015145	3	p3	(GGT)5	15	411	425	GGGTTGTTTTATGACGGTGG	60.088	20	TTTTTCAACCCAAAACCCAT	59.155	20	131	341	471	AACCGGTAGTACCAAATGCG	59.883	20	TTTTTCAACCCAAAACCCAT	59.155	20	233	239	471	AGTACCAAATGCGGTGGTTC	59.859	20	TTTTTCAACCCAAAACCCAT	59.155	20	226	246	471
Unigene0015149	1	p3	(TAA)5	15	120	134	ACGACACGGCAGACTCTTTT	59.914	20	CCGTTGTTCATCACGTTGAC	60.008	20	265	79	343	ACGACACGGCAGACTCTTTT	59.914	20	CAAGCTACGGTAGTCGGCTC	60.037	20	122	79	200	ACGACACGGCAGACTCTTTT	59.914	20	CTCAAGCTACGGTAGTCGGC	60.037	20	124	79	202
Unigene0015150	1	p3	(TAA)5	15	120	134	ACGACACGGCAGACTCTTTT	59.914	20	CAAGCTACGGTAGTCGGCTC	60.037	20	122	79	200	ACGACACGGCAGACTCTTTT	59.914	20	CTCAAGCTACGGTAGTCGGC	60.037	20	124	79	202	ACGACACGGCAGACTCTTTT	59.914	20	TCGATTTCGGGTGCTTTAAC	60.074	20	224	79	302
Unigene0015151	1	p3	(TAA)5	15	120	134	ACGACACGGCAGACTCTTTT	59.914	20	CAAGCTACGGTAGTCGGCTC	60.037	20	122	79	200	ACGACACGGCAGACTCTTTT	59.914	20	CTCAAGCTACGGTAGTCGGC	60.037	20	124	79	202	CGATATACACGACACGGCAG	60.157	20	CAAGCTACGGTAGTCGGCTC	60.037	20	130	71	200
Unigene0015161	1	c	(ATT)5tgaattcttctttccgacagctccaacacgaaacgattgattcgaaggagaagaagaaacatttacttttccaaaatcaaatgaaattcttgattttaat(GAA)5	130	1004	1133	ATCTTTGGTGCCCTCTCCTT	60.074	20	CAAACCATCATCAACAACATCA	59.297	22	265	940	1204	ATCTTTGGTGCCCTCTCCTT	60.074	20	CATCAACAACATCATACCCTCC	59.174	22	257	940	1196	ATCTTTGGTGCCCTCTCCTT	60.074	20	CATCAACAACATCATACCCTCCT	60.123	23	257	940	1196
Unigene0015161	2	p2	(GA)6	12	1468	1479	TGAAAGGGAAAGGGTACGTG	59.964	20	CAACCACAGTTAACCCACCA	59.309	20	105	1416	1520	TGAAAGGGAAAGGGTACGTG	59.964	20	CCACAGTTAACCCACCACATC	60.141	21	102	1416	1517	GCGATCGAGTGAGTGTGTGT	59.905	20	TCCAATTCTCCATCTTCCCTT	59.889	21	111	1435	1545
Unigene0015162	1	p3	(GGT)5	15	249	263	TGTCGTCCTCAAAACAACAGA	59.324	21	AAAGCCGGACAGTTGCTAGA	60.015	20	279	169	447	TGTCGTCCTCAAAACAACAGA	59.324	21	GAGGTGTTGTGTCAGGCTCA	59.872	20	240	169	408	TGTCGTCCTCAAAACAACAGA	59.324	21	TGACCAGACACCGACAGAAG	59.864	20	220	169	388
Unigene0015168	1	p2	(TG)7	14	2051	2064	CCATAGCTGGTGGTGAAGGT	59.989	20	TGTGCAATAGAACAGCCTGC	60.019	20	140	2026	2165	GTTGAGACGTTCGCCGTATT	60.14	20	TGTGCAATAGAACAGCCTGC	60.019	20	202	1964	2165	GTTGAGACGTTCGCCGTATT	60.14	20	TTCCATTCTCACCTCAACCC	59.903	20	133	1964	2096
Unigene0015169	1	p2	(TG)7	14	989	1002	CCATAGCTGGTGGTGAAGGT	59.989	20	TGTGCAATAGAACAGCCTGC	60.019	20	140	964	1103	GTTGAGACGTTCGCCGTATT	60.14	20	TGTGCAATAGAACAGCCTGC	60.019	20	202	902	1103	GTTGAGACGTTCGCCGTATT	60.14	20	TTCCATTCTCACCTCAACCC	59.903	20	133	902	1034
Unigene0015177	1	c	(AC)6attcagctgtgtctgccatacattcccctg(TA)6	54	142	195	TCGTCTCTTTCCTCACTCCC	59.38	20	CAAAAACACCATGACTCCCC	60.21	20	200	97	296	TCGTCTCTTTCCTCACTCCC	59.38	20	TGACTCCCCTAAAACACCCA	60.345	20	189	97	285	TCGTCTCTTTCCTCACTCCC	59.38	20	TCCGCCACTACAAAAACACC	60.924	20	210	97	306
Unigene0015191	1	p2	(TA)6	12	128	139	GCGCTGCAGTAAAAGCTACA	59.42	20	ATGCGTTTAAGGAAACGGTG	59.996	20	162	85	246	GCGCTGCAGTAAAAGCTACA	59.42	20	CATGCGTTTAAGGAAACGGT	59.996	20	163	85	247	GCGCTGCAGTAAAAGCTACA	59.42	20	ATTCTGTAGGTGAATGGCCG	59.955	20	101	85	185
Unigene0015192	1	p2	(TA)6	12	128	139	GCGCTGCAGTAAAAGCTACA	59.42	20	ATGCGTTTAAGGAAACGGTG	59.996	20	162	85	246	GCGCTGCAGTAAAAGCTACA	59.42	20	CATGCGTTTAAGGAAACGGT	59.996	20	163	85	247	GCGCTGCAGTAAAAGCTACA	59.42	20	ATTCTGTAGGTGAATGGCCG	59.955	20	101	85	185
Unigene0015193	1	p2	(TA)6	12	128	139	GCGCTGCAGTAAAAGCTACA	59.42	20	ATGCGTTTAAGGAAACGGTG	59.996	20	162	85	246	GCGCTGCAGTAAAAGCTACA	59.42	20	CATGCGTTTAAGGAAACGGT	59.996	20	163	85	247	GCGCTGCAGTAAAAGCTACA	59.42	20	ATTCTGTAGGTGAATGGCCG	59.955	20	101	85	185
Unigene0015195	1	p2	(TA)6	12	128	139	GCGCTGCAGTAAAAGCTACA	59.42	20	ATGCGTTTAAGGAAACGGTG	59.996	20	162	85	246	GCGCTGCAGTAAAAGCTACA	59.42	20	CATGCGTTTAAGGAAACGGT	59.996	20	163	85	247	GCGCTGCAGTAAAAGCTACA	59.42	20	ATTCTGTAGGTGAATGGCCG	59.955	20	101	85	185
Unigene0015200	1	p2	(AT)6	12	244	255	CTGCCCGTATCCCTTTATGA	59.916	20	CAACCCCATCAAAACATTCC	60.029	20	196	152	347	GATTACCTGCCCGTATCCCT	60.173	20	CAACCCCATCAAAACATTCC	60.029	20	202	146	347	TGCCCGTATCCCTTTATGAC	59.784	20	CAACCCCATCAAAACATTCC	60.029	20	195	153	347
Unigene0015201	1	p2	(AT)6	12	537	548	AGAACCAACATCCATGCTCC	59.934	20	CAACCCCATCAAAACATTCC	60.029	20	237	404	640	CTGCCCGTATCCCTTTATGA	59.916	20	CAACCCCATCAAAACATTCC	60.029	20	196	445	640	CCCCATAACTCTTCCCGATT	60.145	20	CAACCCCATCAAAACATTCC	60.029	20	218	423	640
Unigene0015203	1	p3	(ATT)5	15	700	714	CAACCGGTGTAGCAATCCTT	59.993	20	CCCGCGAATCTATGTTTGTT	59.96	20	213	587	799	CAACCGGTGTAGCAATCCTT	59.993	20	ATGTTTGTTGTGTCGGGTGA	59.855	20	202	587	788	CAACCGGTGTAGCAATCCTT	59.993	20	CAACACGAAATTGAAAGCGA	59.849	20	157	587	743
Unigene0015203	2	p3	(ATT)5	15	901	915	TTTCCATTTCCATCGCTTTC	60.016	20	CACAACACCCACTTCGACAC	60.047	20	227	712	938	TTTCCATTTCCATCGCTTTC	60.016	20	ACACAACACCCACTTCGACA	60.047	20	228	712	939	AACAAACATAGATTCGCGGG	59.96	20	CACAACACCCACTTCGACAC	60.047	20	159	780	938
Unigene0015210	1	p3	(ATT)5	15	966	980	GGCAACTTCCATTTGCTGTT	60.118	20	CAAGACACACTCGCGTCAAT	59.905	20	266	884	1149	GGCAACTTCCATTTGCTGTT	60.118	20	TCAATTTCGGCTCTGGAGAT	59.773	20	251	884	1134	TAATTCTCAGATTTGGCGGC	60.175	20	TCAATTTCGGCTCTGGAGAT	59.773	20	268	867	1134
Unigene0015215	1	p2	(TA)6	12	133	144	TGTGACGAGAAGAAAGATGATGA	59.867	23	TCAACGTCTCAACGCAGAAC	60.032	20	206	37	242	TGTGACGAGAAGAAAGATGATGA	59.867	23	ATTTGCGCACAATATCAACG	59.59	20	220	37	256	TGTGACGAGAAGAAAGATGATGA	59.867	23	ATCAACGTCTCAACGCAGAA	59.445	20	207	37	243
Unigene0015230	1	p2	(TA)8	16	1909	1924	TGATTGGATTGACGGTGAAA	59.9	20	CCCGTGTGTCCTTTTTCTCA	61.064	20	221	1782	2002	GGAATGAATTGGGATGAACG	60.133	20	CCCGTGTGTCCTTTTTCTCA	61.064	20	127	1876	2002	GAGGAGACCGATGAGGATGA	60.16	20	CCCGTGTGTCCTTTTTCTCA	61.064	20	151	1852	2002
Unigene0015235	1	p2	(TA)8	16	1190	1205	GCTGCCTTTCTGGAAACTTG	59.993	20	CCTCTTCCAAAACAACCACAA	59.994	21	137	1098	1234	TGGCTCCTTGTAGTCCCTGT	59.721	20	CCTCTTCCAAAACAACCACAA	59.994	21	178	1057	1234	GTGGCTCCTTGTAGTCCCTG	59.721	20	CCTCTTCCAAAACAACCACAA	59.994	21	179	1056	1234
Unigene0015236	1	p2	(TA)8	16	1410	1425	GCTGCCTTTCTGGAAACTTG	59.993	20	CCTCTTCCAAAACAACCACAA	59.994	21	137	1318	1454	TGGCTCCTTGTAGTCCCTGT	59.721	20	CCTCTTCCAAAACAACCACAA	59.994	21	178	1277	1454	GTGGCTCCTTGTAGTCCCTG	59.721	20	CCTCTTCCAAAACAACCACAA	59.994	21	179	1276	1454
Unigene0015239	1	p2	(TA)8	16	1324	1339	GCTGCCTTTCTGGAAACTTG	59.993	20	CCTCTTCCAAAACAACCACAA	59.994	21	137	1232	1368	TGGCTCCTTGTAGTCCCTGT	59.721	20	CCTCTTCCAAAACAACCACAA	59.994	21	178	1191	1368	GTGGCTCCTTGTAGTCCCTG	59.721	20	CCTCTTCCAAAACAACCACAA	59.994	21	179	1190	1368
Unigene0015243	1	p4	(GGAA)4	16	1897	1912	GCTTCAGTGTGCTGATCCAA	59.992	20	CAGACATTAGCAAAAGCAATTTTC	59.375	24	197	1744	1940	GCACCTCCATACGCCATACT	59.985	20	CAGACATTAGCAAAAGCAATTTTC	59.375	24	238	1703	1940	ACCTTATGCACCAAGAACGC	60.14	20	CAGACATTAGCAAAAGCAATTTTC	59.375	24	215	1726	1940
Unigene0015244	1	p4	(GGAA)4	16	1847	1862	GCACCTCCATACGCCATACT	59.985	20	CAGACATTAGCAAAAGCAATTTTC	59.375	24	188	1703	1890	TTCAATCCGGAGCTCACTCT	59.95	20	CAGACATTAGCAAAAGCAATTTTC	59.375	24	273	1618	1890	CTTCAATCCGGAGCTCACTC	59.95	20	CAGACATTAGCAAAAGCAATTTTC	59.375	24	274	1617	1890
Unigene0015254	1	p3	(CAC)5	15	172	186	GGTTCCCATGGCTTCTATCA	59.894	20	ATGACCCAATTGGTGGTTGT	59.95	20	232	120	351	GGTTCCCATGGCTTCTATCA	59.894	20	TTTCCCGGTGCATATTCTTC	59.901	20	146	120	265	GGTTCCCATGGCTTCTATCA	59.894	20	TGGTGGTTGTTGCAATTGTT	59.864	20	222	120	341
Unigene0015254	2	p3	(TAA)6	18	897	914	TGCTTCATCAAACCCACAAA	60.088	20	CTTGATTGTGTTGGTGGTGG	59.848	20	185	863	1047	CTATGGGTGCTTGTGCTTCA	59.864	20	CTTGATTGTGTTGGTGGTGG	59.848	20	198	850	1047	GGTGCTTGTGCTTCATCAAA	59.847	20	CTTGATTGTGTTGGTGGTGG	59.848	20	193	855	1047
Unigene0015257	1	p3	(ACC)5	15	52	66	ACACGTCCCAAATCCTCAAA	60.353	20	CACGGCCTAATAGAAGAGCG	59.996	20	146	17	162	AACACGTCCCAAATCCTCAA	60.353	20	CACGGCCTAATAGAAGAGCG	59.996	20	147	16	162	AAACACGTCCCAAATCCTCA	60.353	20	CACGGCCTAATAGAAGAGCG	59.996	20	148	15	162
Unigene0015261	1	p2	(CA)10	20	212	231	CTCTCTTCCAAACCGAGCAC	59.989	20	GTTTGATCTTTGAGAGCGCC	59.962	20	197	130	326	CACAACTGAGCACCACCATC	60.162	20	GTTTGATCTTTGAGAGCGCC	59.962	20	216	111	326	TCACAACTGAGCACCACCAT	60.162	20	GTTTGATCTTTGAGAGCGCC	59.962	20	217	110	326
Unigene0015275	1	p3	(TTA)6	18	1638	1655	TTTACAACACCCTGGGAAGC	59.971	20	TGAATGATTTTCGGGTTCAA	58.94	20	161	1532	1692	CACCCTGGGAAGCAGAGATA	60.21	20	TGAATGATTTTCGGGTTCAA	58.94	20	154	1539	1692	TTTACAACACCCTGGGAAGC	59.971	20	GATGAATGATTTTCGGGTTCA	59.754	21	163	1532	1694
Unigene0015277	1	p3	(TTA)6	18	1544	1561	TTTACAACACCCTGGGAAGC	59.971	20	CTCTGTAACTGAAACCAATCAAAA	57.574	24	203	1438	1640	CACCCTGGGAAGCAGAGATA	60.21	20	CTCTGTAACTGAAACCAATCAAAA	57.574	24	196	1445	1640	TTTACAACACCCTGGGAAGC	59.971	20	ACTCTGTAACTGAAACCAATCAAAA	58.374	25	204	1438	1641
Unigene0015278	1	p3	(TTA)6	18	1638	1655	TTTACAACACCCTGGGAAGC	59.971	20	CTCTGTAACTGAAACCAATCAAAA	57.574	24	203	1532	1734	CACCCTGGGAAGCAGAGATA	60.21	20	CTCTGTAACTGAAACCAATCAAAA	57.574	24	196	1539	1734	TTTACAACACCCTGGGAAGC	59.971	20	ACTCTGTAACTGAAACCAATCAAAA	58.374	25	204	1532	1735
Unigene0015279	1	p3	(TTA)6	18	1544	1561	TTTACAACACCCTGGGAAGC	59.971	20	TGAATGATTTTCGGGTTCAA	58.94	20	161	1438	1598	CACCCTGGGAAGCAGAGATA	60.21	20	TGAATGATTTTCGGGTTCAA	58.94	20	154	1445	1598	TTTACAACACCCTGGGAAGC	59.971	20	GATGAATGATTTTCGGGTTCA	59.754	21	163	1438	1600
Unigene0015281	1	p2	(AT)6	12	347	358	TGGTCATCAACGTAATGGGA	59.774	20	CAGATGCACGAATCAAATGG	60.073	20	153	241	393	ACGGAGGCAGAGGTGTAGTC	59.33	20	CAGATGCACGAATCAAATGG	60.073	20	195	199	393	TTGGTCATCAACGTAATGGG	59.247	20	CAGATGCACGAATCAAATGG	60.073	20	154	240	393
Unigene0015282	1	p2	(AT)8	16	868	883	GTGACCGACCAAGGGTAAGA	59.966	20	CAGATGCACGAATCAAATGG	60.073	20	207	712	918	TGACCGACCAAGGGTAAGAC	59.966	20	CAGATGCACGAATCAAATGG	60.073	20	206	713	918	TGGAGCTGGAGCATACTTGA	59.547	20	CAGATGCACGAATCAAATGG	60.073	20	153	766	918
Unigene0015283	1	p5	(TTGTG)5	25	95	119	GCCCATTTTCATTTGGAGAG	59.505	20	GCCTGGTGTTCTTGAGCTGT	60.453	20	224	0	223	GCCCATTTTCATTTGGAGAG	59.505	20	CCTGGTGTTCTTGAGCTGTG	59.461	20	223	0	222	GCCCATTTTCATTTGGAGAG	59.505	20	AAACTCCCCACGCATACAAT	59.316	20	266	0	265
Unigene0015295	1	p3	(ATG)5	15	1045	1059	TACTGCTGCCCATTAAACCC	59.96	20	AACATGGCTTCAACCCTGAC	59.973	20	230	1004	1233	CCCATTTCCCATTAAACCCT	59.882	20	AACATGGCTTCAACCCTGAC	59.973	20	261	973	1233	TTGGATACACTGGCCCATTT	60.192	20	AACATGGCTTCAACCCTGAC	59.973	20	274	960	1233
Unigene0015297	1	p3	(GAT)5	15	316	330	ATGAGGCGTTGACTTTTGCT	59.882	20	GATTGCCAAAAACCCAAAGA	59.916	20	108	271	378	AGGCGTTGACTTTTGCTGAT	59.882	20	GATTGCCAAAAACCCAAAGA	59.916	20	105	274	378	AGGGATTTGCTTGCTTTGAA	59.823	20	GATTGCCAAAAACCCAAAGA	59.916	20	245	134	378
Unigene0015298	1	p3	(GAT)5	15	316	330	ATGAGGCGTTGACTTTTGCT	59.882	20	GATTGCCAAAAACCCAAAGA	59.916	20	108	271	378	AGGCGTTGACTTTTGCTGAT	59.882	20	GATTGCCAAAAACCCAAAGA	59.916	20	105	274	378	AGGGATTTGCTTGCTTTGAA	59.823	20	GATTGCCAAAAACCCAAAGA	59.916	20	245	134	378
Unigene0015313	1	p3	(ATG)5	15	2952	2966	AAAACATTTCCGCCTGATTG	59.938	20	CCATGTACAGCTTTCGTTGC	59.347	20	239	2875	3113	AGGGGCGGTGGAGATATTAC	60.173	20	CCATGTACAGCTTTCGTTGC	59.347	20	272	2842	3113	GGGGCGGTGGAGATATTACT	60.173	20	CCATGTACAGCTTTCGTTGC	59.347	20	271	2843	3113
Unigene0015328	1	p2	(TA)6	12	970	981	GATACCGCGATCAAGTGGTT	59.962	20	CCGACTACCAACTAACCGGA	59.986	20	106	940	1045	GATACCGCGATCAAGTGGTT	59.962	20	AACGAATCCGGCATTACATC	59.791	20	138	940	1077	ACCGCGATCAAGTGGTTAAT	59.457	20	CCGACTACCAACTAACCGGA	59.986	20	103	943	1045
Unigene0015329	1	p2	(TA)6	12	1003	1014	GATACCGCGATCAAGTGGTT	59.962	20	CCGACTACCAACTAACCGGA	59.986	20	106	973	1078	GATACCGCGATCAAGTGGTT	59.962	20	AACGAATCCGGCATTACATC	59.791	20	138	973	1110	ACCGCGATCAAGTGGTTAAT	59.457	20	CCGACTACCAACTAACCGGA	59.986	20	103	976	1078
Unigene0015330	1	p2	(TA)6	12	891	902	GATACCGCGATCAAGTGGTT	59.962	20	CCGACTACCAACTAACCGGA	59.986	20	106	861	966	GATACCGCGATCAAGTGGTT	59.962	20	AACGAATCCGGCATTACATC	59.791	20	138	861	998	ACCGCGATCAAGTGGTTAAT	59.457	20	CCGACTACCAACTAACCGGA	59.986	20	103	864	966
Unigene0015351	1	p3	(ATC)6	18	225	242	ACCGCATTCTTCCACCATTA	60.331	20	GAGAGGTCGAAAGCAGCATC	60.104	20	273	101	373	ACCGCATTCTTCCACCATTA	60.331	20	AGGTCGAAAGCAGCATCATT	59.843	20	270	101	370	ACCGCATTCTTCCACCATTA	60.331	20	ACTCGAGAGGTCGAAAGCAG	59.745	20	277	101	377
Unigene0015356	1	p3	(CTT)5	15	123	137	TTCTTCATCTAAGCCCTTCCA	58.914	21	AGGATTCATCACGTCGGTTC	59.934	20	226	49	274	TTCTTCATCTAAGCCCTTCCA	58.914	21	CCTTGTTTCAATCGGAGCAT	60.074	20	257	49	305	TTCTTCATCTAAGCCCTTCCA	58.914	21	TCCAAAGGAGTGCCAAAAAC	60.088	20	200	49	248
Unigene0015357	1	p3	(CTT)5	15	145	159	AAGCCCTTCCATAACCGAGT	59.962	20	CACATCTTTCCAACCGAGTG	59.135	20	107	81	187	GCTTTCGGGAATCTTCTTCC	60.152	20	CACATCTTTCCAACCGAGTG	59.135	20	152	36	187	AAGCCCTTCCATAACCGAGT	59.962	20	GACTCACATCTTTCCAACCGA	60.104	21	111	81	191
Unigene0015378	1	p3	(GAA)5	15	630	644	CCAAGATCAAAGCAAGTGGG	60.626	20	AGGCATAAATCTGCAGCCAG	60.374	20	180	568	747	TGAGGTGGAAGTCAAAAGCA	59.415	20	CATATGCCAATCTCCGAAGC	60.574	20	233	457	689	CCAAGATCAAAGCAAGTGGG	60.626	20	CATATGCCAATCTCCGAAGC	60.574	20	122	568	689
Unigene0015380	1	c	(TGC)6aacggtggaatctgctgctgttgttgctgcatatgctgcagttgttgt(TGC)5	81	473	553	CATACCCTTGATTCATCCCG	60.148	20	AACTTCAACCCCAACAGCAC	60.012	20	228	365	592	CATACCCTTGATTCATCCCG	60.148	20	AGCCACAACAACTTCAACCC	60.012	20	237	365	601	CATACCCTTGATTCATCCCG	60.148	20	ACAACTTCAACCCCAACAGC	60.012	20	230	365	594
Unigene0015382	1	p3	(GCA)5	15	2097	2111	AGTTGTTGGTTCCGACCTTG	60.005	20	TCGGGAACGATCCTCTTATG	60.029	20	271	2018	2288	AGTTGTTGGTTCCGACCTTG	60.005	20	GATCCGAACCAAGCATCAAT	59.9	20	122	2018	2139	CAGCTGTACCATGCAGCACT	60.08	20	TCGGGAACGATCCTCTTATG	60.029	20	231	2058	2288
Unigene0015382	2	c	(GTT)6gatgctgttgctgcacttgttgttgttgctgctgctgctgttgcatcggttgttgtggttgttgttgtgacggctgttgcatt(TGC)6aacggtggaatctgctgctgttgttgctgcatatgctgcagttgttgt(TGC)5	182	2335	2516	CATAAGAGGATCGTTCCCGA	60.029	20	GTCAGGCTCAACAGCAACAG	59.622	20	278	2269	2546	TCATAAGAGGATCGTTCCCG	60.029	20	GTCAGGCTCAACAGCAACAG	59.622	20	279	2268	2546	CCTGTTTGATGCTCCATTCA	59.648	20	GTCAGGCTCAACAGCAACAG	59.622	20	254	2293	2546
Unigene0015388	1	p3	(ATA)5	15	126	140	TTAGGCGTGGATTTGATCGT	60.469	20	ATGACGTTAGATTCTGCGGC	60.243	20	274	59	332	TAGGCGTGGATTTGATCGTT	60.469	20	ATGACGTTAGATTCTGCGGC	60.243	20	273	60	332	TGGATTTGATCGTTCACCTG	59.496	20	ATGACGTTAGATTCTGCGGC	60.243	20	267	66	332
Unigene0015403	1	c	(TG)7tttaggtgggattgatgaaaatggaaattaggaacagggtgggtggatgatgtatatattatatattgtattgtatatgatattgtg(ATGT)4	117	1634	1750	AGCCCATCAAAATTCTCTCTC	57.477	21	CCCCTCTCTCTCTCCCACTT	59.801	20	239	1610	1848	CAAGAAAGATAGCCCATCAAAA	58.385	22	CCCCTCTCTCTCTCCCACTT	59.801	20	249	1600	1848	ACAAGAAAGATAGCCCATCAAAA	59.175	23	CCCCTCTCTCTCTCCCACTT	59.801	20	250	1599	1848
Unigene0015410	2	p3	(ACT)5	15	1462	1476	CTTTCGTGGCATTATCAGCA	59.833	20	GGACTTGAAAAATTTCCCCC	59.622	20	172	1353	1524	TTTCGTGGCATTATCAGCAG	59.833	20	GGACTTGAAAAATTTCCCCC	59.622	20	171	1354	1524	AAAGGAACTTTGCCAGCCTT	60.242	20	CACAACACACACGCAAACAC	59.669	20	270	1423	1692
Unigene0015412	1	p3	(CCG)5	15	146	160	AGCCAAATGTCCAACCTCAC	59.973	20	TTAAGGGGGAATTATTGGGG	59.848	20	244	87	330	AGCCAAATGTCCAACCTCAC	59.973	20	AAATGGGTACGGAGGGAAAG	60.18	20	104	87	190	AGCCAAATGTCCAACCTCAC	59.973	20	AAGAAAATGGGTACGGAGGG	60.18	20	108	87	194
Unigene0015425	1	p2	(AC)8	16	94	109	TCCATTTTCCAAAATCCCAA	60.103	20	TCACCGCGTTTCATTGATTA	60.073	20	117	28	144	ATTTTCCAAAATCCCAACCC	59.867	20	TCACCGCGTTTCATTGATTA	60.073	20	114	31	144	TCCATTTTCCAAAATCCCAA	60.103	20	AAACAGATCTCTCACCGCGT	59.874	20	128	28	155
Unigene0015448	1	p2	(AG)8	16	1330	1345	ATAATTTCGTCGTTGGCAGC	60.103	20	AAGTTGCAAGTCAGCAGCG	60.34	19	260	1119	1378	AGGGCTTGGAAAAGAAGGTC	59.691	20	AAGTTGCAAGTCAGCAGCG	60.34	19	113	1266	1378	GGGCTTGGAAAAGAAGGTCT	59.691	20	AAGTTGCAAGTCAGCAGCG	60.34	19	112	1267	1378
Unigene0015450	1	p2	(TA)6	12	71	82	TTTGGGGTCGTTATTTTTGC	59.81	20	ATGAAACACGCCAGATCACA	60.12	20	165	16	180	ATTTCCTCTTTGGGGTCGTT	59.805	20	ATGAAACACGCCAGATCACA	60.12	20	173	8	180	TTTGGGGTCGTTATTTTTGC	59.81	20	TTCTTGATGAAACACGCCAG	59.84	20	171	16	186
Unigene0015451	1	p2	(TA)6	12	71	82	TTTGGGGTCGTTATTTTTGC	59.81	20	ATGAAACACGCCAGATCACA	60.12	20	165	16	180	ATTTCCTCTTTGGGGTCGTT	59.805	20	ATGAAACACGCCAGATCACA	60.12	20	173	8	180	TTTGGGGTCGTTATTTTTGC	59.81	20	TTCTTGATGAAACACGCCAG	59.84	20	171	16	186
Unigene0015452	1	p2	(TA)6	12	71	82	TTTGGGGTCGTTATTTTTGC	59.81	20	ATGAAACACGCCAGATCACA	60.12	20	165	16	180	ATTTCCTCTTTGGGGTCGTT	59.805	20	ATGAAACACGCCAGATCACA	60.12	20	173	8	180	TTTGGGGTCGTTATTTTTGC	59.81	20	TTCTTGATGAAACACGCCAG	59.84	20	171	16	186
Unigene0015453	1	p2	(TA)6	12	71	82	TTTGGGGTCGTTATTTTTGC	59.81	20	ATGAAACACGCCAGATCACA	60.12	20	165	16	180	ATTTCCTCTTTGGGGTCGTT	59.805	20	ATGAAACACGCCAGATCACA	60.12	20	173	8	180	TTTGGGGTCGTTATTTTTGC	59.81	20	TTCTTGATGAAACACGCCAG	59.84	20	171	16	186
Unigene0015464	1	p3	(GAT)5	15	98	112	ATGCGGTCTCTTGGTTTACG	60.132	20	AATAGCAGCGACTTAGGGCA	60.003	20	263	44	306	ATGCGGTCTCTTGGTTTACG	60.132	20	GGTCTCTCCATCGTCGTCAT	60.08	20	158	44	201	ATGCGGTCTCTTGGTTTACG	60.132	20	GCGACTTAGGGCACCTACTG	59.898	20	256	44	299
Unigene0015465	1	p3	(TGA)6	18	1851	1868	GAGGAAGAAGATGATGAAGCAG	58.148	22	CATTGTCGACGGTTACCTCA	59.566	20	270	1627	1896	AGAGGAAGAAGATGATGAAGCA	58.148	22	CATTGTCGACGGTTACCTCA	59.566	20	271	1626	1896	AGAGGAAGAAGATGATGAAGCAG	59.137	23	CATTGTCGACGGTTACCTCA	59.566	20	271	1626	1896
Unigene0015477	1	p3	(AAG)5	15	237	251	AGAGAAGGCACCTAAAGCCC	59.848	20	GTCTCCACCGATGTCTCGAT	60.08	20	165	170	334	AGAGAAGGCACCTAAAGCCC	59.848	20	GCCTAAACATGAGGTCTCCG	59.694	20	199	170	368	AGAGAAGGCACCTAAAGCCC	59.848	20	CGCCTAAACATGAGGTCTCC	59.694	20	200	170	369
Unigene0015486	1	p3	(ATA)6	18	3618	3635	ATTCACACTTCCCATGCCTC	59.934	20	AGCAAATCACTTGACGGCTT	59.882	20	230	3522	3751	ATTCACACTTCCCATGCCTC	59.934	20	AAGCAAATCACTTGACGGCT	59.882	20	231	3522	3752	TCCCTTCATTCACACTTCCC	59.903	20	AGCAAATCACTTGACGGCTT	59.882	20	237	3515	3751
Unigene0015487	1	p3	(ATA)6	18	3639	3656	ATTCACACTTCCCATGCCTC	59.934	20	AGCAAATCACTTGACGGCTT	59.882	20	251	3522	3772	ATTCACACTTCCCATGCCTC	59.934	20	AAGCAAATCACTTGACGGCT	59.882	20	252	3522	3773	TCCCTTCATTCACACTTCCC	59.903	20	AGCAAATCACTTGACGGCTT	59.882	20	258	3515	3772
Unigene0015488	1	p3	(TAT)5	15	5170	5184	TCCACATTCCCCTTTTTCTG	59.903	20	TGATTTTGTTGGTTTTGGGTC	59.693	21	220	5005	5224	TCCACATTCCCCTTTTTCTG	59.903	20	TTGATTTTGTTGGTTTTGGG	58.36	20	221	5005	5225	TCCACATTCCCCTTTTTCTG	59.903	20	CTTGATTTTGTTGGTTTTGGG	59.343	21	222	5005	5226
Unigene0015491	1	p3	(ATC)5	15	166	180	TCTCCAGCAACGCATTATCA	60.366	20	TGGATCGATGATGAATCTGAA	59.015	21	125	99	223	TCTTTCCATCCATCTCCAGC	60.158	20	CGAATCTGAAATTGTCGATGA	58.709	21	161	87	247	TCTCCAGCAACGCATTATCA	60.366	20	GATGGATCGATGATGAATCTGA	59.861	22	127	99	225
Unigene0015491	2	p3	(TCA)6	18	309	326	TCCAGCAACGCATTATCATC	59.652	20	TCCATCAACGACTTTAGATCAAT	57.761	23	267	101	367	TCTCCAGCAACGCATTATCA	60.366	20	TCCATCAACGACTTTAGATCAAT	57.761	23	269	99	367	CGATCCATCATCATCGACAA	60.444	20	TCCATCAACGACTTTAGATCAAT	57.761	23	151	217	367
Unigene0015493	1	p2	(AT)6	12	2089	2100	AGAGGTACCACGGCTGTCAT	59.604	20	ATCTCTCCCAAAACCCTCAA	58.568	20	131	2001	2131	AGAGGTACCACGGCTGTCAT	59.604	20	TCTCTCCCAAAACCCTCAAT	58.568	20	130	2001	2130	AGCATTGATCAGGGGTGAAA	60.461	20	ATCTCTCCCAAAACCCTCAA	58.568	20	199	1933	2131
Unigene0015519	1	p2	(AT)7	14	123	136	TTCGGTTTTTCAGAGAATGC	57.944	20	ATGAATATAGACACAAGCACACATAA	57.017	26	134	69	202	TTCGGTTTTTCAGAGAATGC	57.944	20	AATATGAATATAGACACAAGCACACA	57.017	26	137	69	205	TTCGGTTTTTCAGAGAATGC	57.944	20	TGAATATAGACACAAGCACACATAAT	57.017	26	133	69	201
Unigene0015522	1	p3	(GGT)5	15	157	171	GGAAGTGATGTCCGACGATT	59.934	20	CTCAAGATCCAAATCCCGAA	60.006	20	118	116	233	GGAAGTGATGTCCGACGATT	59.934	20	TCCATACCCTCACAAGGCTC	60.073	20	135	116	250	GGAAGTGATGTCCGACGATT	59.934	20	AGCACAAACGAACGACCTCT	59.914	20	268	116	383
Unigene0015526	2	p4	(CTTT)4	16	167	182	TCATCATCATCATCATCCCC	59.042	20	AAGTTGATACACGATGGGCG	60.914	20	225	4	228	TCATCATCATCATCATCCCCT	60.112	21	AAGTTGATACACGATGGGCG	60.914	20	225	4	228	TCATCATCATCATCATCCCC	59.042	20	CACGGATTCCAACCAAACA	60.351	19	202	4	205
Unigene0015537	1	p2	(CA)10	20	151	170	CCCATTCTCTCTCCATCACC	59.46	20	CGGTGTCGTTTCGAATTATG	59.037	20	279	77	355	CCCATTCTCTCTCCATCACC	59.46	20	ACGGTGTCGTTTCGAATTATG	59.875	21	280	77	356	CCCATTCTCTCTCCATCACC	59.46	20	CGGTGTCGTTTCGAATTATGA	60.871	21	279	77	355
Unigene0015584	1	p5	(ATTGA)4	20	2171	2190	CGGATTCAAACCCTAAACCA	59.795	20	CCCAACAGGCCAACACTTTA	60.913	20	153	2093	2245	ACTGCTGTATCGGCATCCTT	59.723	20	CGTTCCCCATAATTTCGTTT	58.807	20	278	1944	2221	ACTGCTGTATCGGCATCCTT	59.723	20	ACGTTCCCCATAATTTCGTTT	59.601	21	279	1944	2222
Unigene0015588	1	p3	(ACA)5	15	573	587	TTTAACCCAGTGGCGTCTTC	60.11	20	AGAATGCATGTGAAGCGATG	59.83	20	219	510	728	ATGTTTAACCCAGTGGCGTC	59.859	20	AGAATGCATGTGAAGCGATG	59.83	20	222	507	728	GCCACTTGCGAACAACATAA	59.735	20	AGAATGCATGTGAAGCGATG	59.83	20	192	537	728
Unigene0015624	1	p4	(GAAA)4	16	2118	2133	TTGCCGTCATCTTAATTCCC	59.901	20	TTTGCAACCCAAACCTTTTC	59.953	20	239	1918	2156	TTGCCGTCATCTTAATTCCC	59.901	20	CCCGCAACAGAAAGAAACTC	59.853	20	272	1918	2189	TTGCCGTCATCTTAATTCCC	59.901	20	AGACCCGCAACAGAAAGAAA	59.853	20	275	1918	2192
Unigene0015625	1	p4	(GAAA)4	16	2141	2156	TTGCCGTCATCTTAATTCCC	59.901	20	TTTGCAACCCAAACCTTTTC	59.953	20	262	1918	2179	ATGCATGTAACGCTCCTTCC	60.103	20	CCCGCAACAGAAAGAAACTC	59.853	20	100	2113	2212	ATGCATGTAACGCTCCTTCC	60.103	20	AGACCCGCAACAGAAAGAAA	59.853	20	103	2113	2215
Unigene0015653	1	p3	(CCA)5	15	190	204	TCTAACCCTGCCTTCCTTCA	59.807	20	CTAGTGGAGGTGGTGGTGGT	59.876	20	179	119	297	GGGTGACAATTTAGAGCCCA	59.933	20	TACGGGTGGTGGTTCTTTGT	60.269	20	254	16	269	TGCGGCGGTTATAGTTTCTC	60.23	20	CTAGTGGAGGTGGTGGTGGT	59.876	20	197	101	297
Unigene0015662	1	p3	(CCG)5	15	122	136	GTCATCTCCATCAACCACCC	60.184	20	TTGTTTAGCTCGTAGCCGGT	59.904	20	131	96	226	GTCATCTCCATCAACCACCC	60.184	20	GTTTAGCTCGTAGCCGGTGA	60.407	20	129	96	224	TGTCATCTCCATCAACCACC	59.318	20	TTGTTTAGCTCGTAGCCGGT	59.904	20	132	95	226
Unigene0015664	1	p3	(TGA)5	15	571	585	GATGACTGGGTTACCGGAGA	59.927	20	GAGAGACACCAAACACATTCCA	60.012	22	262	372	633	TGGGTTACCGGAGATGGTTA	60.184	20	GAGAGACACCAAACACATTCCA	60.012	22	256	378	633	GATGACTGGGTTACCGGAGA	59.927	20	CCATCAGAGAGACACCAAACA	58.71	21	268	372	639
Unigene0015665	1	p3	(TGA)5	15	966	980	GATGACTGGGTTACCGGAGA	59.927	20	GAGAGACACCAAACACATTCCA	60.012	22	262	767	1028	TGGGTTACCGGAGATGGTTA	60.184	20	GAGAGACACCAAACACATTCCA	60.012	22	256	773	1028	GATGACTGGGTTACCGGAGA	59.927	20	CCATCAGAGAGACACCAAACA	58.71	21	268	767	1034
Unigene0015666	1	p3	(TGG)6	18	611	628	ATCGAGGAGGTGGCATTTAG	59.15	20	CCACTGCTTTCTTTCCATTCA	60.234	21	231	586	816	CATCGAGGAGGTGGCATTTA	60.992	20	CCACTGCTTTCTTTCCATTCA	60.234	21	232	585	816	ATCGAGGAGGTGGCATTTAG	59.15	20	TCCACTGCTTTCTTTCCATTC	59.302	21	232	586	817
Unigene0015668	1	p2	(AT)6	12	104	115	CCTCAAATCCCTAAACTTGGA	58.175	21	ATCACCCTTAGCATTGCACC	59.962	20	176	45	220	ACCTCAAATCCCTAAACTTGGA	59.001	22	ATCACCCTTAGCATTGCACC	59.962	20	177	44	220	CCTCAAATCCCTAAACTTGGA	58.175	21	CCTAGGCGGTACACTGAAGG	59.751	20	247	45	291
Unigene0015669	1	p2	(AT)6	12	104	115	CCTCAAATCCCTAAACTTGGA	58.175	21	CCCCAGCTTGAATTACTGGA	60.066	20	157	45	201	ACCTCAAATCCCTAAACTTGGA	59.001	22	CCCCAGCTTGAATTACTGGA	60.066	20	158	44	201	CCTCAAATCCCTAAACTTGGA	58.175	21	CCTAGGCGGTACACTGAAGG	59.751	20	189	45	233
Unigene0015670	1	p2	(AT)6	12	104	115	CCTCAAATCCCTAAACTTGGA	58.175	21	ATCACCCTTAGCATTGCACC	59.962	20	190	45	234	ACCTCAAATCCCTAAACTTGGA	59.001	22	ATCACCCTTAGCATTGCACC	59.962	20	191	44	234	CCTCAAATCCCTAAACTTGGA	58.175	21	GATGAGCATGCTGGATGAAA	59.763	20	152	45	196
Unigene0015672	1	p3	(TAT)6	18	190	207	CGAGCTGCTAACCATCCTTC	59.978	20	TTCCCCAATTGTGATAAACCA	60.038	21	211	44	254	CGAGCTGCTAACCATCCTTC	59.978	20	TCCCCAATTGTGATAAACCAA	60.038	21	210	44	253	TCGAGCTGCTAACCATCCTT	59.978	20	TTCCCCAATTGTGATAAACCA	60.038	21	212	43	254
Unigene0015686	1	p3	(GGT)5	15	641	655	TTTCTTGAGGTTGGGAATCG	60.044	20	GGCTTCTTGTTGCCATGTTT	60.118	20	213	524	736	TTTCGTTTCCAAGGTATCCG	59.931	20	GGCTTCTTGTTGCCATGTTT	60.118	20	269	468	736	TTTGAGAGGTGGGTTTGGAG	60.081	20	GGCTTCTTGTTGCCATGTTT	60.118	20	164	573	736
[truncated: 5,193 more rows]
